# Supplementary material for: Identification of Faecalibacterium prausnitzii strains for gut microbiome-based intervention in Alzheimer’s-type dementia
Source: Cell Rep Med. 2021 Sep 14;2(9):100398. doi: 10.1016/j.xcrm.2021.100398 (PMC8484692; doi:10.1016/j.xcrm.2021.100398)
Supplement: Table S3. Group information, number of reads, and characteristics of selected subjects, related to Figures 2 and 6 [file mmc2.xlsx]

## Sheet: Table S3
Table S3. Group information, the number of reads and the characteristics of selected subjects. Related to Figure 2 and 6.
	*1 MMSE:	Mini-Mental State Examination
	*2 MoCA-J:	Montreal Cognitive Assessment Japanese version
Group (1: healthy, 2 MCI, 3: AD)	16S_ID	metagenome_ID	Age (years)	Gender	BMI (kg/m2)	MMSE*1 (score)	MoCA-J*2 (score)	Education (years)	Number of 16S_raw_reads	Number of 16S_high-quality reads	Number of metagenome_raw_reads	Number of metagenome_high-quality reads
2	AJ8MY_PG0980_01_a_33_L001	HK335BCXX_PG1390_76B0501_H1_L001	93	F	24.4039	28	16	6	136789	56126	149142802	145430614
1	AJ8MY_PG0980_01_a_34_L001	HK335BCXX_PG1390_77B0502_H1_L002	74	M	21.0131	28	27	12	138316	79313	153062314	148456040
1	AJ8MY_PG0980_01_a_39_L001	HK335BCXX_PG1390_82B0601_H1_L002	69	F	16.8322	28	27	9	172480	95453	162375436	158673094
2	AJ8MY_PG0980_01_a_40_L001	HK335BCXX_PG1390_83B0602_H1_L001	74	M	21.2576	25	17	9	57844	26930	148619988	144829828
3	AJ8MY_PG0980_01_a_73_L001	HK35KBCXX_PG1390_46B0103_H1_L001	86	F	21.8529	24	16	8	230532	119164	119944770	117120838
3	AJ8MY_PG0980_01_a_74_L001	HK35KBCXX_PG1390_47B0104_H1_L002	79	F	25.4459	12	6	8	184688	83699	129369150	126224602
2	AJ8MY_PG0980_01_a_11_L001	HK35KBCXX_PG1390_54B0203_H1_L002	78	M	20.6329	27	23	9	64438	34676	123584380	120741584
2	AJ8MY_PG0980_01_a_12_L001	HK35KBCXX_PG1390_55B0204_H1_L001	76	F	21.9359	25	17	9	86683	43814	165946338	161298346
1	AJ8MY_PG0980_01_a_35_L001	HK3CKBCXX_PG1390_78B0503_H1_L001	68	M	23.2397	29	26	12	117636	52012	142823318	139303952
1	AJ8MY_PG0980_01_a_36_L001	HK3CKBCXX_PG1390_79B0504_H1_L002	73	F	22.5501	30	26	11	151240	81232	139602140	136023546
2	AJ8MY_PG0980_01_a_41_L001	HK3CKBCXX_PG1390_84B0603_H1_L002	92	F	22.7623	22	18	3	187711	97757	141474502	138084694
1	AJ8MY_PG0980_01_a_42_L001	HK3CKBCXX_PG1390_85B0604_H1_L001	64	F	17.5986	30	26	12	169627	85401	135995370	132720298
2	AJ8MY_PG0980_01_a_21_L001	HK3CLBCXX_PG1390_64B0305_H1_L001	80	M	23.7202	29	25	12	53879	24757	159064342	154335328
1	AJ8MY_PG0980_01_a_22_L001	HK3CLBCXX_PG1390_65B0306_H1_L002	72	F	29.2873	30	28	12	105542	59659	153690704	149876970
1	AJ8MY_PG0980_01_a_29_L001	HK3CLBCXX_PG1390_72B0405_H1_L002	73	F	24.934	30	27	12	87576	48611	135231136	132235502
1	AJ8MY_PG0980_01_a_30_L001	HK3CLBCXX_PG1390_73B0406_H1_L001	78	M	24.9306	29	27	9	166201	95385	157628818	153900296
3	AJ8MY_PG0980_01_a_05_L001	HK3CWBCXX_PG1390_48B0105_H1_L001	91	M	21.1111	14	8	8	52255	26087	139231488	135929930
3	AJ8MY_PG0980_01_a_06_L001	HK3CWBCXX_PG1390_49B0106_H1_L002	80	F	24.1504	16	7		91974	52298	124830434	121443216
1	AJ8MY_PG0980_01_a_13_L001	HK3CWBCXX_PG1390_56B0205_H1_L002	79	M	17.7515	29	27	9	155687	78269	154523566	150229618
1	AJ8MY_PG0980_01_a_14_L001	HK3CWBCXX_PG1390_57B0206_H1_L001	73	F	22.8196	30	29	16	208123	103455	144273320	139885470
3	AJ8MY_PG0980_01_a_71_L001	HK3GVBCXX_PG1390_44B0101_H1_L001	65	F	19.6936	11	4	12	186357	81478	125087790	121267490
3	AJ8MY_PG0980_01_a_72_L001	HK3GVBCXX_PG1390_45B0102_H1_L002	89	F	21.214	17	11	6	55925	24203	122718378	118158502
2	AJ8MY_PG0980_01_a_09_L001	HK3GVBCXX_PG1390_52B0201_H1_L002	79	F	25.5681	28	17	9	87310	44622	124814998	120735674
2	AJ8MY_PG0980_01_a_10_L001	HK3GVBCXX_PG1390_53B0202_H1_L001	82	F	26.7244	30	20	9	84718	45267	120125334	115750898
2	AJ8MY_PG0980_01_a_18_L001	HK5MMBCXX_PG1390_62B0303_H1_L001	79	F	26.3047	30	22	14	202425	107901	135244658	130946166
2	AJ8MY_PG0980_01_a_20_L001	HK5MMBCXX_PG1390_63B0304_H1_L002	70	M	24.8536	27	20	16	247274	110358	142766008	138629078
1	AJ8MY_PG0980_01_a_27_L001	HK5MMBCXX_PG1390_70B0403_H1_L002	66	M	26.4876	29	26	12	56007	1286	174249934	169099890
1	AJ8MY_PG0980_01_a_28_L001	HK5MMBCXX_PG1390_71B0404_H1_L001	65	F	20.7583	30	29	12	103332	53376	168652978	163968416
1	AJ8MY_PG0980_01_a_17_L001	HKH3LBCXX_PG1390_60B0301_H1_L001	66	M	17.6121	30	30	12	214377	106798	145827770	140899770
1	AJ8MY_PG0980_01_a_19_L001	HKH3LBCXX_PG1390_61B0302_H1_L002	79	F	23.1329	29	26	11	175292	92370	142224336	137524666
2	AJ8MY_PG0980_01_a_25_L001	HKH3LBCXX_PG1390_68B0401_H1_L002	75	M	28.9633	24	22	12	95859	22411	176940166	171911324
1	AJ8MY_PG0980_01_a_26_L001	HKH3LBCXX_PG1390_69B0402_H1_L001	68	M	27.9439	30	30	12	108025	54771	161479964	156287426
1	AJ8MY_PG0980_01_a_23_L001	HKHGKBCXX_PG1390_66B0307_H1_L001	80	M	28.2021	28	26	9	108160	57595	128928972	123424664
1	AJ8MY_PG0980_01_a_24_L001	HKHGKBCXX_PG1390_67B0308_H1_L002	78	F	23.8216	30	30	12	41143	17044	130518848	124795474
2	AJ8MY_PG0980_01_a_31_L001	HKHGKBCXX_PG1390_74B0407_H1_L002	80	F	24.7988	29	22	14	144285	80135	159747270	152947522
2	AJ8MY_PG0980_01_a_32_L001	HKHGKBCXX_PG1390_75B0408_H1_L001	83	F	25.7547	26	18	4	52748	22561	149921820	143923264
3	AJ8MY_PG0980_01_a_07_L001	HKHGLBCXX_PG1390_50B0107_H1_L001	91	M	27.0329	15	7	8	84517	45017	160934732	156912136
1	AJ8MY_PG0980_01_a_08_L001	HKHGLBCXX_PG1390_51B0108_H1_L002	70	F	18.4399	30	27	12	33757	15220	173089512	167651732
1	AJ8MY_PG0980_01_a_15_L001	HKHGLBCXX_PG1390_58B0207_H1_L002	75	F	22.6966	30	28	12	208185	114733	121948652	118652900
1	AJ8MY_PG0980_01_a_16_L001	HKHGLBCXX_PG1390_59B0208_H1_L001	75	F	26.017	30	27	9	69637	31522	144512302	139941174
2	AJ8MY_PG0980_01_a_37_L001	HKVMFBCXX_PG1390_80B0505_H1_L002	79	M	26.28	27	18	9	129419	65750	317863032	306009466
2	AJ8MY_PG0980_01_a_38_L001	HKVMFBCXX_PG1390_81B0506_H1_L001	77	F	22.27	26	22	12	197252	109471	152901214	147696206
1	AJ8MY_PG0980_01_a_43_L001	HKVMFBCXX_PG1390_86B0605_H1_L001	81	F	20.8499	30	30	9	133757	70274	160996390	156018502
