# Supplementary material for: Identification of Faecalibacterium prausnitzii strains for gut microbiome-based intervention in Alzheimer’s-type dementia
Source: Cell Rep Med. 2021 Sep 14;2(9):100398. doi: 10.1016/j.xcrm.2021.100398 (PMC8484692; doi:10.1016/j.xcrm.2021.100398)
Supplement: Table S4. Results of gut microbiome analyses, related to Figure 2 — Table S4_A. Results of differential abundance analysis by ALDEx2. Table S4_B. Results of the comparisons of the gut microbial composition. Table S4_C. Spearman’s rho and p value between the relative abundance of 6 bacterial genera and the MoCA-J∗ scores. [file mmc3.xlsx]

## Sheet: Table S4_A
Table S4_A. Results of differential abundance analysis by ALDEx2. Related to Figure 2.
	Using ALDEx2, the abundance of bacterial genera were determined to be either significantly increased or decreased in each stage (MCI (M), and AD (A)) compared with the healthy (H) group using a two-sided Wilcoxon rank sum test. In addition, a Benjamini-Hochberg false-discovery rate-corrected p value (q value) was estimated.
HvsM					HvsA
genus	log2(FC)	pvalue	qvalue		genus	log2(FC)	pvalue	qvalue
k__Bacteria;p__Firmicutes_A;c__Clostridia;o__Oscillospirales;f__Ruminococcaceae;g__Ruminococcus_C	-6.21762	0.010848	0.558885		k__Bacteria;p__Firmicutes_A;c__Clostridia;o__Lachnospirales;f__Lachnospiraceae;g__Eubacterium_I	-4.42293	0.00304857	0.393843
k__Bacteria;p__Firmicutes_A;c__Clostridia;o__Lachnospirales;f__Lachnospiraceae;g__Anaerostipes	-1.95871	0.0222086	0.643944		k__Bacteria;p__Firmicutes_A;c__Clostridia;o__Oscillospirales;f__Ruminococcaceae;g__Ruminococcus_C	-3.45462	0.0572682	0.737663
k__Bacteria;p__Firmicutes_A;c__Clostridia;o__Oscillospirales;f__Ruminococcaceae;__	-0.958324	0.0264671	0.651537		k__Bacteria;__;__;__;__;__	1.95553	0.063007	0.753322
k__Bacteria;p__Firmicutes_A;c__Clostridia;o__Monoglobales;f__UBA1381;g__CAG-41	-1.5767	0.0390137	0.680547		k__Bacteria;p__Bacteroidota;c__Bacteroidia;o__Bacteroidales;f__Tannerellaceae;g__Parabacteroides	1.25409	0.0646738	0.755887
k__Bacteria;p__Bacteroidota;c__Bacteroidia;o__Bacteroidales;f__Bacteroidaceae;g__Prevotella	6.68661	0.039589	0.678278		k__Bacteria;p__Firmicutes_A;c__Clostridia;o__Lachnospirales;f__Anaerotignaceae;g__An114	-2.94348	0.0708089	0.739058
k__Bacteria;p__Firmicutes_A;c__Clostridia;o__Oscillospirales;f__Ruminococcaceae;g__Faecalibacterium	-0.716913	0.0438463	0.681802		k__Bacteria;p__Firmicutes_A;c__Clostridia;o__Lachnospirales;f__Lachnospiraceae;g__Agathobacter	-2.69061	0.080972	0.768854
k__Bacteria;p__Firmicutes_A;c__Clostridia;o__Oscillospirales;f__Acutalibacteraceae;g__Ruminococcus_E	-2.48132	0.0568793	0.715011		k__Bacteria;p__Firmicutes_A;c__Clostridia;o__Oscillospirales;f__Acutalibacteraceae;g__Eubacterium_R	-5.30088	0.094659	0.767056
k__Bacteria;p__Firmicutes_A;c__Clostridia;o__Peptostreptococcales;f__Anaerovoracaceae;g__UBA1191	-2.08682	0.0586703	0.71079		k__Bacteria;p__Firmicutes_C;c__Negativicutes;o__Veillonellales;f__Dialisteraceae;g__Dialister	4.25471	0.100695	0.778654
k__Bacteria;p__Bacteroidota;c__Bacteroidia;o__Bacteroidales;f__Barnesiellaceae;g__Barnesiella	-5.29698	0.0600153	0.641706		k__Bacteria;p__Firmicutes_A;c__Clostridia;o__Lachnospirales;f__Lachnospiraceae;g__Eubacterium_E	-2.26061	0.109648	0.78566
k__Bacteria;p__Firmicutes_A;c__Clostridia;o__Lachnospirales;f__Lachnospiraceae;g__CAG-81	-1.16764	0.0622153	0.724803		k__Bacteria;p__Firmicutes_A;c__Clostridia;o__Lachnospirales;f__Lachnospiraceae;g__Fusicatenibacter	-1.67043	0.1137	0.788762
k__Bacteria;p__Bacteroidota;c__Bacteroidia;o__Bacteroidales;f__Marinifilaceae;g__Butyricimonas	1.77067	0.0845109	0.761027		k__Bacteria;p__Firmicutes_A;c__Clostridia;o__Lachnospirales;f__Lachnospiraceae;g__Blautia_A	-1.56756	0.149564	0.811874
k__Bacteria;p__Firmicutes_A;c__Clostridia;o__Lachnospirales;f__Lachnospiraceae;g__Fusicatenibacter	-0.92443	0.130542	0.819995		k__Bacteria;p__Firmicutes_B;c__Dehalobacteriia;o__Dehalobacteriales;f__Dehalobacteriaceae;g__Dehalobacterium	2.27385	0.158237	0.72599
k__Bacteria;p__Firmicutes_A;c__Clostridia;o__Lachnospirales;f__Lachnospiraceae;g__Eubacterium_G	-1.77147	0.135005	0.825237		k__Bacteria;p__Firmicutes_A;c__Clostridia;o__Lachnospirales;f__Lachnospiraceae;g__Lachnospira	0.887474	0.158848	0.816893
k__Bacteria;p__Firmicutes_A;c__Clostridia;o__Lachnospirales;f__Lachnospiraceae;g__Blautia_A	-0.937506	0.136202	0.821974		k__Bacteria;p__Firmicutes;c__Bacilli;o__Lactobacillales;f__Lactobacillaceae;g__Lactobacillus_B	-3.22803	0.164237	0.765918
k__Bacteria;p__Verrucomicrobiota;c__Verrucomicrobiae;o__Verrucomicrobiales;f__Akkermansiaceae;g__Akkermansia	2.97609	0.145245	0.778426		k__Bacteria;p__Firmicutes_A;c__Clostridia;o__Oscillospirales;f__Acutalibacteraceae;g__Ruminococcus_E	-2.31409	0.173267	0.824613
k__Bacteria;p__Proteobacteria;c__Gammaproteobacteria;o__Enterobacterales;f__Enterobacteriaceae;g__Enterobacter	-3.7611	0.14735	0.782285		k__Bacteria;p__Firmicutes_A;c__Clostridia;o__Oscillospirales;f__Ruminococcaceae;__	-1.43661	0.175717	0.828492
k__Bacteria;p__Firmicutes_A;c__Clostridia;o__Oscillospirales;f__Oscillospiraceae;g__Papillibacter	2.39461	0.163304	0.739272		k__Bacteria;p__Bacteroidota;c__Bacteroidia;o__Bacteroidales;f__Bacteroidaceae;g__Bacteroides_A	-4.28919	0.186823	0.823394
k__Bacteria;p__Firmicutes_C;c__Negativicutes;o__Selenomonadales;f__Selenomonadaceae;g__Megamonas	-2.12953	0.16618	0.762166		k__Bacteria;p__Firmicutes_A;c__Clostridia;o__Clostridiales;f__Clostridiaceae;g__Clostridium_P	3.36357	0.190311	0.774942
k__Bacteria;p__Firmicutes_A;c__Clostridia;o__Oscillospirales;f__Acutalibacteraceae;g__Acutalibacter	1.07386	0.180507	0.842819		k__Bacteria;p__Firmicutes_A;c__Clostridia;o__Oscillospirales;f__Ruminococcaceae;g__Ruthenibacterium	2.06536	0.206208	0.831699
k__Bacteria;p__Actinobacteriota;c__Actinobacteria;o__Actinomycetales;f__Bifidobacteriaceae;g__Bifidobacterium	-1.93444	0.19467	0.851611		k__Bacteria;p__Bacteroidota;c__Bacteroidia;o__Bacteroidales;f__Marinifilaceae;g__Odoribacter	0.955382	0.215192	0.84441
k__Bacteria;p__Bacteroidota;c__Bacteroidia;o__Bacteroidales;f__Rikenellaceae;g__Alistipes	-0.736759	0.205613	0.853354		k__Bacteria;p__Actinobacteriota;c__Coriobacteriia;o__Coriobacteriales;f__Coriobacteriaceae;g__Collinsella	-2.20111	0.223863	0.835585
k__Bacteria;p__Firmicutes_A;c__Clostridia;o__Oscillospirales;f__Ruminococcaceae;g__Ruminococcus_D	-1.54406	0.209134	0.857131		k__Bacteria;p__Firmicutes_A;c__Clostridia;o__Lachnospirales;f__Lachnospiraceae;g__Anaerostipes	-1.91972	0.224642	0.860143
k__Bacteria;p__Bacteroidota;c__Bacteroidia;o__Bacteroidales;f__Bacteroidaceae;g__Bacteroides	-0.613489	0.209718	0.854755		k__Bacteria;p__Firmicutes_A;c__Clostridia;o__Oscillospirales;__;__	2.37362	0.235816	0.830962
k__Bacteria;p__Firmicutes_A;c__Clostridia;o__Peptostreptococcales;f__Peptostreptococcaceae;g__Romboutsia	-2.30814	0.218732	0.853617		k__Bacteria;p__Verrucomicrobiota;c__Verrucomicrobiae;o__Verrucomicrobiales;f__Akkermansiaceae;g__Akkermansia	3.46922	0.236465	0.836673
k__Bacteria;p__Firmicutes_A;c__Clostridia;o__Lachnospirales;f__Lachnospiraceae;__	-0.580806	0.230491	0.863128		k__Bacteria;p__Firmicutes_B;__;__;__;__	2.41785	0.239788	0.780999
k__Bacteria;p__Firmicutes_A;c__Clostridia;o__Christensenellales;f__GCA-900066905;g__GCA-900066905	2.13873	0.2441	0.811676		k__Bacteria;p__Firmicutes_A;c__Clostridia;o__Clostridiales;f__Clostridiaceae;g__Clostridium	2.6844	0.242583	0.861613
k__Bacteria;p__Proteobacteria;c__Gammaproteobacteria;o__Enterobacterales;f__Enterobacteriaceae;__	2.002	0.249949	0.869502		k__Bacteria;p__Firmicutes_A;c__Clostridia;o__Oscillospirales;f__Ruminococcaceae;g__Negativibacillus	2.27049	0.244461	0.844335
k__Bacteria;p__Firmicutes;c__Bacilli;o__Lactobacillales;f__Lactobacillaceae;g__Lactobacillus	-1.82774	0.252845	0.81265		k__Bacteria;p__Bacteroidota;c__Bacteroidia;o__Bacteroidales;f__Barnesiellaceae;g__Barnesiella	-4.11717	0.268311	0.847502
k__Bacteria;p__Firmicutes_A;c__Clostridia;o__Oscillospirales;f__Acutalibacteraceae;g__GCA-900066995	1.81371	0.266904	0.805406		k__Bacteria;p__Firmicutes_C;c__Negativicutes;o__Selenomonadales;f__Selenomonadaceae;g__Megamonas	-2.22766	0.268366	0.822234
k__Bacteria;p__Actinobacteriota;c__Coriobacteriia;o__Coriobacteriales;f__Coriobacteriaceae;g__Collinsella	-1.57419	0.28234	0.868897		k__Bacteria;p__Firmicutes_A;c__Clostridia;o__Oscillospirales;f__Oscillospiraceae;g__Papillibacter	1.99702	0.282394	0.809376
k__Bacteria;p__Firmicutes;c__Bacilli;o__Acholeplasmatales;f__Acholeplasmataceae;__	1.81266	0.284516	0.819554		k__Bacteria;p__Firmicutes_A;c__Clostridia;o__Christensenellales;__;__	1.97752	0.287343	0.818806
k__Bacteria;p__Firmicutes_A;c__Clostridia;o__Lachnospirales;f__Lachnospiraceae;g__CAG-95	1.79553	0.285732	0.851674		k__Bacteria;p__Firmicutes_A;c__Clostridia;o__Lachnospirales;f__Cellulosilyticaceae;g__Niameybacter	1.82597	0.290169	0.803785
k__Bacteria;p__Firmicutes_A;c__Clostridia;o__Lachnospirales;f__Lachnospiraceae;g__Eubacterium_E	-0.837473	0.293006	0.88436		k__Bacteria;p__Proteobacteria;c__Gammaproteobacteria;o__Enterobacterales;f__Enterobacteriaceae;g__Enterobacter	-2.5942	0.296176	0.867872
k__Bacteria;p__Firmicutes_A;c__Clostridia;o__Oscillospirales;f__Oscillospiraceae;g__Lawsonibacter	0.572183	0.302854	0.88851		k__Bacteria;p__Firmicutes_A;c__Clostridia;o__Oscillospirales;f__Acutalibacteraceae;g__UBA1033	2.01568	0.296415	0.821278
k__Bacteria;p__Firmicutes_A;c__Clostridia;o__Lachnospirales;f__Anaerotignaceae;g__An114	-1.00169	0.312197	0.887228		k__Bacteria;p__Firmicutes;c__Bacilli;o__Lactobacillales;f__Enterococcaceae;__	2.34164	0.300881	0.826067
k__Bacteria;__;__;__;__;__	0.861611	0.318823	0.893476		k__Bacteria;p__Firmicutes_A;c__Clostridia;o__Christensenellales;f__CAG-138;g__UBA3857	2.73835	0.302187	0.856631
k__Bacteria;p__Firmicutes_A;c__Clostridia;o__Christensenellales;f__CAG-138;g__UBA3857	2.0719	0.326877	0.875767		k__Bacteria;p__Proteobacteria;c__Gammaproteobacteria;o__Burkholderiales;f__Burkholderiaceae;g__Dakarella	2.2573	0.304579	0.829705
k__Bacteria;p__Bacteroidota;c__Bacteroidia;o__Bacteroidales;f__Bacteroidaceae;g__Bacteroides_B	-0.45293	0.340301	0.896503		k__Bacteria;p__Firmicutes_A;c__Clostridia;o__Peptostreptococcales;f__Anaerovoracaceae;__	1.54749	0.310789	0.870846
k__Bacteria;p__Firmicutes_A;c__Clostridia;o__Oscillospirales;f__Oscillospiraceae;g__Oscillibacter	-0.352126	0.350664	0.89795		k__Bacteria;p__Firmicutes_A;c__Clostridia;o__Lachnospirales;f__Lachnospiraceae;g__Eisenbergiella	-1.35578	0.314541	0.902679
k__Bacteria;p__Firmicutes_A;c__Clostridia;o__Lachnospirales;f__Lachnospiraceae;g__Lactonifactor	1.41196	0.350799	0.845887		k__Bacteria;p__Bacteroidota;c__Bacteroidia;o__Bacteroidales;f__Coprobacteraceae;g__Coprobacter	-2.83663	0.320406	0.867584
k__Bacteria;p__Firmicutes_B;__;__;__;__	1.37159	0.350853	0.844982		k__Bacteria;p__Firmicutes_A;c__Clostridia;o__Lachnospirales;f__Lachnospiraceae;g__Tyzzerella	1.94796	0.336353	0.844919
k__Bacteria;p__Firmicutes_A;c__Clostridia;o__Lachnospirales;f__Lachnospiraceae;g__Acetatifactor	-0.621531	0.352398	0.900946		k__Bacteria;p__Firmicutes_A;c__Clostridia;o__Oscillospirales;f__Oscillospiraceae;__	-0.836204	0.337215	0.907378
k__Bacteria;p__Desulfobacterota_A;c__Desulfovibrionia;o__Desulfovibrionales;f__Desulfovibrionaceae;g__Bilophila	-0.574764	0.352975	0.899634		k__Bacteria;p__Firmicutes_C;c__Negativicutes;o__Acidaminococcales;f__Acidaminococcaceae;g__Phascolarctobacterium	-2.71861	0.349511	0.875784
k__Bacteria;p__Firmicutes_A;c__Clostridia;o__Oscillospirales;f__Acutalibacteraceae;g__Clostridium_A	-1.16537	0.368409	0.904495		k__Bacteria;p__Proteobacteria;c__Gammaproteobacteria;o__Enterobacterales;f__Enterobacteriaceae;g__Escherichia	2.2144	0.349653	0.853689
k__Bacteria;p__Firmicutes_A;c__Clostridia;o__Oscillospirales;__;__	1.57806	0.370548	0.886348		k__Bacteria;p__Firmicutes_A;c__Clostridia;o__Lachnospirales;f__Lachnospiraceae;g__Clostridium_Q	-0.515049	0.350628	0.909695
k__Archaea;p__Euryarchaeota;c__Methanobacteria;o__Methanobacteriales;f__Methanobacteriaceae;g__Methanobrevibacter_A	1.1676	0.38372	0.866676		k__Bacteria;p__Firmicutes_A;c__Clostridia;o__Christensenellales;f__Christensenellaceae;__	1.71167	0.363519	0.863117
k__Bacteria;p__Firmicutes_A;c__Clostridia;o__Peptostreptococcales;f__Anaerovoracaceae;g__S5-A14a	-1.21129	0.385039	0.873643		k__Bacteria;p__Firmicutes_A;c__Clostridia;o__Christensenellales;f__GCA-900066905;g__GCA-900066905	2.0668	0.365356	0.860059
k__Bacteria;p__Firmicutes;c__Bacilli;o__Lactobacillales;f__Lactobacillaceae;g__Lactobacillus_B	-1.53789	0.389386	0.889549		k__Bacteria;p__Firmicutes_C;c__Negativicutes;o__Veillonellales;f__Megasphaeraceae;g__Caecibacter	1.5312	0.366437	0.842716
k__Bacteria;p__Firmicutes_A;c__Clostridia;o__Lachnospirales;f__Lachnospiraceae;g__GCA-900066755	0.966264	0.394953	0.867745		k__Bacteria;p__Firmicutes_C;c__Negativicutes;o__Acidaminococcales;f__Acidaminococcaceae;g__Acidaminococcus	-2.31005	0.367269	0.870139
k__Bacteria;p__Firmicutes_A;c__Clostridia;o__Acetivibrionales;f__Acetivibrionaceae;g__Ruminiclostridium	0.962249	0.39872	0.869824		k__Bacteria;p__Bacteroidota;c__Bacteroidia;o__Flavobacteriales;f__UBA1820;g__UBA1820	1.44696	0.36797	0.848613
k__Bacteria;p__Firmicutes_A;c__Clostridia;o__Lachnospirales;f__Lachnospiraceae;g__UC5-1-2E3	1.0032	0.399006	0.863058		k__Bacteria;p__Firmicutes_A;c__Clostridia;o__Acetivibrionales;f__Acetivibrionaceae;__	1.27845	0.371398	0.857193
k__Bacteria;p__Firmicutes_A;c__Clostridia;o__Oscillospirales;f__Oscillospiraceae;g__Flavonifractor	-0.940834	0.40141	0.912493		k__Bacteria;p__Bacteroidota;c__Bacteroidia;o__Bacteroidales;f__Bacteroidaceae;__	1.59037	0.372803	0.843258
k__Bacteria;p__Firmicutes_A;c__Clostridia;o__Oscillospirales;f__Butyricicoccaceae;g__Agathobaculum	-0.471893	0.403669	0.913639		k__Bacteria;p__Firmicutes;c__Bacilli;o__Lactobacillales;f__Lactobacillaceae;g__Lactobacillus_C	1.991	0.377286	0.867424
k__Bacteria;p__Bacteroidota;c__Bacteroidia;o__Bacteroidales;__;__	1.67651	0.409644	0.888351		k__Bacteria;p__Firmicutes_A;c__Clostridia;o__Lachnospirales;f__Lachnospiraceae;g__Hungatella_A	1.72802	0.379454	0.870912
k__Bacteria;p__Firmicutes_A;c__Clostridia;o__Oscillospirales;f__Butyricicoccaceae;g__Butyricicoccus_A	-1.17968	0.409917	0.890377		k__Bacteria;p__Firmicutes_A;c__Clostridia;o__Lachnospirales;f__Lachnospiraceae;g__TWA4	1.26321	0.388211	0.851744
k__Bacteria;p__Firmicutes_A;c__Clostridia;o__Lachnospirales;f__Lachnospiraceae;g__Roseburia	-0.555436	0.417031	0.919239		k__Bacteria;p__Firmicutes_A;c__Clostridia;o__4C28d-15;f__CAG-727;g__UBA1259	1.37467	0.391515	0.86572
k__Bacteria;p__Proteobacteria;c__Gammaproteobacteria;o__Burkholderiales;f__Burkholderiaceae;g__Dakarella	1.09787	0.420518	0.882443		k__Bacteria;p__Firmicutes_A;c__Clostridia;o__Lachnospirales;f__Lachnospiraceae;g__Roseburia	-0.633493	0.417012	0.92726
k__Bacteria;p__Firmicutes_A;c__Clostridia;o__Christensenellales;f__Christensenellaceae;g__Christensenella	-0.877778	0.428093	0.911792		k__Bacteria;p__Firmicutes_A;c__Clostridia;o__4C28d-15;f__UBA1242;__	1.09217	0.419095	0.872477
k__Bacteria;p__Bacteroidota;c__Bacteroidia;o__Bacteroidales;f__Bacteroidaceae;g__Prevotellamassilia	0.938677	0.434624	0.878823		k__Archaea;p__Thermoplasmatota;c__Thermoplasmata;o__Methanomassiliicoccales;f__Methanomassiliicoccaceae;g__Methanomassiliicoccus_A	1.19269	0.42093	0.871083
k__Bacteria;p__Firmicutes;c__Bacilli;o__Lactobacillales;f__Enterococcaceae;g__Enterococcus	0.780157	0.439923	0.883908		k__Bacteria;p__Firmicutes_A;c__Clostridia;o__Peptostreptococcales;f__Anaerovoracaceae;g__Emergencia	1.3853	0.425323	0.890674
k__Bacteria;p__Firmicutes_A;c__Clostridia;o__Lachnospirales;f__Lachnospiraceae;g__TF01-11	-1.60978	0.440212	0.907116		k__Bacteria;p__Firmicutes_A;c__Clostridia;o__Oscillospirales;f__Ruminococcaceae;g__UBA1394	1.2532	0.426511	0.878022
k__Bacteria;p__Firmicutes_A;c__Clostridia;o__Clostridiales;f__Clostridiaceae;g__Clostridium	1.75461	0.441563	0.922796		k__Bacteria;p__Firmicutes_A;c__Clostridia;o__Acetivibrionales;f__Acetivibrionaceae;g__Ruminiclostridium	1.17139	0.430732	0.881061
k__Bacteria;p__Proteobacteria;c__Gammaproteobacteria;o__Burkholderiales;f__Burkholderiaceae;g__Duodenibacillus	0.804979	0.442579	0.889846		k__Bacteria;p__Firmicutes_A;c__Clostridia;o__Oscillospirales;f__Acutalibacteraceae;g__Clostridium_A	-1.56016	0.433428	0.926842
k__Bacteria;p__Firmicutes_B;c__Dehalobacteriia;o__Dehalobacteriales;f__Dehalobacteriaceae;g__Dehalobacterium	0.869583	0.443163	0.887273		k__Bacteria;p__Firmicutes_A;c__Clostridia;o__Lachnospirales;f__Lachnospiraceae;g__Marvinbryantia	1.10741	0.437448	0.88196
k__Bacteria;p__Fusobacteriota;c__Fusobacteriia;o__Fusobacteriales;f__Fusobacteriaceae;g__Cetobacterium_A	0.838437	0.445114	0.883646		k__Bacteria;p__Firmicutes_A;c__Clostridia;o__Oscillospirales;f__Oscillospiraceae;g__Pseudoflavonifractor	1.12272	0.438034	0.88283
k__Bacteria;p__Firmicutes_A;c__Clostridia;o__Oscillospirales;f__Ruminococcaceae;g__Ruthenibacterium	0.966951	0.44617	0.919942		k__Bacteria;p__Firmicutes_A;c__Clostridia;o__Oscillospirales;f__Oscillospiraceae;g__Sporobacter	1.27852	0.44163	0.896457
k__Bacteria;p__Firmicutes_A;c__Clostridia;o__Peptostreptococcales;f__Anaerovoracaceae;__	1.00815	0.450418	0.920474		k__Bacteria;p__Proteobacteria;c__Gammaproteobacteria;o__Burkholderiales;f__Burkholderiaceae;g__Parasutterella	2.04201	0.442098	0.919047
k__Bacteria;p__Firmicutes_A;c__Clostridia;o__Monoglobales;f__Monoglobaceae;g__Monoglobus	-1.23883	0.452805	0.905962		k__Bacteria;p__Firmicutes;c__Bacilli;o__Haloplasmatales;f__Turicibacteraceae;g__Turicibacter	-1.55108	0.446083	0.899223
k__Bacteria;p__Actinobacteriota;c__Coriobacteriia;o__Coriobacteriales;f__Eggerthellaceae;g__Eggerthella	-0.979529	0.456645	0.893605		k__Bacteria;p__Firmicutes;c__Bacilli;o__Lactobacillales;f__Enterococcaceae;g__Enterococcus_D	1.06558	0.447965	0.885494
k__Bacteria;p__Firmicutes_A;c__Clostridia;o__Peptostreptococcales;f__Peptostreptococcaceae;g__Terrisporobacter	-0.710894	0.466542	0.894823		k__Bacteria;p__Firmicutes_C;c__Negativicutes;o__Veillonellales;f__Veillonellaceae;g__Veillonella_A	1.19431	0.449235	0.88751
k__Bacteria;p__Firmicutes_A;c__Clostridia;__;__;__	1.38515	0.468312	0.925778		k__Bacteria;p__Firmicutes_A;c__Clostridia;o__Lachnospirales;f__Lachnospiraceae;g__KLE1615	0.826696	0.452329	0.934757
k__Bacteria;p__Firmicutes_A;c__Clostridia;o__Oscillospirales;f__Ruminococcaceae;g__UBA1394	0.572722	0.469622	0.898635		k__Bacteria;p__Proteobacteria;c__Gammaproteobacteria;o__Enterobacterales;f__Enterobacteriaceae;g__Raoultella	1.29948	0.467821	0.88937
k__Bacteria;p__Proteobacteria;c__Alphaproteobacteria;o__Rhizobiales;f__Rhizobiaceae;g__Leaf454	0.547899	0.470245	0.899117		k__Bacteria;p__Fusobacteriota;c__Fusobacteriia;o__Fusobacteriales;f__Fusobacteriaceae;g__Fusobacterium_A	1.37071	0.470144	0.902741
k__Bacteria;p__Bacteroidota;c__Bacteroidia;o__Flavobacteriales;f__UBA1820;g__UBA1820	0.575241	0.472754	0.901966		k__Bacteria;p__Firmicutes_A;c__Clostridia;o__Oscillospirales;f__Acutalibacteraceae;g__GCA-900066995	1.0391	0.470999	0.89824
k__Bacteria;p__Firmicutes_A;c__Clostridia;o__Clostridiales;f__Clostridiaceae;g__Clostridium_P	0.851622	0.47318	0.906658		k__Bacteria;p__Firmicutes;c__Bacilli;o__Lactobacillales;f__Streptococcaceae;g__Streptococcus	0.940874	0.473571	0.938519
k__Bacteria;p__Actinobacteriota;c__Coriobacteriia;o__Coriobacteriales;f__Eggerthellaceae;g__Gordonibacter	0.581771	0.473384	0.89948		k__Bacteria;p__Firmicutes_A;c__Clostridia;o__Lachnospirales;f__Lachnospiraceae;g__Eubacterium_Q	-1.86487	0.475151	0.907859
k__Bacteria;p__Firmicutes_A;c__Clostridia;o__Oscillospirales;f__Acutalibacteraceae;g__DTU053	0.466639	0.474314	0.900552		k__Bacteria;p__Firmicutes_A;c__Clostridia;o__Peptostreptococcales;__;__	-1.27713	0.479523	0.903027
k__Bacteria;p__Firmicutes_A;c__Clostridia;o__Lachnospirales;f__Cellulosilyticaceae;g__Niameybacter	0.56523	0.475164	0.897474		k__Bacteria;p__Firmicutes_A;c__Clostridia;o__Lachnospirales;f__Lachnospiraceae;g__Dorea	-0.525453	0.493696	0.940882
k__Bacteria;p__Actinobacteriota;c__Coriobacteriia;o__Coriobacteriales;f__Eggerthellaceae;__	-0.722905	0.475236	0.901611		k__Bacteria;p__Firmicutes_A;c__Clostridia;o__Tissierellales;f__Helcococcaceae;g__Parvimonas	0.923187	0.494264	0.903427
k__Bacteria;p__Proteobacteria;c__Gammaproteobacteria;o__Enterobacterales;f__Succinivibrionaceae;g__Succinivibrio	0.620574	0.475715	0.897772		k__Bacteria;p__Firmicutes_C;c__Negativicutes;o__Veillonellales;f__Megasphaeraceae;g__Megasphaera	0.879446	0.494886	0.906086
k__Bacteria;p__Firmicutes_A;c__Clostridia;o__Oscillospirales;f__Ruminococcaceae;g__D5	0.806355	0.475947	0.905295		k__Bacteria;p__Firmicutes_A;c__Clostridia;o__Lachnospirales;f__Lachnospiraceae;g__CAG-45	-1.27824	0.499097	0.906787
k__Bacteria;p__Firmicutes_A;c__Clostridia;o__Oscillospirales;f__Ruminococcaceae;g__Angelakisella	0.541845	0.476096	0.901943		k__Bacteria;p__Desulfobacterota_A;c__Desulfovibrionia;o__Desulfovibrionales;f__Desulfovibrionaceae;g__Desulfovibrio	0.851803	0.500583	0.910423
k__Bacteria;p__Firmicutes_A;c__Clostridia;o__Monoglobales;__;__	0.552793	0.476567	0.895212		k__Bacteria;p__Firmicutes_C;c__Negativicutes;o__Veillonellales;f__Megasphaeraceae;g__Anaeroglobus	0.965073	0.50522	0.910363
k__Bacteria;p__Firmicutes_A;c__Clostridia;o__Lachnospirales;f__Lachnospiraceae;g__Pseudobutyrivibrio	0.656913	0.476814	0.904619		k__Bacteria;p__Firmicutes_A;c__Clostridia;o__Lachnospirales;__;__	0.863175	0.505735	0.909493
k__Bacteria;p__Fusobacteriota;c__Fusobacteriia;o__Fusobacteriales;f__Fusobacteriaceae;g__Fusobacterium_A	0.993846	0.479196	0.910054		k__Bacteria;p__Actinobacteriota;c__Coriobacteriia;o__Coriobacteriales;f__Eggerthellaceae;g__Raoultibacter	-1.33712	0.506851	0.916703
k__Bacteria;p__Firmicutes_A;c__Clostridia;o__Oscillospirales;f__Ruminococcaceae;g__Provencibacterium	0.495329	0.482085	0.904707		k__Bacteria;p__Fusobacteriota;c__Fusobacteriia;o__Fusobacteriales;f__Fusobacteriaceae;g__Fusobacterium	0.6923	0.507617	0.910747
k__Bacteria;p__Bacteroidota;c__Bacteroidia;o__Bacteroidales;f__Muribaculaceae;g__Duncaniella	0.527067	0.482704	0.900568		k__Bacteria;p__Proteobacteria;c__Gammaproteobacteria;o__Burkholderiales;f__Neisseriaceae;g__Neisseria	0.136835	0.511175	0.913028
k__Bacteria;p__Proteobacteria;c__Gammaproteobacteria;o__Enterobacterales;f__Enterobacteriaceae;g__Plesiomonas	0.529039	0.483771	0.901675		k__Bacteria;p__Firmicutes;c__Bacilli;o__Lactobacillales;f__Lactobacillaceae;g__Weissella	0.911025	0.515392	0.914162
k__Bacteria;p__Firmicutes_C;c__Negativicutes;o__Acidaminococcales;f__Acidaminococcaceae;__	0.507447	0.485167	0.90735		k__Bacteria;p__Proteobacteria;c__Gammaproteobacteria;o__Enterobacterales;f__Enterobacteriaceae;g__Providencia	0.819244	0.51733	0.911262
k__Bacteria;p__Firmicutes_A;c__Clostridia;o__Oscillospirales;f__Ruminococcaceae;g__Phocea	-0.809256	0.485448	0.907945		k__Bacteria;p__Patescibacteria;c__Saccharimonadia;o__Saccharimonadales;f__Saccharimonadaceae;g__TM7x	0.172729	0.518604	0.914146
k__Bacteria;p__Fusobacteriota;c__Fusobacteriia;o__Fusobacteriales;f__Leptotrichiaceae;__	0.520531	0.486004	0.904797		k__Bacteria;p__Fusobacteriota;c__Fusobacteriia;o__Fusobacteriales;f__Leptotrichiaceae;g__Leptotrichia	0.230369	0.520467	0.914907
k__Bacteria;p__Firmicutes_A;c__Clostridia;o__Acetivibrionales;f__Acetivibrionaceae;__	0.372294	0.486283	0.90372		k__Bacteria;p__Campylobacterota;c__Campylobacteria;o__Campylobacterales;f__Campylobacteraceae;g__Campylobacter_A	0.123903	0.522015	0.914081
k__Bacteria;p__Actinobacteriota;c__Actinobacteria;o__Actinomycetales;f__Micrococcaceae;g__Rothia	0.514455	0.486986	0.90574		k__Bacteria;p__Proteobacteria;c__Gammaproteobacteria;o__Burkholderiales;f__Burkholderiaceae;g__Oxalobacter	0.385834	0.522545	0.916171
k__Bacteria;p__Actinobacteriota;c__Coriobacteriia;o__Coriobacteriales;f__Eggerthellaceae;g__Slackia_A	-0.939911	0.488495	0.904386		k__Bacteria;p__Firmicutes_A;c__Clostridia;o__Lachnospirales;f__Lachnospiraceae;g__CAG-56	-1.28225	0.523531	0.934536
k__Bacteria;p__Proteobacteria;c__Gammaproteobacteria;o__Burkholderiales;f__Burkholderiaceae;__	0.502201	0.490134	0.904737		k__Bacteria;p__Actinobacteriota;c__Coriobacteriia;o__Coriobacteriales;f__Eggerthellaceae;g__Adlercreutzia	0.0716104	0.524117	0.919476
k__Bacteria;p__Firmicutes_A;c__Clostridia;o__Clostridiales;f__Caloramatoraceae;__	0.507379	0.494914	0.907068		k__Bacteria;p__Firmicutes_A;c__Clostridia;o__Oscillospirales;f__Acutalibacteraceae;g__Marseille-P4683	0.19525	0.5246	0.914624
k__Bacteria;p__Proteobacteria;c__Gammaproteobacteria;o__Enterobacterales;f__Enterobacteriaceae;g__Hafnia	0.577774	0.495348	0.90271		k__Bacteria;p__Bacteroidota;c__Bacteroidia;o__Bacteroidales;f__Rikenellaceae;g__Alistipes	0.934709	0.524633	0.945436
k__Bacteria;p__Firmicutes_A;c__Clostridia;o__Oscillospirales;f__Ruminococcaceae;g__Pygmaiobacter	0.476403	0.495983	0.903366		k__Bacteria;p__Bacteroidota;c__Bacteroidia;o__Bacteroidales;f__Rikenellaceae;g__Tidjanibacter	-0.576073	0.525901	0.916489
k__Bacteria;p__Firmicutes_A;c__Clostridia;o__4C28d-15;f__UBA1242;g__UBA7862	0.514989	0.496021	0.909429		k__Bacteria;p__Firmicutes_A;c__Clostridia;o__Oscillospirales;f__Ethanoligenenaceae;__	0.303285	0.527786	0.916535
k__Bacteria;p__Firmicutes_A;c__Clostridia;o__Oscillospirales;f__Acutalibacteraceae;g__An200	-0.702551	0.496549	0.914178		k__Bacteria;p__Firmicutes_A;c__Clostridia;o__Oscillospirales;f__Acutalibacteraceae;g__An200	-0.974037	0.528638	0.91523
k__Bacteria;p__Firmicutes_A;c__Clostridia;o__Oscillospirales;f__Ruminococcaceae;g__Neobitarella	-0.339818	0.500479	0.913637		k__Bacteria;p__Firmicutes_A;c__Clostridia;o__Oscillospirales;f__Ruminococcaceae;g__Phocea	-0.720203	0.52877	0.913921
k__Bacteria;p__Synergistota;c__Synergistia;o__Synergistales;f__Synergistaceae;g__Cloacibacillus	0.563356	0.500547	0.91018		k__Bacteria;p__Firmicutes;c__Bacilli;o__Lactobacillales;f__Lactobacillaceae;g__Lactobacillus_F	0.0657065	0.529042	0.916684
k__Bacteria;p__Firmicutes;c__Bacilli;o__Erysipelotrichales;f__Erysipelotrichaceae;g__Holdemanella	-0.474095	0.502705	0.910938		k__Bacteria;p__Firmicutes_A;c__Clostridia;o__Oscillospirales;f__Ruminococcaceae;g__CAG-353	0.265485	0.530478	0.916222
k__Bacteria;p__Bacteroidota;c__Bacteroidia;o__Bacteroidales;f__Bacteroidaceae;__	0.462846	0.502732	0.908907		k__Bacteria;p__Firmicutes_A;c__Clostridia;o__TANB77;f__CAG-508;g__CAG-354	0.191066	0.530697	0.913699
k__Bacteria;p__Spirochaetota;c__Brachyspirae;o__Brachyspirales;f__Brachyspiraceae;g__Brachyspira	0.400403	0.505896	0.911488		k__Bacteria;p__Firmicutes_A;c__Clostridia;o__Oscillospirales;f__Ruminococcaceae;g__D5	0.633472	0.530876	0.917469
k__Bacteria;p__Firmicutes_C;c__Negativicutes;o__Veillonellales;f__Veillonellaceae;g__Veillonella	-1.25477	0.508618	0.937872		k__Bacteria;p__Firmicutes_A;c__Clostridia;o__Peptostreptococcales;f__Anaerovoracaceae;g__Mogibacterium	0.169683	0.531023	0.916175
k__Bacteria;p__Firmicutes_A;c__Clostridia;o__Lachnospirales;f__Lachnospiraceae;g__Hungatella_A	0.715433	0.50899	0.912075		k__Bacteria;p__Firmicutes_A;c__Clostridia;o__Oscillospirales;f__Ruminococcaceae;g__Massilimaliae	-0.772557	0.531649	0.915737
k__Bacteria;p__Firmicutes_C;c__Negativicutes;o__Veillonellales;f__Megasphaeraceae;g__Anaeroglobus	0.60212	0.510985	0.914118		k__Bacteria;p__Synergistota;c__Synergistia;o__Synergistales;f__Dethiosulfovibrionaceae;g__Pyramidobacter	0.137989	0.531901	0.916587
k__Bacteria;p__Firmicutes_A;c__Clostridia;o__Oscillospirales;f__Oscillospiraceae;g__Sporobacter	0.823223	0.511159	0.917525		k__Bacteria;p__Firmicutes_A;c__Clostridia;o__Eubacteriales;f__Anaerofustaceae;g__Anaerofustis	-0.759814	0.532811	0.916898
k__Bacteria;p__Proteobacteria;c__Gammaproteobacteria;o__Burkholderiales;f__Burkholderiaceae;g__CAG-521	-0.408372	0.51141	0.91517		k__Bacteria;p__Firmicutes_A;c__Clostridia;o__Oscillospirales;f__Oscillospiraceae;g__Marseille-P3106	-0.00415776	0.534213	0.914422
k__Bacteria;p__Firmicutes_A;c__Clostridia;o__Lachnospirales;f__Lachnospiraceae;g__CAG-45	0.91544	0.513634	0.924676		k__Bacteria;p__Firmicutes_A;c__Clostridia;o__Eubacteriales;f__Eubacteriaceae;g__Eubacterium	0.201306	0.534255	0.918088
k__Bacteria;p__Firmicutes;c__Bacilli;o__Lactobacillales;f__Streptococcaceae;g__Lactococcus	0.338575	0.514099	0.909935		k__Bacteria;p__Proteobacteria;c__Gammaproteobacteria;o__Burkholderiales;f__Burkholderiaceae;g__Comamonas	0.0330281	0.53437	0.915511
k__Bacteria;p__Firmicutes_C;c__Negativicutes;o__Acidaminococcales;f__Acidaminococcaceae;g__Phascolarctobacterium_A	1.09786	0.515401	0.92633		k__Bacteria;p__Firmicutes_A;c__Clostridia;o__Oscillospirales;f__Ruminococcaceae;g__Ruminococcus_D	-1.04839	0.534943	0.94674
k__Bacteria;p__Firmicutes_A;c__Clostridia;o__Oscillospirales;f__Ruminococcaceae;g__CAG-353	-0.0870669	0.516926	0.918167		k__Bacteria;p__Proteobacteria;c__Gammaproteobacteria;o__Pseudomonadales;f__Pseudomonadaceae;g__Pseudomonas_E	0.064534	0.534976	0.923128
k__Bacteria;p__Firmicutes_A;c__Clostridia;o__Oscillospirales;f__Oscillospiraceae;g__Pseudoflavonifractor	0.318869	0.517087	0.919137		k__Bacteria;p__Actinobacteriota;c__Coriobacteriia;o__Coriobacteriales;f__Atopobiaceae;g__Lancefieldella	0.16286	0.536048	0.916725
k__Bacteria;p__Verrucomicrobiota;c__Lentisphaeria;o__Victivallales;f__Victivallaceae;g__Victivallis	-0.125959	0.519064	0.916412		k__Bacteria;p__Firmicutes;c__Bacilli;o__Acholeplasmatales;f__Acholeplasmataceae;__	0.10601	0.5369	0.919388
k__Bacteria;p__Firmicutes_A;c__Clostridia;o__Oscillospirales;f__Oscillospiraceae;g__CAG-110	0.910301	0.519982	0.944292		k__Bacteria;p__Bacteroidota;c__Bacteroidia;o__Bacteroidales;__;__	0.729634	0.537127	0.923428
k__Bacteria;p__Proteobacteria;c__Gammaproteobacteria;o__Enterobacterales;f__Enterobacteriaceae;g__Citrobacter	-0.733253	0.520979	0.920571		k__Archaea;p__Euryarchaeota;c__Methanobacteria;o__Methanobacteriales;f__Methanobacteriaceae;g__Methanobrevibacter_A	0.0878984	0.537639	0.919093
k__Bacteria;p__Firmicutes_A;c__Clostridia;o__TANB77;f__CAG-508;g__CAG-354	0.271439	0.521308	0.919724		k__Bacteria;p__Verrucomicrobiota;c__Lentisphaeria;o__Victivallales;f__Victivallaceae;g__Victivallis	0.168303	0.538007	0.916273
k__Bacteria;p__Firmicutes;c__Bacilli;o__Lactobacillales;f__Aerococcaceae;g__Granulicatella	-0.632363	0.521642	0.917822		k__Bacteria;p__Proteobacteria;c__Gammaproteobacteria;o__Burkholderiales;f__Burkholderiaceae;g__CAG-521	-0.130054	0.538276	0.918671
k__Bacteria;p__Proteobacteria;c__Gammaproteobacteria;o__Enterobacterales;f__Enterobacteriaceae;g__Raoultella	0.332806	0.521939	0.919599		k__Bacteria;p__Firmicutes_A;c__Clostridia;o__Oscillospirales;f__Ruminococcaceae;g__Soleaferrea	0.264879	0.538302	0.917878
k__Bacteria;p__Proteobacteria;c__Gammaproteobacteria;o__Burkholderiales;f__Neisseriaceae;g__Neisseria	-0.133424	0.521968	0.915552		k__Bacteria;p__Bacteroidota;c__Bacteroidia;o__Bacteroidales;f__Muribaculaceae;g__CAG-873	0.092177	0.540503	0.917405
k__Bacteria;p__Firmicutes_A;c__Clostridia;o__4C28d-15;f__CAG-917;g__CAG-475	0.594733	0.522188	0.920004		k__Bacteria;p__Bacteroidota;c__Bacteroidia;o__Bacteroidales;f__Muribaculaceae;g__Muribaculum	-0.55887	0.541416	0.921003
k__Bacteria;p__Firmicutes;c__Bacilli;o__Bacillales;f__Bacillaceae;g__Bacillus	-0.679099	0.5235	0.918167		k__Bacteria;p__Actinobacteriota;c__Actinobacteria;o__Actinomycetales;f__Actinomycetaceae;g__Pauljensenia	0.0817689	0.541539	0.91917
k__Bacteria;p__Campylobacterota;c__Campylobacteria;o__Campylobacterales;f__Campylobacteraceae;g__Campylobacter_A	-0.0800538	0.523921	0.917454		k__Bacteria;p__Firmicutes_A;c__Clostridia;o__4C28d-15;__;__	0.0874402	0.541643	0.921452
k__Bacteria;p__Firmicutes_A;c__Clostridia;o__Lachnospirales;f__Lachnospiraceae;g__Bacteroides_F	-0.149235	0.52524	0.918516		k__Bacteria;p__Firmicutes;c__Bacilli;o__Bacillales;f__Bacillaceae;g__Bacillus	-0.965898	0.541708	0.920727
k__Bacteria;p__Firmicutes_A;c__Clostridia;o__Oscillospirales;f__Oscillospiraceae;g__Marseille-P3106	-0.21602	0.52532	0.918975		k__Bacteria;p__Firmicutes;c__Bacilli;o__Erysipelotrichales;f__Erysipelatoclostridiaceae;g__Erysipelatoclostridium	0.23673	0.541713	0.921098
k__Bacteria;p__Bacteroidota;c__Bacteroidia;o__Bacteroidales;f__Bacteroidaceae;g__UBA6382	-0.119506	0.525847	0.91857		k__Bacteria;p__Firmicutes_A;c__Clostridia;o__Oscillospirales;f__Ruminococcaceae;g__Ruminococcus	0.10442	0.54181	0.919
k__Bacteria;p__Bacteroidota;c__Bacteroidia;o__Bacteroidales;f__Muribaculaceae;g__Muribaculum	0.805423	0.526118	0.925282		k__Bacteria;p__Firmicutes_A;c__Clostridia;o__4C28d-15;f__CAG-917;g__CAG-475	0.140044	0.543073	0.920642
k__Bacteria;p__Actinobacteriota;c__Actinobacteria;o__Actinomycetales;f__Actinomycetaceae;g__Pauljensenia	-0.111143	0.527462	0.921315		k__Bacteria;p__Proteobacteria;__;__;__;__	-1.52661	0.543371	0.93149
k__Bacteria;p__Firmicutes_A;c__Clostridia;o__Eubacteriales;f__Eubacteriaceae;g__Eubacterium	-0.0484624	0.527504	0.920955		k__Bacteria;p__Proteobacteria;c__Gammaproteobacteria;o__Enterobacterales;f__Enterobacteriaceae;g__Klebsiella_A	0.0590766	0.543851	0.919731
k__Bacteria;p__Firmicutes_A;c__Clostridia;o__Oscillospirales;f__Ruminococcaceae;g__Soleaferrea	-0.0649638	0.527702	0.917669		k__Bacteria;p__Firmicutes_A;c__Clostridia;o__Lachnospirales;f__Lachnospiraceae;g__Bacteroides_F	0.0484481	0.543871	0.919357
k__Bacteria;p__Firmicutes_A;c__Clostridia;o__Lachnospirales;f__Lachnospiraceae;g__Hungatella	-0.272348	0.527729	0.922326		k__Bacteria;p__Firmicutes_A;c__Clostridia;o__Oscillospirales;f__Acutalibacteraceae;g__MS4	0.20402	0.545403	0.919516
k__Bacteria;p__Firmicutes;c__Bacilli;o__Haloplasmatales;f__Turicibacteraceae;g__Turicibacter	-1.09331	0.527791	0.926531		k__Bacteria;p__Synergistota;c__Synergistia;o__Synergistales;f__Synergistaceae;g__Cloacibacillus	0.155347	0.545834	0.918386
k__Bacteria;p__Firmicutes_A;c__Clostridia;o__Oscillospirales;f__Butyricicoccaceae;__	-0.330088	0.527882	0.920597		k__Bacteria;p__Bacteroidota;c__Bacteroidia;o__Bacteroidales;f__Bacteroidaceae;g__CAG-462	0.116416	0.545996	0.920415
k__Bacteria;p__Firmicutes_A;c__Clostridia;o__Oscillospirales;f__Ethanoligenenaceae;__	-0.0621866	0.528218	0.91825		k__Bacteria;p__Firmicutes;c__Bacilli;o__Acholeplasmatales;__;__	-0.00919661	0.546335	0.921695
k__Bacteria;p__Actinobacteriota;c__Coriobacteriia;o__Coriobacteriales;f__Atopobiaceae;g__Lancefieldella	-0.152513	0.528659	0.920113		k__Bacteria;p__Firmicutes_C;c__Negativicutes;o__Selenomonadales;f__Selenomonadaceae;g__Mitsuokella	-0.169112	0.54651	0.924488
k__Bacteria;p__Cyanobacteria;c__Vampirovibrionia;o__Gastranaerophilales;f__Gastranaerophilaceae;g__Zag111	-0.179785	0.528799	0.91557		k__Bacteria;p__Firmicutes_A;c__Clostridia;o__Peptostreptococcales;f__Peptostreptococcaceae;g__Terrisporobacter	-0.549945	0.546558	0.922444
k__Bacteria;p__Actinobacteriota;c__Coriobacteriia;o__Coriobacteriales;f__Eggerthellaceae;g__Senegalimassilia	-0.114552	0.529162	0.922128		k__Bacteria;p__Firmicutes_A;c__Clostridia;o__Lachnospirales;f__Lachnospiraceae;g__Pseudobutyrivibrio	0.0287216	0.546692	0.920343
k__Bacteria;p__Firmicutes_A;c__Clostridia;o__Peptostreptococcales;f__Anaerovoracaceae;g__Mogibacterium	-0.121807	0.529228	0.919782		k__Bacteria;p__Firmicutes;c__Bacilli;o__Staphylococcales;f__Gemellaceae;g__Gemella	-0.255652	0.547297	0.92326
k__Bacteria;p__Firmicutes_A;c__Clostridia;o__Peptostreptococcales;f__Anaerovoracaceae;g__Emergencia	0.720452	0.529851	0.922173		k__Bacteria;p__Proteobacteria;c__Gammaproteobacteria;o__Enterobacterales;f__Succinivibrionaceae;g__Succinatimonas	0.165547	0.547668	0.920008
k__Bacteria;p__Firmicutes;c__Bacilli;o__Lactobacillales;f__Lactobacillaceae;g__Lactobacillus_F	-0.111762	0.529892	0.92413		k__Bacteria;p__Firmicutes_A;c__Clostridia;o__Oscillospirales;f__Butyricicoccaceae;__	-0.110298	0.5481	0.920456
k__Bacteria;p__Firmicutes_A;c__Clostridia;o__Lachnospirales;f__Lachnospiraceae;g__Lachnoclostridium_A	-0.398013	0.53047	0.922679		k__Bacteria;p__Bacteroidota;c__Bacteroidia;o__Bacteroidales;f__Porphyromonadaceae;g__Porphyromonas	0.137336	0.549376	0.922408
k__Bacteria;p__Bacteroidota;c__Bacteroidia;o__Bacteroidales;f__Porphyromonadaceae;g__Porphyromonas	-0.171298	0.530509	0.919078		k__Bacteria;p__Firmicutes_A;c__Clostridia;o__Lachnospirales;f__Lachnospiraceae;g__Butyrivibrio_A	0.000475616	0.549598	0.922608
k__Bacteria;p__Fusobacteriota;c__Fusobacteriia;o__Fusobacteriales;f__Fusobacteriaceae;g__Fusobacterium	0.278107	0.530579	0.919898		k__Bacteria;p__Firmicutes_A;c__Clostridia;o__Oscillospirales;f__Ruminococcaceae;g__Fournierella	-0.470968	0.549913	0.921177
k__Bacteria;p__Firmicutes_A;c__Clostridia;o__Oscillospirales;f__Ruminococcaceae;g__Ruminococcus	0.16081	0.530659	0.920988		k__Bacteria;p__Firmicutes_A;c__Clostridia;o__Oscillospirales;f__Ruminococcaceae;g__Bittarella	-0.343292	0.549961	0.921544
k__Bacteria;p__Firmicutes;c__Bacilli;o__Erysipelotrichales;f__Erysipelatoclostridiaceae;g__Erysipelatoclostridium	-0.0334555	0.531334	0.915599		k__Bacteria;p__Bacteroidota;c__Bacteroidia;o__Bacteroidales;f__Bacteroidaceae;g__UBA6382	0.142008	0.549996	0.921255
k__Bacteria;p__Patescibacteria;c__Saccharimonadia;o__Saccharimonadales;f__Saccharimonadaceae;g__TM7x	0.311868	0.531452	0.922634		k__Bacteria;p__Bacteroidota;c__Bacteroidia;o__Bacteroidales;f__Bacteroidaceae;g__Bacteroides_B	0.505297	0.550151	0.948296
k__Bacteria;p__Firmicutes_A;c__Clostridia;o__4C28d-15;__;__	0.287737	0.531773	0.92066		k__Bacteria;p__Actinobacteriota;c__Coriobacteriia;o__Coriobacteriales;f__Eggerthellaceae;g__Senegalimassilia	0.143974	0.551029	0.925917
k__Bacteria;p__Firmicutes;c__Bacilli;o__Acholeplasmatales;__;__	-0.152828	0.532104	0.920944		k__Bacteria;p__Cyanobacteria;c__Vampirovibrionia;o__Gastranaerophilales;f__Gastranaerophilaceae;g__Zag111	0.0644642	0.551572	0.924458
k__Bacteria;p__Firmicutes_A;c__Clostridia;o__Christensenellales;__;__	-0.250475	0.532392	0.915125		k__Bacteria;p__Firmicutes;c__Bacilli;o__Lactobacillales;f__Lactobacillaceae;g__Lactobacillus_D	0.217661	0.553513	0.920495
k__Bacteria;p__Fusobacteriota;c__Fusobacteriia;o__Fusobacteriales;f__Leptotrichiaceae;g__Leptotrichia	0.20102	0.5325	0.922265		k__Bacteria;p__Firmicutes_A;c__Clostridia;o__Oscillospirales;f__Ruminococcaceae;g__Neobitarella	-0.134748	0.55423	0.927068
k__Bacteria;p__Bacteroidota;c__Bacteroidia;o__Bacteroidales;f__Muribaculaceae;g__CAG-873	-0.120082	0.532727	0.921373		k__Bacteria;p__Proteobacteria;c__Gammaproteobacteria;o__Enterobacterales;f__Enterobacteriaceae;g__Citrobacter	0.906894	0.555211	0.928522
k__Bacteria;p__Firmicutes_A;c__Clostridia;o__Oscillospirales;f__Acutalibacteraceae;g__MS4	-0.0888016	0.532802	0.917189		k__Bacteria;p__Proteobacteria;c__Gammaproteobacteria;o__Enterobacterales;f__Pasteurellaceae;g__Haemophilus_D	-0.486946	0.555423	0.922594
k__Bacteria;p__Synergistota;c__Synergistia;o__Synergistales;f__Dethiosulfovibrionaceae;g__Pyramidobacter	-0.255762	0.53284	0.919429		k__Bacteria;p__Firmicutes_A;c__Clostridia;o__Oscillospirales;f__Ruminococcaceae;g__Ruminococcus_F	-0.444579	0.555682	0.921519
k__Bacteria;p__Firmicutes;c__Bacilli;o__Lactobacillales;f__Lactobacillaceae;g__Lactobacillus_D	0.0157857	0.533353	0.921497		k__Bacteria;p__Firmicutes_A;c__Clostridia;o__Lachnospirales;f__Lachnospiraceae;g__Sellimonas	0.59214	0.555694	0.923838
k__Bacteria;p__Actinobacteriota;c__Coriobacteriia;o__Coriobacteriales;f__Eggerthellaceae;g__Adlercreutzia	-0.0392846	0.533584	0.920991		k__Bacteria;p__Proteobacteria;c__Alphaproteobacteria;o__RF32;f__CAG-239;g__CAG-495	-0.329133	0.558208	0.922682
k__Bacteria;p__Proteobacteria;c__Gammaproteobacteria;o__Pseudomonadales;f__Pseudomonadaceae;g__Pseudomonas_E	-0.209037	0.533963	0.924603		k__Bacteria;p__Actinobacteriota;c__Coriobacteriia;o__Coriobacteriales;f__Eggerthellaceae;g__Eggerthella	-0.692633	0.558532	0.924907
k__Bacteria;p__Firmicutes;c__Bacilli;o__Lactobacillales;f__Enterococcaceae;__	-0.102767	0.534229	0.925864		k__Bacteria;p__Firmicutes_A;c__Clostridia;o__Lachnospirales;f__Lachnospiraceae;g__Lachnoclostridium_A	-0.432659	0.559397	0.923037
k__Bacteria;p__Proteobacteria;c__Gammaproteobacteria;o__Enterobacterales;f__Enterobacteriaceae;g__Klebsiella_A	-0.10455	0.5347	0.918901		k__Bacteria;p__Firmicutes_A;c__Clostridia;o__Lachnospirales;f__Lachnospiraceae;g__Hungatella	-0.0324392	0.55978	0.922244
k__Bacteria;p__Firmicutes_A;c__Clostridia;o__Tissierellales;f__Helcococcaceae;g__Parvimonas	0.289308	0.535685	0.921493		k__Bacteria;p__Firmicutes_C;c__Negativicutes;o__Veillonellales;f__Dialisteraceae;g__Allisonella	-0.39172	0.564547	0.923958
k__Bacteria;p__Proteobacteria;c__Gammaproteobacteria;o__Burkholderiales;f__Burkholderiaceae;g__Comamonas	0.195376	0.53609	0.92248		k__Bacteria;p__Firmicutes;c__Bacilli;o__Lactobacillales;f__Lactobacillaceae;g__Lactobacillus_H	-0.644505	0.566028	0.930653
k__Bacteria;p__Firmicutes_A;c__Clostridia;o__4C28d-15;f__CAG-727;g__UBA1259	0.440396	0.536749	0.927217		k__Bacteria;p__Firmicutes_A;c__Clostridia;o__Lachnospirales;f__Lachnospiraceae;g__Faecalicatena	-0.696552	0.567452	0.951678
k__Bacteria;p__Firmicutes_A;c__Clostridia;o__Lachnospirales;f__Lachnospiraceae;g__Marvinbryantia	0.262085	0.53699	0.924215		k__Bacteria;p__Actinobacteriota;c__Coriobacteriia;o__Coriobacteriales;f__Eggerthellaceae;__	-0.493331	0.572078	0.928897
k__Bacteria;p__Firmicutes_A;c__Clostridia;o__Lachnospirales;f__Lachnospiraceae;g__Butyrivibrio_A	-0.249844	0.537031	0.922178		k__Bacteria;p__Firmicutes_A;c__Clostridia;o__Lachnospirales;f__Anaerotignaceae;__	0.483765	0.573508	0.932525
k__Bacteria;p__Firmicutes;c__Bacilli;o__Lactobacillales;f__Lactobacillaceae;g__Lactobacillus_C	0.116092	0.537064	0.923461		k__Bacteria;p__Firmicutes;c__Bacilli;o__Erysipelotrichales;f__Erysipelotrichaceae;g__Holdemanella	-0.140055	0.575512	0.931888
k__Bacteria;p__Firmicutes_A;c__Clostridia;o__Lachnospirales;f__Lachnospiraceae;g__Tyzzerella	0.00953453	0.537623	0.922849		k__Bacteria;p__Proteobacteria;c__Gammaproteobacteria;o__Enterobacterales;f__Enterobacteriaceae;__	1.64855	0.578097	0.94681
k__Bacteria;p__Proteobacteria;c__Gammaproteobacteria;o__Enterobacterales;f__Enterobacteriaceae;g__Providencia	-0.175302	0.539297	0.922326		k__Bacteria;p__Firmicutes_A;c__Clostridia;o__Lachnospirales;f__Lachnospiraceae;g__Coprococcus_A	-0.754879	0.582884	0.949153
k__Bacteria;p__Firmicutes_A;c__Clostridia;o__Oscillospirales;f__Acutalibacteraceae;g__Marseille-P4683	0.233603	0.539987	0.92374		k__Bacteria;p__Firmicutes_A;c__Clostridia;o__Oscillospirales;f__Acutalibacteraceae;g__CAG-180	0.945718	0.586063	0.934994
k__Bacteria;p__Bacteroidota;c__Bacteroidia;o__Bacteroidales;f__Bacteroidaceae;g__CAG-462	-0.188465	0.540573	0.924124		k__Bacteria;p__Bacteroidota;c__Bacteroidia;o__Bacteroidales;f__Bacteroidaceae;g__Paraprevotella	1.3923	0.589864	0.940312
k__Bacteria;p__Proteobacteria;c__Gammaproteobacteria;o__Enterobacterales;f__Succinivibrionaceae;g__Succinatimonas	-0.190286	0.541663	0.92281		k__Bacteria;p__Firmicutes_A;c__Clostridia;o__Oscillospirales;f__Ethanoligenenaceae;g__Ethanoligenens	-0.773483	0.589913	0.935127
k__Bacteria;p__Proteobacteria;c__Alphaproteobacteria;o__RF32;f__CAG-239;g__CAG-495	-0.158074	0.541816	0.927232		k__Bacteria;p__Firmicutes_A;c__Clostridia;o__Lachnospirales;f__Lachnospiraceae;g__Kineothrix	0.17356	0.590246	0.936825
k__Bacteria;p__Firmicutes_A;c__Clostridia;o__Oscillospirales;f__Ruminococcaceae;g__Bittarella	-0.357923	0.542119	0.926305		k__Bacteria;p__Bacteroidota;c__Bacteroidia;o__Bacteroidales;f__Bacteroidaceae;g__Bacteroides	0.422751	0.594869	0.952705
k__Bacteria;p__Firmicutes;c__Bacilli;o__Lactobacillales;f__Lactobacillaceae;g__Lactobacillus_H	0.998942	0.54216	0.93439		k__Bacteria;p__Firmicutes_A;c__Clostridia;o__Oscillospirales;f__Acutalibacteraceae;g__Acutalibacter	-1.25233	0.59796	0.953192
k__Bacteria;p__Firmicutes_C;c__Negativicutes;o__Veillonellales;f__Veillonellaceae;g__Veillonella_A	-0.0356891	0.542196	0.924725		k__Bacteria;p__Firmicutes_A;c__Clostridia;__;__;__	1.13148	0.598811	0.949428
k__Bacteria;p__Proteobacteria;c__Gammaproteobacteria;o__Enterobacterales;f__Pasteurellaceae;g__Haemophilus_D	-0.444521	0.542677	0.926338		k__Bacteria;p__Firmicutes_A;c__Clostridia;o__Oscillospirales;f__Ruminococcaceae;g__Ruminiclostridium_E	-0.70117	0.59901	0.938392
k__Bacteria;p__Firmicutes_A;c__Clostridia;o__Oscillospirales;f__Acutalibacteraceae;g__UBA1033	-0.0216038	0.543694	0.927785		k__Bacteria;p__Firmicutes_A;c__Clostridia;o__Oscillospirales;f__Oscillospiraceae;g__Intestinimonas	-0.781679	0.603968	0.937975
k__Bacteria;p__Firmicutes_A;c__Clostridia;o__Oscillospirales;f__Ruminococcaceae;g__Ruminococcus_F	-0.467241	0.546752	0.929252		k__Bacteria;p__Firmicutes_A;c__Clostridia;o__Oscillospirales;f__Acutalibacteraceae;g__Anaeromassilibacillus	0.77586	0.604107	0.942602
k__Bacteria;p__Bacteroidota;c__Bacteroidia;o__Bacteroidales;f__Rikenellaceae;g__Tidjanibacter	-0.362439	0.54711	0.929993		k__Bacteria;p__Actinobacteriota;c__Coriobacteriia;o__Coriobacteriales;f__Eggerthellaceae;g__Slackia_A	-0.163155	0.604289	0.941269
k__Bacteria;p__Firmicutes_A;c__Clostridia;o__Lachnospirales;f__Lachnospiraceae;g__Sellimonas	0.234347	0.550412	0.931175		k__Bacteria;p__Firmicutes_A;c__Clostridia;o__Oscillospirales;f__Oscillospiraceae;g__UBA9475	-0.0254486	0.608728	0.942827
k__Bacteria;p__Firmicutes;c__Bacilli;o__Staphylococcales;f__Gemellaceae;g__Gemella	-0.0777455	0.55261	0.932191		k__Bacteria;p__Firmicutes_C;c__Negativicutes;o__Acidaminococcales;f__Acidaminococcaceae;g__Phascolarctobacterium_A	-0.588351	0.617474	0.941659
k__Bacteria;p__Firmicutes_A;c__Clostridia;o__Lachnospirales;__;__	0.34099	0.553193	0.930788		k__Bacteria;p__Proteobacteria;c__Gammaproteobacteria;o__Enterobacterales;f__Enterobacteriaceae;g__Klebsiella	0.250478	0.617502	0.94366
k__Bacteria;p__Firmicutes_C;c__Negativicutes;o__Veillonellales;f__Dialisteraceae;g__Allisonella	-0.339333	0.554336	0.931772		k__Bacteria;p__Firmicutes_A;c__Clostridia;o__Lachnospirales;f__Lachnospiraceae;g__CAG-95	-0.282016	0.620097	0.942822
k__Bacteria;p__Desulfobacterota_A;c__Desulfovibrionia;o__Desulfovibrionales;f__Desulfovibrionaceae;g__Desulfovibrio	0.366413	0.555662	0.932403		k__Bacteria;p__Firmicutes_A;c__Clostridia;o__Peptostreptococcales;f__Anaerovoracaceae;g__S5-A14a	0.695133	0.620899	0.94323
k__Bacteria;p__Firmicutes_C;c__Negativicutes;o__Veillonellales;f__Megasphaeraceae;g__Megasphaera	0.000891388	0.557914	0.930907		k__Bacteria;p__Firmicutes;c__Bacilli;o__Lactobacillales;f__Aerococcaceae;g__Granulicatella	-0.0341985	0.621318	0.940091
k__Bacteria;p__Proteobacteria;c__Gammaproteobacteria;o__Enterobacterales;f__Enterobacteriaceae;g__Escherichia	-0.0219463	0.55855	0.930505		k__Bacteria;p__Firmicutes_A;c__Clostridia;o__Oscillospirales;f__Ruminococcaceae;g__Massilioclostridium	-0.312779	0.624597	0.944362
k__Bacteria;p__Firmicutes_C;c__Negativicutes;o__Selenomonadales;f__Selenomonadaceae;g__Mitsuokella	0.0300103	0.560112	0.93435		k__Bacteria;p__Firmicutes_A;c__Clostridia;o__Peptostreptococcales;f__Anaerovoracaceae;g__UBA1191	-0.420192	0.627949	0.953455
k__Bacteria;p__Firmicutes_A;c__Clostridia;o__Christensenellales;f__Christensenellaceae;__	-0.215314	0.56398	0.930506		k__Bacteria;p__Firmicutes_A;c__Clostridia;o__Oscillospirales;f__Ruminococcaceae;g__Anaerotruncus	-0.308914	0.639031	0.949369
k__Bacteria;p__Proteobacteria;c__Gammaproteobacteria;o__Burkholderiales;f__Burkholderiaceae;g__Oxalobacter	0.0364881	0.56699	0.935308		k__Bacteria;p__Firmicutes_A;c__Clostridia;o__Oscillospirales;f__Butyricicoccaceae;g__Agathobaculum	-0.356756	0.643116	0.958372
k__Bacteria;p__Firmicutes_A;c__Clostridia;o__Eubacteriales;f__Anaerofustaceae;g__Anaerofustis	-0.439673	0.568904	0.933594		k__Bacteria;p__Firmicutes_A;c__Clostridia;o__Lachnospirales;f__Lachnospiraceae;g__GCA-900066135	-0.745877	0.647344	0.949055
k__Bacteria;p__Firmicutes_A;c__Clostridia;o__Lachnospirales;f__Anaerotignaceae;__	0.185309	0.575297	0.933313		k__Bacteria;p__Firmicutes_A;c__Clostridia;o__Lachnospirales;f__Lachnospiraceae;g__Clostridium_M	0.59769	0.658795	0.959706
k__Bacteria;p__Firmicutes_A;c__Clostridia;o__Oscillospirales;f__Ethanoligenenaceae;g__Ethanoligenens	-0.565559	0.575561	0.940092		k__Bacteria;p__Firmicutes_A;c__Clostridia;o__Oscillospirales;f__Butyricicoccaceae;g__Butyricicoccus_A	0.166638	0.661682	0.950407
k__Bacteria;p__Firmicutes_A;c__Clostridia;o__Oscillospirales;f__Ruminococcaceae;g__Fournierella	-0.090959	0.586306	0.94236		k__Bacteria;p__Firmicutes_A;c__Clostridia;o__Monoglobales;f__Monoglobaceae;g__Monoglobus	0.453032	0.676562	0.956414
k__Bacteria;p__Proteobacteria;c__Gammaproteobacteria;o__Enterobacterales;f__Enterobacteriaceae;g__Klebsiella	0.455231	0.587756	0.940931		k__Bacteria;p__Firmicutes_A;c__Clostridia;o__Oscillospirales;f__Oscillospiraceae;g__ER4	-0.816533	0.683679	0.961928
k__Bacteria;p__Firmicutes;c__Bacilli;o__Lactobacillales;f__Lactobacillaceae;g__Weissella	-0.317145	0.589796	0.94127		k__Bacteria;p__Firmicutes;c__Bacilli;o__Lactobacillales;f__Lactobacillaceae;g__Lactobacillus	-0.26349	0.686369	0.957639
k__Bacteria;p__Firmicutes_A;c__Clostridia;o__Lachnospirales;f__Lachnospiraceae;g__Kineothrix	0.278653	0.590853	0.944283		k__Bacteria;p__Firmicutes_A;c__Clostridia;o__Lachnospirales;f__Lachnospiraceae;g__Eubacterium_F	-1.12408	0.687608	0.95885
k__Bacteria;p__Firmicutes_A;c__Clostridia;o__Lachnospirales;f__Lachnospiraceae;g__KLE1615	0.25366	0.591526	0.959353		k__Bacteria;p__Firmicutes_A;c__Clostridia;o__Lachnospirales;f__Lachnospiraceae;__	-0.340451	0.691519	0.962681
k__Bacteria;p__Firmicutes_A;c__Clostridia;o__Oscillospirales;f__Ruminococcaceae;g__Massilimaliae	-0.0681564	0.59742	0.942706		k__Bacteria;p__Firmicutes_A;c__Clostridia;o__Lachnospirales;f__Lachnospiraceae;g__Coprococcus_B	-0.709372	0.6962	0.962684
k__Bacteria;p__Bacteroidota;c__Bacteroidia;o__Bacteroidales;f__Coprobacteraceae;g__Coprobacter	-0.919457	0.598561	0.950135		k__Bacteria;p__Firmicutes_A;c__Clostridia;o__Lachnospirales;f__Lachnospiraceae;g__Acetatifactor	-0.2704	0.699833	0.963629
k__Bacteria;p__Firmicutes_A;c__Clostridia;o__Oscillospirales;f__Ruminococcaceae;g__Massilioclostridium	-0.174914	0.599238	0.944019		k__Bacteria;p__Bacteroidota;c__Bacteroidia;o__Bacteroidales;f__Rikenellaceae;g__Alistipes_A	-1.00275	0.70286	0.961852
k__Bacteria;p__Firmicutes_A;c__Clostridia;o__Oscillospirales;f__Ruminococcaceae;g__Ruminiclostridium_E	0.790893	0.603931	0.946566		k__Bacteria;p__Desulfobacterota_A;c__Desulfovibrionia;o__Desulfovibrionales;f__Desulfovibrionaceae;g__Bilophila	-0.518253	0.703911	0.964353
k__Bacteria;p__Firmicutes_A;c__Clostridia;o__Oscillospirales;f__Acutalibacteraceae;g__CAG-180	0.489863	0.612543	0.948747		k__Bacteria;p__Firmicutes_A;c__Clostridia;o__Lachnospirales;f__Lachnospiraceae;g__Coprococcus	-0.569516	0.707634	0.960618
k__Bacteria;p__Firmicutes_A;c__Clostridia;o__Oscillospirales;f__Oscillospiraceae;g__UBA9475	0.159116	0.617349	0.946875		k__Bacteria;p__Firmicutes_A;c__Clostridia;o__Oscillospirales;f__Oscillospiraceae;g__Flavonifractor	0.868394	0.712287	0.965132
k__Bacteria;p__Proteobacteria;__;__;__;__	-0.695056	0.628289	0.952943		k__Bacteria;p__Firmicutes_A;c__Clostridia;o__Oscillospirales;f__Oscillospiraceae;g__Lawsonibacter	-0.239872	0.715992	0.965679
k__Bacteria;p__Firmicutes_A;c__Clostridia;o__Lachnospirales;f__Lachnospiraceae;g__Agathobacter	-0.535382	0.629732	0.971512		k__Bacteria;p__Firmicutes_A;c__Clostridia;o__Lachnospirales;f__Lachnospiraceae;g__Blautia	-0.642655	0.727105	0.964682
k__Bacteria;p__Firmicutes_A;c__Clostridia;o__Oscillospirales;f__Acutalibacteraceae;g__Anaeromassilibacillus	-0.119309	0.629913	0.95189		k__Bacteria;p__Firmicutes_A;c__Clostridia;o__Oscillospirales;f__Ruminococcaceae;g__Faecalibacterium	-0.129899	0.73395	0.966894
k__Bacteria;p__Firmicutes_A;c__Clostridia;o__Oscillospirales;f__Oscillospiraceae;g__Intestinimonas	0.268983	0.636565	0.953699		k__Bacteria;p__Firmicutes_A;c__Clostridia;o__Oscillospirales;f__Acutalibacteraceae;__	0.460388	0.741663	0.969126
k__Bacteria;p__Firmicutes_A;c__Clostridia;o__Peptostreptococcales;__;__	0.24215	0.639841	0.955371		k__Bacteria;p__Firmicutes_A;c__Clostridia;o__Lachnospirales;f__Lachnospiraceae;g__TF01-11	-0.179621	0.756762	0.967906
k__Bacteria;p__Firmicutes_C;c__Negativicutes;o__Acidaminococcales;f__Acidaminococcaceae;g__Acidaminococcus	0.804339	0.656734	0.958821		k__Bacteria;p__Firmicutes_A;c__Clostridia;o__Lachnospirales;f__Lachnospiraceae;g__CAG-81	-0.422494	0.765239	0.970556
k__Bacteria;p__Firmicutes_A;c__Clostridia;o__Oscillospirales;f__Ruminococcaceae;g__Negativibacillus	-0.334601	0.670651	0.96094		k__Bacteria;p__Bacteroidota;c__Bacteroidia;o__Bacteroidales;f__Bacteroidaceae;g__Prevotella	0.283701	0.786774	0.973933
k__Bacteria;p__Bacteroidota;c__Bacteroidia;o__Bacteroidales;f__Bacteroidaceae;g__Paraprevotella	-0.461032	0.671895	0.961878		k__Bacteria;p__Firmicutes_A;c__Clostridia;o__Christensenellales;f__Christensenellaceae;g__Christensenella	0.23906	0.793768	0.974158
k__Bacteria;p__Bacteroidota;c__Bacteroidia;o__Bacteroidales;f__Rikenellaceae;g__Alistipes_A	-0.520266	0.687149	0.965947		k__Bacteria;p__Firmicutes_A;c__Clostridia;o__Peptostreptococcales;f__Peptostreptococcaceae;__	0.349394	0.798012	0.974998
k__Bacteria;p__Firmicutes_A;c__Clostridia;o__Oscillospirales;f__Ruminococcaceae;g__Anaerotruncus	0.0194279	0.693365	0.965795		k__Bacteria;p__Firmicutes_A;c__Clostridia;o__Oscillospirales;f__Oscillospiraceae;g__CAG-110	0.135587	0.819527	0.976539
k__Bacteria;p__Firmicutes_A;c__Clostridia;o__Lachnospirales;f__Lachnospiraceae;g__Eubacterium_Q	-0.515163	0.695708	0.966674		k__Bacteria;p__Firmicutes_C;c__Negativicutes;o__Veillonellales;f__Veillonellaceae;g__Veillonella	-0.293332	0.832493	0.978309
k__Bacteria;p__Firmicutes_A;c__Clostridia;o__Lachnospirales;f__Lachnospiraceae;g__Clostridium_Q	-0.127419	0.695855	0.97371		k__Bacteria;p__Firmicutes_A;c__Clostridia;o__Oscillospirales;f__Oscillospiraceae;g__Oscillibacter	-0.144724	0.833916	0.977069
k__Bacteria;p__Firmicutes_C;c__Negativicutes;o__Acidaminococcales;f__Acidaminococcaceae;g__Phascolarctobacterium	-0.507785	0.705725	0.969651		k__Bacteria;p__Bacteroidota;c__Bacteroidia;o__Bacteroidales;f__Marinifilaceae;g__Butyricimonas	-0.0838008	0.846516	0.980097
k__Bacteria;p__Firmicutes_A;c__Clostridia;o__Lachnospirales;f__Lachnospiraceae;g__Eisenbergiella	0.349624	0.708605	0.97997		k__Bacteria;p__Proteobacteria;c__Gammaproteobacteria;o__Burkholderiales;f__Burkholderiaceae;g__Sutterella	0.223265	0.855059	0.981108
k__Bacteria;p__Firmicutes_A;c__Clostridia;o__Lachnospirales;f__Lachnospiraceae;g__Eubacterium_F	-0.425142	0.720089	0.970655		k__Bacteria;p__Firmicutes_A;c__Clostridia;o__Lachnospirales;f__Anaerotignaceae;g__Anaerotignum	-0.257137	0.861427	0.980738
k__Bacteria;p__Firmicutes_A;c__Clostridia;o__Lachnospirales;f__Lachnospiraceae;g__GCA-900066135	0.184833	0.725725	0.971248		k__Bacteria;p__Firmicutes_A;c__Clostridia;o__Peptostreptococcales;f__Peptostreptococcaceae;g__Romboutsia	0.0564939	0.87063	0.982817
k__Bacteria;p__Firmicutes_A;c__Clostridia;o__Lachnospirales;f__Lachnospiraceae;g__CAG-56	-0.539928	0.72917	0.975535		k__Bacteria;p__Firmicutes_A;c__Clostridia;o__Christensenellales;f__CAG-74;g__OEMS01	-0.134464	0.878502	0.983415
k__Bacteria;p__Actinobacteriota;c__Coriobacteriia;o__Coriobacteriales;f__Eggerthellaceae;g__Raoultibacter	0.124432	0.729348	0.972235		k__Bacteria;p__Firmicutes_A;c__Clostridia;o__Monoglobales;f__UBA1381;g__CAG-41	-0.174853	0.881749	0.983192
k__Bacteria;p__Firmicutes_C;c__Negativicutes;o__Veillonellales;f__Dialisteraceae;g__Dialister	-0.362185	0.732692	0.972282		k__Bacteria;p__Firmicutes_A;c__Clostridia;o__Lachnospirales;f__Lachnospiraceae;g__GCA-900066575	0.0871804	0.902545	0.986531
k__Bacteria;p__Firmicutes_A;c__Clostridia;o__Oscillospirales;f__Acutalibacteraceae;g__Eubacterium_R	0.2942	0.735534	0.97992		k__Bacteria;p__Actinobacteriota;c__Actinobacteria;o__Actinomycetales;f__Bifidobacteriaceae;g__Bifidobacterium	-0.125317	0.921969	0.988116
k__Bacteria;p__Firmicutes_A;c__Clostridia;o__Lachnospirales;f__Lachnospiraceae;g__Coprococcus	0.13347	0.735657	0.973691		k__Bacteria;p__Firmicutes_A;c__Clostridia;o__Lachnospirales;f__Lachnospiraceae;g__Eubacterium_G	-0.125063	0.9309	0.988779
k__Bacteria;p__Firmicutes_A;c__Clostridia;o__Lachnospirales;f__Lachnospiraceae;g__Clostridium_M	-0.604096	0.737724	0.978085
k__Bacteria;p__Firmicutes_A;c__Clostridia;o__Lachnospirales;f__Lachnospiraceae;g__Dorea	-0.234831	0.739374	0.981857
k__Bacteria;p__Firmicutes_A;c__Clostridia;o__Peptostreptococcales;f__Peptostreptococcaceae;__	-0.355845	0.759024	0.977651
k__Bacteria;p__Firmicutes_A;c__Clostridia;o__Lachnospirales;f__Lachnospiraceae;g__Coprococcus_B	-0.390957	0.783953	0.983607
k__Bacteria;p__Firmicutes_A;c__Clostridia;o__Lachnospirales;f__Lachnospiraceae;g__Blautia	-0.188432	0.787698	0.98127
k__Bacteria;p__Proteobacteria;c__Gammaproteobacteria;o__Burkholderiales;f__Burkholderiaceae;g__Parasutterella	0.0159231	0.799457	0.983637
k__Bacteria;p__Firmicutes_A;c__Clostridia;o__Lachnospirales;f__Lachnospiraceae;g__Coprococcus_A	0.195591	0.802337	0.98555
k__Bacteria;p__Bacteroidota;c__Bacteroidia;o__Bacteroidales;f__Bacteroidaceae;g__Bacteroides_A	-0.527457	0.814676	0.985355
k__Bacteria;p__Firmicutes_A;c__Clostridia;o__Lachnospirales;f__Anaerotignaceae;g__Anaerotignum	-0.197376	0.837434	0.987849
k__Bacteria;p__Bacteroidota;c__Bacteroidia;o__Bacteroidales;f__Marinifilaceae;g__Odoribacter	0.0956609	0.839605	0.987649
k__Bacteria;p__Firmicutes_A;c__Clostridia;o__Lachnospirales;f__Lachnospiraceae;g__Faecalicatena	0.138835	0.864301	0.989515
k__Bacteria;p__Firmicutes_A;c__Clostridia;o__Oscillospirales;f__Oscillospiraceae;g__ER4	0.0104647	0.882237	0.990282
k__Bacteria;p__Firmicutes_A;c__Clostridia;o__Oscillospirales;f__Acutalibacteraceae;__	-0.0236659	0.883957	0.990532
k__Bacteria;p__Proteobacteria;c__Gammaproteobacteria;o__Burkholderiales;f__Burkholderiaceae;g__Sutterella	0.0712521	0.887931	0.991113
k__Bacteria;p__Firmicutes_A;c__Clostridia;o__Oscillospirales;f__Oscillospiraceae;__	0.0550427	0.890183	0.9909
k__Bacteria;p__Firmicutes_A;c__Clostridia;o__Christensenellales;f__CAG-74;g__OEMS01	-0.013809	0.891075	0.991029
k__Bacteria;p__Firmicutes_A;c__Clostridia;o__Lachnospirales;f__Lachnospiraceae;g__GCA-900066575	-0.0407115	0.911794	0.992452
k__Bacteria;p__Bacteroidota;c__Bacteroidia;o__Bacteroidales;f__Tannerellaceae;g__Parabacteroides	-0.0241901	0.912906	0.9922
k__Bacteria;p__Firmicutes_A;c__Clostridia;o__Lachnospirales;f__Lachnospiraceae;g__Lachnospira	0.0476109	0.922207	0.992677
k__Bacteria;p__Firmicutes_A;c__Clostridia;o__Lachnospirales;f__Lachnospiraceae;g__Eubacterium_I	0.0232224	0.925746	0.993156
k__Bacteria;p__Firmicutes;c__Bacilli;o__Lactobacillales;f__Streptococcaceae;g__Streptococcus	0.179263	0.932201	0.993571

## Sheet: Table S4_B
Table S4_B. Results of the comparisons of the gut microbial composition. Related to Figure 2 and S2.
	The relative abundance of bacterial genera were determined to be either significantly increased or decreased in each stage (MCI (M), and AD (A)) compared with the healthy (H) group using a two-sided Wilcoxon rank sum test. In addition, a Benjamini-Hochberg false-discovery rate-corrected p value (q value) was estimated.
	* frequence:	number of sample in which the genus was observed
genus	HvsM (pvalue)	HvsA (pvalue)	HvsM (qvalue)	HvsA (qvalue)	frequence*	max_All	mean_All	median_All	median_groupH	median_groupM	median_groupA
k__Bacteria;p__Bacteroidota;c__Bacteroidia;o__Bacteroidales;f__Bacteroidaceae;g__Bacteroides	0.400198	0.766249	0.830777	0.923795	42	0.318815	0.123527	0.0993988	0.107634	0.0769883	0.146856
k__Bacteria;p__Bacteroidota;c__Bacteroidia;o__Bacteroidales;f__Bacteroidaceae;g__Bacteroides_B	0.364027	0.725253	0.830777	0.891025	42	0.314333	0.122749	0.103454	0.107166	0.0851813	0.165004
k__Bacteria;p__Firmicutes_A;c__Clostridia;o__Oscillospirales;f__Ruminococcaceae;g__Faecalibacterium	0.0392206	0.341094	0.590833	0.746807	41	0.228631	0.104459	0.0954214	0.116399	0.0763264	0.100119
k__Bacteria;p__Bacteroidota;c__Bacteroidia;o__Bacteroidales;f__Bacteroidaceae;g__Prevotella	0.0412209	0.976592	0.590833	1	26	0.569339	0.0826981	0.00018617	0.000151163	0.0722413	0
k__Bacteria;p__Bacteroidota;c__Bacteroidia;o__Bacteroidales;f__Bacteroidaceae;g__Bacteroides_A	0.794539	0.0944238	0.960474	0.642777	22	0.381214	0.04927	0.000123991	0.0051022	0.000219236	0
k__Bacteria;p__Firmicutes_A;c__Clostridia;o__Lachnospirales;f__Lachnospiraceae;g__Lachnospira	0.542246	0.2404	0.889	0.721199	41	0.141959	0.0373357	0.0267613	0.0269768	0.0213079	0.031231
k__Bacteria;p__Firmicutes_A;c__Clostridia;o__Lachnospirales;f__Lachnospiraceae;__	0.297895	0.218722	0.830777	0.697083	42	0.134239	0.02922	0.0239361	0.0268241	0.0189037	0.0219446
k__Bacteria;p__Firmicutes_A;c__Clostridia;o__Lachnospirales;f__Lachnospiraceae;g__Blautia_A	0.16869	0.0307625	0.830777	0.642777	42	0.106858	0.0257103	0.0239136	0.0305914	0.0237913	0.0115688
k__Bacteria;p__Bacteroidota;c__Bacteroidia;o__Bacteroidales;f__Tannerellaceae;g__Parabacteroides	0.656776	0.0134545	0.960474	0.642777	41	0.119703	0.0238253	0.0174395	0.0157603	0.0172311	0.0356883
k__Bacteria;p__Bacteroidota;c__Bacteroidia;o__Bacteroidales;f__Rikenellaceae;g__Alistipes	0.443248	0.218722	0.830777	0.697083	40	0.112424	0.0221971	0.0143592	0.0143592	0.0109868	0.0412849
k__Bacteria;__;__;__;__;__	0.419045	0.0812675	0.830777	0.642777	41	0.39685	0.0217805	0.00166975	0.00094224	0.00231957	0.00199333
k__Bacteria;p__Firmicutes_A;c__Clostridia;o__Oscillospirales;f__Ruminococcaceae;__	0.0209932	0.0715719	0.590833	0.642777	42	0.0493194	0.016959	0.015547	0.0201864	0.0119087	0.00892451
k__Bacteria;p__Firmicutes_A;c__Clostridia;o__Lachnospirales;f__Lachnospiraceae;g__Agathobacter	0.701393	0.0804316	0.960474	0.642777	36	0.0733913	0.0168693	0.0127176	0.0175597	0.00971797	0.00237488
k__Bacteria;p__Firmicutes_A;c__Clostridia;o__Oscillospirales;f__Acutalibacteraceae;g__Ruminococcus_E	0.101907	0.124857	0.761253	0.642777	29	0.104996	0.0161835	0.00825254	0.0145478	0.00146008	0.000196372
k__Bacteria;p__Firmicutes_A;c__Clostridia;o__Lachnospirales;f__Lachnospiraceae;g__Anaerostipes	0.0357159	0.179476	0.590833	0.697083	40	0.184099	0.0153454	0.00338445	0.0089392	0.00261513	0.00154124
k__Bacteria;p__Firmicutes_A;c__Clostridia;o__Lachnospirales;f__Lachnospiraceae;g__Faecalicatena	0.779754	0.569618	0.960474	0.871944	40	0.0878539	0.0137902	0.00631056	0.00594835	0.00992041	0.00157005
k__Bacteria;p__Firmicutes_A;c__Clostridia;o__Oscillospirales;f__Ruminococcaceae;g__Ruminococcus_D	0.22191	0.523326	0.830777	0.871944	33	0.0675641	0.0128346	0.00628039	0.00854987	0.0041218	0.00446498
k__Bacteria;p__Firmicutes_A;c__Clostridia;o__Lachnospirales;f__Lachnospiraceae;g__Roseburia	0.478538	0.431256	0.831332	0.842909	41	0.0495182	0.0126748	0.00816313	0.00805149	0.00847798	0.007685
k__Bacteria;p__Firmicutes_A;c__Clostridia;o__Oscillospirales;f__Oscillospiraceae;__	0.483897	0.293075	0.831332	0.746807	39	0.0730479	0.0104913	0.00496209	0.00461047	0.0057561	0.00210718
k__Bacteria;p__Proteobacteria;c__Gammaproteobacteria;o__Burkholderiales;f__Burkholderiaceae;g__Sutterella	0.880062	0.674203	0.960474	0.871944	32	0.064083	0.00956324	0.00817611	0.00928401	0.00825487	0.0059648
k__Bacteria;p__Firmicutes_A;c__Clostridia;o__Lachnospirales;f__Lachnospiraceae;g__Dorea	0.908356	0.431256	0.960474	0.842909	42	0.0419796	0.00946179	0.00633124	0.00715243	0.0105087	0.00314333
k__Bacteria;p__Firmicutes;c__Bacilli;o__Lactobacillales;f__Streptococcaceae;g__Streptococcus	0.94681	0.618462	0.992996	0.871944	37	0.11011	0.00938491	0.00145465	0.00145465	0.0011231	0.00177827
k__Bacteria;p__Firmicutes_A;c__Clostridia;o__Lachnospirales;f__Lachnospiraceae;g__Acetatifactor	0.537341	0.638096	0.889	0.871944	39	0.0358584	0.00886126	0.00692208	0.00869083	0.00439245	0.00755262
k__Bacteria;p__Firmicutes_A;c__Clostridia;o__Lachnospirales;f__Lachnospiraceae;g__Fusicatenibacter	0.419045	0.0224249	0.830777	0.642777	40	0.0313239	0.00869271	0.006782	0.0095959	0.00687026	0.00250488
k__Bacteria;p__Proteobacteria;c__Gammaproteobacteria;o__Enterobacterales;f__Enterobacteriaceae;__	0.216512	0.54751	0.830777	0.871944	28	0.102288	0.00815582	0.000654457	0.000267508	0.00100934	0.00115891
k__Bacteria;p__Actinobacteriota;c__Actinobacteria;o__Actinomycetales;f__Bifidobacteriaceae;g__Bifidobacterium	0.154136	0.802788	0.830777	0.924639	33	0.0402118	0.00760407	0.00236112	0.00394584	0.00154638	0.00213991
k__Bacteria;p__Firmicutes_A;c__Clostridia;o__Lachnospirales;f__Lachnospiraceae;g__Eubacterium_E	0.29338	0.174585	0.830777	0.697083	36	0.0391765	0.00683913	0.00536403	0.00650264	0.00516153	0.000814004
k__Bacteria;p__Firmicutes_C;c__Negativicutes;o__Selenomonadales;f__Selenomonadaceae;g__Megamonas	0.0317531	0.0595235	0.590833	0.642777	9	0.0755692	0.00674491	0	0	0	0
k__Bacteria;p__Firmicutes_A;c__Clostridia;o__Lachnospirales;f__Lachnospiraceae;g__Clostridium_Q	0.98688	0.569618	1	0.871944	41	0.0178403	0.00662457	0.00608675	0.00611292	0.00625179	0.00495824
k__Bacteria;p__Firmicutes_A;c__Clostridia;o__Oscillospirales;f__Oscillospiraceae;g__ER4	0.827031	0.799753	0.960474	0.924639	29	0.0323916	0.00636766	0.0042599	0.0042599	0.00629598	0
k__Bacteria;p__Firmicutes_A;c__Clostridia;o__Christensenellales;f__CAG-74;g__OEMS01	0.774369	1	0.960474	1	29	0.0430478	0.0059665	0.00106015	0.00114467	0.00127813	0.000503508
k__Bacteria;p__Firmicutes_A;c__Clostridia;o__Lachnospirales;f__Lachnospiraceae;g__Coprococcus	0.984985	0.632035	1	0.871944	16	0.0720603	0.00584897	0	0	0	0
k__Bacteria;p__Firmicutes_A;c__Clostridia;__;__;__	0.489777	0.70287	0.831332	0.888923	22	0.0550082	0.00558735	0.000114218	9.74342e-05	0.00034941	3.35672e-05
k__Bacteria;p__Firmicutes_A;c__Clostridia;o__Oscillospirales;f__Oscillospiraceae;g__CAG-110	0.385639	1	0.830777	1	26	0.0753632	0.00557486	0.00044079	0.000414529	0.00054777	0
k__Bacteria;p__Firmicutes_A;c__Clostridia;o__Lachnospirales;f__Lachnospiraceae;g__Eisenbergiella	0.701393	0.332626	0.960474	0.746807	37	0.0255281	0.00493478	0.0024172	0.0016319	0.00242073	0.0028922
k__Bacteria;p__Firmicutes_A;c__Clostridia;o__Lachnospirales;f__Lachnospiraceae;g__Eubacterium_G	0.129244	0.725253	0.830777	0.891025	39	0.0216222	0.00466173	0.00183458	0.00288973	0.00103339	0.00190059
k__Bacteria;p__Firmicutes_A;c__Clostridia;o__Oscillospirales;f__Acutalibacteraceae;g__Eubacterium_R	0.411354	0.102547	0.830777	0.642777	29	0.0225034	0.00455755	0.0032294	0.0031586	0.00469962	0
k__Bacteria;p__Firmicutes_C;c__Negativicutes;o__Acidaminococcales;f__Acidaminococcaceae;g__Phascolarctobacterium_A	0.442554	0.495252	0.830777	0.871462	13	0.0299007	0.00446925	0	0	0	0
k__Bacteria;p__Firmicutes_A;c__Clostridia;o__Oscillospirales;f__Butyricicoccaceae;g__Agathobaculum	0.85644	0.130365	0.960474	0.642777	41	0.0109172	0.00362365	0.00348828	0.00363499	0.00360641	0.00182871
k__Bacteria;p__Firmicutes_A;c__Clostridia;o__Lachnospirales;f__Lachnospiraceae;g__Blautia	1	0.698347	1	0.888923	20	0.0533372	0.00361308	0	0.00011241	0	0
k__Bacteria;p__Proteobacteria;c__Alphaproteobacteria;o__RF32;f__CAG-239;g__CAG-495	0.450809	0.310742	0.830777	0.746807	4	0.0944662	0.00357445	0	0	0	0
k__Bacteria;p__Firmicutes_A;c__Clostridia;o__Oscillospirales;f__Oscillospiraceae;g__Oscillibacter	0.473549	0.637942	0.831332	0.871944	39	0.0102601	0.00351322	0.00335949	0.00335949	0.00274959	0.00529278
k__Bacteria;p__Firmicutes_A;c__Clostridia;o__Lachnospirales;f__Lachnospiraceae;g__Coprococcus_B	0.785489	0.667458	0.960474	0.871944	26	0.0228408	0.00348718	0.00102204	0.000896147	0.00137393	0
k__Bacteria;p__Firmicutes_A;c__Clostridia;o__Lachnospirales;f__Lachnospiraceae;g__CAG-81	0.0595838	1	0.748239	1	38	0.0101991	0.00340821	0.002401	0.00263442	0.00174022	0.00240146
k__Bacteria;p__Firmicutes_A;c__Clostridia;o__Oscillospirales;f__Ruminococcaceae;g__Ruminococcus_C	0.00968579	0.0453764	0.590833	0.642777	23	0.0250447	0.00334014	0.000922028	0.00405005	0	0
k__Bacteria;p__Firmicutes_A;c__Clostridia;o__Oscillospirales;f__Ruminococcaceae;g__Ruminiclostridium_E	0.761398	0.450989	0.960474	0.868322	12	0.0421663	0.00318449	0	0	0	0
k__Bacteria;p__Proteobacteria;c__Gammaproteobacteria;o__Enterobacterales;f__Enterobacteriaceae;g__Enterobacter	0.0800844	0.189615	0.748239	0.697083	16	0.08528	0.00306846	0	0.000230518	0	0
k__Bacteria;p__Firmicutes_A;c__Clostridia;o__Lachnospirales;f__Lachnospiraceae;g__Eubacterium_Q	0.720667	0.222563	0.960474	0.697083	15	0.0313249	0.00306606	0	0	0	0
k__Bacteria;p__Firmicutes;c__Bacilli;o__Lactobacillales;f__Lactobacillaceae;g__Lactobacillus_B	0.245368	0.0409645	0.830777	0.642777	12	0.093832	0.00305496	0	0	0	0
k__Bacteria;p__Firmicutes_A;c__Clostridia;o__Clostridiales;f__Clostridiaceae;g__Clostridium	0.32237	0.211634	0.830777	0.697083	26	0.0299316	0.00297227	0.000403695	0.000261313	0.00129256	0.0005119
k__Bacteria;p__Firmicutes_A;c__Clostridia;o__Monoglobales;f__UBA1381;g__CAG-41	0.0386292	0.506664	0.590833	0.871462	37	0.00858541	0.00264571	0.00215193	0.00345481	0.00107272	0.002185
k__Bacteria;p__Bacteroidota;c__Bacteroidia;o__Bacteroidales;f__Marinifilaceae;g__Odoribacter	0.460706	0.171537	0.831332	0.697083	32	0.0121133	0.00249984	0.00199433	0.00178086	0.00220877	0.0055365
k__Bacteria;p__Firmicutes_C;c__Negativicutes;o__Acidaminococcales;f__Acidaminococcaceae;g__Phascolarctobacterium	0.684395	0.213114	0.960474	0.697083	16	0.0184593	0.00238811	0	0	0	0
k__Bacteria;p__Bacteroidota;c__Bacteroidia;o__Bacteroidales;f__Bacteroidaceae;g__Paraprevotella	0.761398	0.8175	0.960474	0.933252	14	0.0207177	0.00222594	0	0	0	0
k__Bacteria;p__Verrucomicrobiota;c__Verrucomicrobiae;o__Verrucomicrobiales;f__Akkermansiaceae;g__Akkermansia	0.0907697	0.12941	0.761253	0.642777	17	0.0364987	0.0021333	0	0	0.000156873	0.000266566
k__Bacteria;p__Firmicutes_C;c__Negativicutes;o__Veillonellales;f__Dialisteraceae;g__Dialister	0.882494	0.10489	0.960474	0.642777	21	0.0152843	0.0021097	2.09527e-05	0	0	0.00185927
k__Bacteria;p__Firmicutes_A;c__Clostridia;o__Oscillospirales;f__Oscillospiraceae;g__Lawsonibacter	0.1717	0.95587	0.830777	1	39	0.00844206	0.00204569	0.00140203	0.00135336	0.00208524	0.00137726
k__Bacteria;p__Firmicutes_A;c__Clostridia;o__Lachnospirales;f__Lachnospiraceae;g__Eubacterium_I	0.605288	0.00292029	0.940748	0.376718	35	0.0108721	0.00201483	0.000973049	0.00151196	0.00114874	0
k__Bacteria;p__Bacteroidota;c__Bacteroidia;o__Bacteroidales;f__Barnesiellaceae;g__Barnesiella	0.0101446	0.127817	0.590833	0.642777	12	0.0142801	0.00184602	0	0.000309313	0	0
k__Bacteria;p__Firmicutes_A;c__Clostridia;o__Lachnospirales;f__Lachnospiraceae;g__GCA-900066575	0.986624	0.977862	1	1	33	0.0168416	0.00183577	0.000626491	0.00064696	0.000623597	0.000629385
k__Bacteria;p__Firmicutes_A;c__Clostridia;o__Oscillospirales;f__Acutalibacteraceae;g__CAG-180	0.803195	0.675925	0.960474	0.871944	10	0.0226359	0.00179583	0	0	0	0
k__Bacteria;p__Firmicutes_A;c__Clostridia;o__Lachnospirales;f__Lachnospiraceae;g__Eubacterium_F	0.757261	0.648578	0.960474	0.871944	19	0.0160263	0.00179291	0	0	0	0
k__Bacteria;p__Firmicutes_A;c__Clostridia;o__Christensenellales;f__CAG-138;g__UBA3857	0.308367	0.339066	0.830777	0.746807	16	0.0206567	0.00172576	0	0	0	0
k__Bacteria;p__Fusobacteriota;c__Fusobacteriia;o__Fusobacteriales;f__Fusobacteriaceae;g__Fusobacterium_A	0.253488	0.303369	0.830777	0.746807	8	0.033138	0.00159296	0	0	0	0
k__Bacteria;p__Firmicutes_A;c__Clostridia;o__Lachnospirales;f__Lachnospiraceae;g__KLE1615	0.395193	0.279896	0.830777	0.746807	37	0.00854832	0.00158269	0.0011763	0.00115241	0.00113547	0.00208421
k__Bacteria;p__Firmicutes_A;c__Clostridia;o__Lachnospirales;f__Lachnospiraceae;g__CAG-56	0.741501	0.39481	0.960474	0.82146	23	0.00909193	0.00155094	0.000378921	0.000554697	0.000287185	0
k__Bacteria;p__Firmicutes_A;c__Clostridia;o__Lachnospirales;f__Lachnospiraceae;g__Coprococcus_A	0.579113	0.843596	0.931463	0.946294	30	0.00616107	0.00155078	0.00129239	0.00128421	0.00129401	0.00130333
k__Bacteria;p__Firmicutes_A;c__Clostridia;o__Lachnospirales;f__Lachnospiraceae;g__Clostridium_M	0.823995	0.556169	0.960474	0.871944	27	0.0200017	0.00148415	0.000367151	0.000332192	0.000267256	0.00065456
k__Bacteria;p__Firmicutes_A;c__Clostridia;o__Oscillospirales;f__Acutalibacteraceae;g__GCA-900066995	0.100384	0.502923	0.761253	0.871462	6	0.0228647	0.00139948	0	0	0	0
k__Bacteria;p__Proteobacteria;c__Gammaproteobacteria;o__Burkholderiales;f__Burkholderiaceae;g__Parasutterella	0.901343	0.499757	0.960474	0.871462	22	0.00986036	0.00130517	0.000144151	3.78248e-05	0.000231622	0.000262847
k__Bacteria;p__Firmicutes_A;c__Clostridia;o__Peptostreptococcales;f__Peptostreptococcaceae;g__Romboutsia	0.168215	0.932615	0.830777	1	26	0.013821	0.0012553	0.000202272	0.000320058	6.34299e-05	0.000879575
k__Bacteria;p__Firmicutes_C;c__Negativicutes;o__Veillonellales;f__Veillonellaceae;g__Veillonella	0.414508	0.843596	0.830777	0.946294	25	0.00707536	0.00125279	0.000327553	0.000353363	0	0.000726605
k__Bacteria;p__Desulfobacterota_A;c__Desulfovibrionia;o__Desulfovibrionales;f__Desulfovibrionaceae;g__Bilophila	0.403502	0.542165	0.830777	0.871944	35	0.00472594	0.00115264	0.000847568	0.000899087	0.000685113	0.001035
k__Bacteria;p__Firmicutes_C;c__Negativicutes;o__Acidaminococcales;f__Acidaminococcaceae;g__Acidaminococcus	0.644599	0.0849071	0.960474	0.642777	13	0.0159567	0.0010988	0	0	0	0
k__Bacteria;p__Firmicutes_A;c__Clostridia;o__Christensenellales;f__GCA-900066905;g__GCA-900066905	0.117994	0.327302	0.801116	0.746807	10	0.0176032	0.00103466	0	0	0	0
k__Bacteria;p__Firmicutes_A;c__Clostridia;o__Oscillospirales;f__Acutalibacteraceae;g__Acutalibacter	0.186215	0.594386	0.830777	0.871944	31	0.00421116	0.000975089	0.000466174	0.000262519	0.00078395	0
k__Bacteria;p__Firmicutes_A;c__Clostridia;o__Peptostreptococcales;f__Peptostreptococcaceae;__	0.847162	0.629379	0.960474	0.871944	24	0.00666478	0.000974928	0.000267942	0.000312565	0	0.000444765
k__Bacteria;p__Firmicutes_A;c__Clostridia;o__Oscillospirales;f__Acutalibacteraceae;__	0.893304	0.656312	0.960474	0.871944	33	0.0067954	0.00092578	0.000542573	0.000497177	0.000565497	0.000681012
k__Bacteria;p__Bacteroidota;c__Bacteroidia;o__Bacteroidales;f__Muribaculaceae;g__Muribaculum	0.293943	0.310742	0.830777	0.746807	7	0.0156016	0.000887846	0	0	0	0
k__Bacteria;p__Firmicutes_C;c__Negativicutes;o__Veillonellales;f__Megasphaeraceae;g__Megasphaera	0.810153	0.722752	0.960474	0.891025	4	0.0297741	0.000866063	0	0	0	0
k__Bacteria;p__Bacteroidota;c__Bacteroidia;o__Bacteroidales;f__Marinifilaceae;g__Butyricimonas	0.0794793	1	0.748239	1	28	0.00375046	0.000833762	0.000301176	0.000271589	0.000898484	0
k__Bacteria;p__Firmicutes_A;c__Clostridia;o__Lachnospirales;f__Anaerotignaceae;g__Anaerotignum	0.906897	0.802341	0.960474	0.924639	34	0.00401245	0.000824602	0.000518991	0.000488969	0.000511472	0.000812435
k__Bacteria;p__Firmicutes_A;c__Clostridia;o__Oscillospirales;f__Acutalibacteraceae;g__Clostridium_A	0.387914	0.556169	0.830777	0.871944	27	0.01312	0.000788487	0.000225553	0.000231819	0.000174705	0
k__Bacteria;p__Firmicutes_A;c__Clostridia;o__Lachnospirales;f__Lachnospiraceae;g__TF01-11	0.278845	0.876518	0.830777	0.974749	15	0.00777503	0.000782312	0	0	0	0
k__Bacteria;p__Firmicutes_A;c__Clostridia;o__4C28d-15;f__CAG-917;g__CAG-475	0.410143	0.61209	0.830777	0.871944	3	0.0159498	0.00078222	0	0	0	0
k__Bacteria;p__Bacteroidota;c__Bacteroidia;o__Bacteroidales;__;__	0.266941	1	0.830777	1	9	0.0126037	0.00077312	0	0	0	0
k__Bacteria;p__Bacteroidota;c__Bacteroidia;o__Bacteroidales;f__Coprobacteraceae;g__Coprobacter	0.623503	0.20261	0.957522	0.697083	17	0.012184	0.000712671	0	5.22953e-05	0	0
k__Bacteria;p__Bacteroidota;c__Bacteroidia;o__Bacteroidales;f__Rikenellaceae;g__Alistipes_A	0.801826	0.63337	0.960474	0.871944	19	0.0143519	0.000648698	0	0.000103553	0	0
k__Bacteria;p__Firmicutes_A;c__Clostridia;o__Oscillospirales;f__Oscillospiraceae;g__Flavonifractor	0.376392	0.77928	0.830777	0.924639	27	0.00443175	0.000610579	0.000293522	0.000305754	0.000108737	0.000726605
k__Bacteria;p__Proteobacteria;c__Gammaproteobacteria;o__Enterobacterales;f__Enterobacteriaceae;g__Klebsiella	0.905067	0.653456	0.960474	0.871944	8	0.0124898	0.000580175	0	0	0	0
k__Bacteria;p__Proteobacteria;c__Gammaproteobacteria;o__Enterobacterales;f__Enterobacteriaceae;g__Citrobacter	0.310974	0.909231	0.830777	0.985637	7	0.00875825	0.000547523	0	0	0	0
k__Bacteria;p__Firmicutes_A;c__Clostridia;o__Oscillospirales;__;__	0.30064	0.21384	0.830777	0.697083	18	0.00564426	0.000469205	0	0	0	6.66415e-05
k__Bacteria;p__Proteobacteria;__;__;__;__	0.592092	0.316042	0.931463	0.746807	17	0.00568311	0.000420515	0	0.000105385	0	0
k__Bacteria;p__Proteobacteria;c__Gammaproteobacteria;o__Enterobacterales;f__Enterobacteriaceae;g__Raoultella	0.901107	0.502923	0.960474	0.871462	3	0.0164867	0.000410221	0	0	0	0
k__Bacteria;p__Firmicutes_A;c__Clostridia;o__Lachnospirales;f__Lachnospiraceae;g__CAG-95	0.144979	0.621281	0.830777	0.871944	12	0.0085608	0.000357573	0	0	0	0
k__Bacteria;p__Firmicutes_A;c__Clostridia;o__Peptostreptococcales;f__Anaerovoracaceae;g__UBA1191	0.0812042	0.597187	0.748239	0.871944	29	0.00260016	0.000346521	0.000182801	0.000320398	4.53071e-05	0.000229454
k__Bacteria;p__Firmicutes_A;c__Clostridia;o__Oscillospirales;f__Butyricicoccaceae;g__Butyricicoccus_A	0.181323	0.757823	0.830777	0.922256	10	0.00678772	0.000334709	0	0	0	0
k__Bacteria;p__Firmicutes;c__Bacilli;o__Acholeplasmatales;f__Acholeplasmataceae;__	0.0707164	0.61209	0.748239	0.871944	5	0.00618882	0.00033319	0	0	0	0
k__Bacteria;p__Firmicutes_A;c__Clostridia;o__Lachnospirales;f__Anaerotignaceae;g__An114	0.367283	0.160471	0.830777	0.697083	25	0.00114293	0.000330601	0.000191586	0.000396946	0.000187184	0
k__Bacteria;p__Actinobacteriota;c__Coriobacteriia;o__Coriobacteriales;f__Coriobacteriaceae;g__Collinsella	0.19678	0.12109	0.830777	0.642777	19	0.00381809	0.000290246	0	0.000192472	0	0
k__Bacteria;p__Firmicutes;c__Bacilli;o__Haloplasmatales;f__Turicibacteraceae;g__Turicibacter	0.34139	0.27665	0.830777	0.746807	12	0.00492776	0.00028336	0	0	0	0
k__Bacteria;p__Firmicutes_A;c__Clostridia;o__Monoglobales;f__Monoglobaceae;g__Monoglobus	0.267965	1	0.830777	1	12	0.00348989	0.000279863	0	0	0	0
k__Bacteria;p__Bacteroidota;c__Bacteroidia;o__Bacteroidales;f__Rikenellaceae;g__Tidjanibacter	0.487845	0.310742	0.831332	0.746807	4	0.00974775	0.000266364	0	0	0	0
k__Bacteria;p__Firmicutes_A;c__Clostridia;o__Lachnospirales;f__Lachnospiraceae;g__GCA-900066135	0.954977	0.46279	0.993484	0.871462	16	0.0016674	0.000232457	0	0	0	0
k__Bacteria;p__Firmicutes_A;c__Clostridia;o__Peptostreptococcales;f__Anaerovoracaceae;__	0.379701	0.346264	0.830777	0.746807	21	0.00197428	0.000230728	3.80228e-05	0	0.000111213	0.000159444
k__Bacteria;p__Firmicutes_A;c__Clostridia;o__Lachnospirales;f__Lachnospiraceae;g__CAG-45	0.544426	0.165224	0.889	0.697083	10	0.00571148	0.000230707	0	0	0	0
k__Bacteria;p__Proteobacteria;c__Gammaproteobacteria;o__Enterobacterales;f__Enterobacteriaceae;g__Escherichia	0.7058	0.347352	0.960474	0.746807	5	0.0043417	0.000228729	0	0	0	0
k__Bacteria;p__Firmicutes_A;c__Clostridia;o__Clostridiales;f__Clostridiaceae;g__Clostridium_P	0.427129	0.066257	0.830777	0.642777	8	0.00356968	0.00022837	0	0	0	0
k__Bacteria;p__Firmicutes_C;c__Negativicutes;o__Veillonellales;f__Megasphaeraceae;g__Anaeroglobus	0.450246	0.428537	0.830777	0.842909	4	0.00883674	0.000226518	0	0	0	0
k__Bacteria;p__Firmicutes_A;c__Clostridia;o__Lachnospirales;f__Cellulosilyticaceae;g__Niameybacter	0.272656	0.0175445	0.830777	0.642777	3	0.00854717	0.000222627	0	0	0	0
k__Bacteria;p__Firmicutes_C;c__Negativicutes;o__Selenomonadales;f__Selenomonadaceae;g__Mitsuokella	0.757424	0.428537	0.960474	0.842909	3	0.00662934	0.000219391	0	0	0	0
k__Bacteria;p__Firmicutes_A;c__Clostridia;o__Lachnospirales;f__Lachnospiraceae;g__Tyzzerella	0.418923	0.0848467	0.830777	0.642777	3	0.00532832	0.000216349	0	0	0	0
k__Bacteria;p__Firmicutes_A;c__Clostridia;o__Oscillospirales;f__Ruminococcaceae;g__Ruthenibacterium	0.222817	0.134535	0.830777	0.642777	22	0.00153492	0.000212615	7.97076e-05	0	0.000139016	0.000377635
k__Bacteria;p__Firmicutes;c__Bacilli;o__Lactobacillales;f__Lactobacillaceae;g__Lactobacillus_H	0.442014	0.471856	0.830777	0.871462	14	0.00266591	0.000188053	0	0	0	0
k__Bacteria;p__Firmicutes_A;c__Clostridia;o__Oscillospirales;f__Ruminococcaceae;g__Negativibacillus	0.80807	0.15285	0.960474	0.697083	15	0.00103293	0.000179948	0	0	0	0.000498333
k__Bacteria;p__Firmicutes;c__Bacilli;o__Lactobacillales;f__Lactobacillaceae;g__Lactobacillus_C	0.835928	0.104832	0.960474	0.642777	4	0.00632153	0.000166718	0	0	0	0
k__Bacteria;p__Firmicutes_A;c__Clostridia;o__Oscillospirales;f__Oscillospiraceae;g__Papillibacter	0.0272646	0.104832	0.590833	0.642777	8	0.00406163	0.000166308	0	0	0	0
k__Bacteria;p__Firmicutes_A;c__Clostridia;o__Oscillospirales;f__Oscillospiraceae;g__UBA9475	0.905067	0.902546	0.960474	0.985637	8	0.00196405	0.00016485	0	0	0	0
k__Bacteria;p__Firmicutes_A;c__Clostridia;o__Oscillospirales;f__Ruminococcaceae;g__Ruminococcus_F	0.450809	0.310742	0.830777	0.746807	4	0.00457134	0.000155251	0	0	0	0
k__Bacteria;p__Firmicutes;c__Bacilli;o__Lactobacillales;f__Lactobacillaceae;g__Weissella	0.666184	0.790225	0.960474	0.924639	8	0.00354594	0.000136942	0	0	0	0
k__Bacteria;p__Firmicutes_A;c__Clostridia;o__Acetivibrionales;f__Acetivibrionaceae;g__Ruminiclostridium	0.106221	0.108319	0.761253	0.642777	3	0.00417833	0.000121883	0	0	0	0
k__Bacteria;p__Firmicutes_A;c__Clostridia;o__Oscillospirales;f__Ruminococcaceae;g__Fournierella	0.826599	0.310742	0.960474	0.746807	5	0.00184777	0.000121408	0	0	0	0
k__Bacteria;p__Firmicutes_A;c__Clostridia;o__Christensenellales;f__Christensenellaceae;g__Christensenella	0.33005	0.907789	0.830777	0.985637	22	0.000714518	0.00012012	7.53797e-05	0.000102711	0	0.000131423
k__Bacteria;p__Actinobacteriota;c__Coriobacteriia;o__Coriobacteriales;f__Eggerthellaceae;g__Raoultibacter	1	0.354547	1	0.749779	17	0.00144547	0.000119766	0	0	0	0
k__Bacteria;p__Firmicutes_A;c__Clostridia;o__4C28d-15;f__CAG-727;g__UBA1259	0.740048	0.263253	0.960474	0.746807	6	0.002987	0.000118869	0	0	0	0
k__Bacteria;p__Proteobacteria;c__Gammaproteobacteria;o__Burkholderiales;f__Burkholderiaceae;g__Dakarella	0.194633	0.128386	0.830777	0.642777	6	0.00217134	0.000118536	0	0	0	0
k__Bacteria;p__Firmicutes_A;c__Clostridia;o__Oscillospirales;f__Ethanoligenenaceae;g__Ethanoligenens	0.587612	0.495252	0.931463	0.871462	10	0.00155895	0.00010601	0	0	0	0
k__Bacteria;p__Firmicutes_A;c__Clostridia;o__Oscillospirales;f__Oscillospiraceae;g__Intestinimonas	0.896446	0.518249	0.960474	0.871944	10	0.00105021	0.000105924	0	0	0	0
k__Bacteria;p__Firmicutes;c__Bacilli;o__Bacillales;f__Bacillaceae;g__Bacillus	0.310974	0.226957	0.830777	0.697083	5	0.00184621	0.000102127	0	0	0	0

## Sheet: Table S4_C
Table S4_C. Spearman's rho and p value between the relative abundance of 6 bacterial genera and the MoCA-J* scores. Related to Figure 2.
	* MoCA-J:	Montreal Cognitive Assessment Japanese version
genus_name	spearman_H_MoCA_cor	spearman_H_MoCA_cor.p.val	spearman_M_MoCA_cor	spearman_M_MoCA_cor.p.val	spearman_H_M_MoCA_cor	spearman_H_M_MoCA_cor.p.val
k__Bacteria;p__Firmicutes_A;c__Clostridia;o__Oscillospirales;f__Ruminococcaceae;g__Faecalibacterium	0.0925892	0.697834	0.555941	0.0314026	0.43069	0.00980115
k__Bacteria;p__Firmicutes_A;c__Clostridia;o__Lachnospirales;f__Lachnospiraceae;g__Anaerostipes	0.237308	0.31373	0.385162	0.156275	0.430862	0.0097688
k__Bacteria;p__Bacteroidota;c__Bacteroidia;o__Bacteroidales;f__Bacteroidaceae;g__Prevotella	0.111755	0.639015	-0.333668	0.224215	-0.33725	0.0475679
k__Bacteria;p__Firmicutes_A;c__Clostridia;o__Monoglobales;f__UBA1381;g__CAG-41	0.173507	0.464435	-0.0255265	0.928048	0.367304	0.0299621
k__Bacteria;p__Firmicutes_A;c__Clostridia;o__Oscillospirales;f__Ruminococcaceae;__	0.0739157	0.756789	0.0145344	0.958999	0.41926	0.0121759
k__Bacteria;p__Firmicutes_A;c__Clostridia;o__Oscillospirales;f__Ruminococcaceae;g__Ruminococcus_C	-0.0870215	0.715256	0.00540808	0.984739	0.343098	0.0436132
