# Supplementary material for: Identification of Faecalibacterium prausnitzii strains for gut microbiome-based intervention in Alzheimer’s-type dementia
Source: Cell Rep Med. 2021 Sep 14;2(9):100398. doi: 10.1016/j.xcrm.2021.100398 (PMC8484692; doi:10.1016/j.xcrm.2021.100398)
Supplement: Table S5. Results of the ortholog, KO, and domain assignments, related to Figures 5 and 6 — Table S5_A. Results of the ortholog, KO and TMHMM assignment (Fp14 and Fp360). Table S5_B. Results of the assignment by InterProScan (regarding specific orthologs of Fp14 and Fp360). [file mmc4.xlsx]

## Sheet: Table S5_A
Table S5_A. Results of the ortholog, KO and TMHMM assignment (Fp14 and Fp360). Related to Figure 5 and 6.
	Orthologs found only in specific strains or orthologs that contained KEGG Orthologs (KOs) found only in specific strains by using two different ortholog finding tools were defined as "specific orthologs"
	category
	shared:	specific orthologs shared only by Fp14 and Fp360
	specific_fp14:	specific orthologs found solely in Fp14
	specific_fp360:	specific orthologs found solely in Fp360
	NA	non specific ortholgs
gene_ID	ortholog_orthofinder	ortholog_roary	TMHMM_outside (number of hit)	TMHMM_inside (number of hit)	TMHMM_Tmhelix (number of hit)	KEGG_gene	KO	category	not shared by 3 reference strains
ICBIDGAJ_00001	OG0000137	group_548	1	0	0	fpr:FP2_03070	NA	NA
ICBIDGAJ_00002	OG0000137	group_4002	1	0	0	fpr:FP2_03070	NA	NA
ICBIDGAJ_00003	OG0000168	group_641	1	0	0	fpr:FP2_03080	NA	NA
ICBIDGAJ_00004	OG0000168	group_642	1	0	0	fpa:FPR_28060	NA	NA
ICBIDGAJ_00005	OG0000236	group_546	1	0	0	fpr:FP2_03090	ko:K02334	NA
ICBIDGAJ_00006	OG0000136	pta_1	1	0	0	fpr:FP2_03100;fpa:FPR_28080	ko:K00625	NA
ICBIDGAJ_00007	OG0000136	pta_2	0	1	0	fpr:FP2_03100	ko:K00625	NA
ICBIDGAJ_00008	OG0000136	pta_3	1	0	0	fpr:FP2_03100	ko:K00625	NA
ICBIDGAJ_00009	OG0000235	group_639	1	0	0	fpa:FPR_28100	ko:K02343	NA
ICBIDGAJ_00010	OG0000234	recR_1	1	0	0	NA	NA	NA
ICBIDGAJ_00014	OG0002291	group_2170	1	0	0	fpr:FP2_23410	NA	NA
ICBIDGAJ_00015	OG0001921	group_2167	1	0	0	NA	NA	NA
ICBIDGAJ_00016	OG0000276	dnaA	1	0	0	fpr:FP2_20100	ko:K02313	NA
ICBIDGAJ_00017	OG0000277	dnaN	1	0	0	ruk:A4V00_08915	ko:K02338	NA
ICBIDGAJ_00018	OG0000278	group_940	1	0	0	fpa:FPR_09140	ko:K14761	NA
ICBIDGAJ_00019	OG0000279	recF_1	1	0	0	fpr:FP2_20070	ko:K03629	NA
ICBIDGAJ_00020	OG0000280	group_942	1	0	0	fpr:FP2_20060	NA	NA
ICBIDGAJ_00021	OG0000281	gyrB_1	1	0	0	fpa:FPR_09170	ko:K02470	NA
ICBIDGAJ_00022	OG0000282	gyrA_1	1	0	0	fpr:FP2_20040	ko:K02469	NA
ICBIDGAJ_00023	OG0000283	mntP	4	3	6	fpr:FP2_20030	NA	NA
ICBIDGAJ_00024	OG0000284	rspR_1	1	0	0	fpa:FPR_09200	NA	NA
ICBIDGAJ_00025	OG0002562	group_2760	1	0	0	NA	NA	NA
ICBIDGAJ_00026	OG0000285	group_945	1	0	0	cpy:Cphy_1041	ko:K06180	NA
ICBIDGAJ_00027	OG0000286	nudF	1	0	0	fpa:FPR_09220	ko:K01515	NA
ICBIDGAJ_00028	OG0000287	por_1	1	0	0	fpr:FP2_19990	ko:K03737	NA
ICBIDGAJ_00029	OG0000085	higA1	1	0	0	fpa:FPR_09240	NA	NA
ICBIDGAJ_00030	OG0001979	group_3597	1	0	0	fpa:FPR_09250	NA	NA
ICBIDGAJ_00031	OG0000187	group_947	2	2	3	fpa:FPR_09260	ko:K06213	NA
ICBIDGAJ_00032	OG0000288	group_680	3	4	6	fpr:FP2_19930	NA	NA
ICBIDGAJ_00033	OG0000289	dnaX_1	1	0	0	fpa:FPR_09290	ko:K02341	NA
ICBIDGAJ_00034	OG0000290	dacB_1	1	2	2	fpr:FP2_19950	ko:K07258	NA
ICBIDGAJ_00035	OG0000291	dapH	1	0	0	fpa:FPR_09300	NA	NA
ICBIDGAJ_00036	OG0000292	birA_1	1	0	0	fpa:FPR_09320	ko:K03524	NA
ICBIDGAJ_00037	OG0000293	yfcE_1	1	0	0	NA	NA	NA
ICBIDGAJ_00038	OG0000294	rsmI	1	0	0	fpr:FP2_19900	ko:K07056	NA
ICBIDGAJ_00039	OG0000295	yfiC	1	0	0	fpr:FP2_19890	NA	NA
ICBIDGAJ_00040	OG0000296	group_1954	0	1	0	fpa:FPR_09360	NA	NA
ICBIDGAJ_00041	OG0000297	group_952	1	0	0	fpr:FP2_19870	NA	NA
ICBIDGAJ_00042	OG0000298	swrC	6	7	12	fpr:FP2_19860	NA	NA
ICBIDGAJ_00043	OG0001788	group_4003	1	0	0	NA	NA	NA
ICBIDGAJ_00044	OG0000299	mro	1	0	0	fpr:FP2_19850	ko:K01785	NA
ICBIDGAJ_00045	OG0000300	lnpD	1	0	0	fpr:FP2_19840	ko:K01784	NA
ICBIDGAJ_00046	OG0000301	feoB_1	5	5	9	fpr:FP2_19830	ko:K04759	NA
ICBIDGAJ_00047	OG0000302	slyA_1	1	0	0	rix:RO1_08090;rim:ROI_19660	NA	NA
ICBIDGAJ_00048	OG0000303	group_957	4	5	8	fpa:FPR_09430	ko:K07090	NA
ICBIDGAJ_00049	OG0000304	tig_1	1	0	0	fpr:FP2_19800	ko:K03545	NA
ICBIDGAJ_00050	OG0000305	sdhB	1	0	0	fpa:FPR_09450	ko:K01752	NA
ICBIDGAJ_00051	OG0000306	sdhA	1	0	0	fpla:A4U99_02185	ko:K01752	NA
ICBIDGAJ_00053	OG0000025	xerC_1	1	0	0	fpa:FPR_09480	NA	NA
ICBIDGAJ_00054	OG0000026	group_326	0	1	0	fpr:FP2_28450	NA	NA
ICBIDGAJ_00055	OG0000307	pre	1	0	0	fpa:FPR_09500	NA	NA
ICBIDGAJ_00056	OG0000053	group_7225	1	0	0	fpa:FPR_09510	ko:K06919	NA
ICBIDGAJ_00057	OG0000054	dnaG_1	1	0	0	fpa:FPR_20450	NA	NA
ICBIDGAJ_00058	OG0000068	group_959	1	0	0	fpa:FPR_09530	NA	NA
ICBIDGAJ_00059	OG0001676	yvoA	1	0	0	fpr:FP2_19700	ko:K03710	NA
ICBIDGAJ_00060	OG0001879	sorF	1	0	0	fpr:FP2_19690	ko:K19506	NA
ICBIDGAJ_00061	OG0001880	sorB	1	0	0	fpr:FP2_19680	ko:K02794	NA
ICBIDGAJ_00062	OG0001677	sorA	4	4	7	fpr:FP2_19670	ko:K02795	NA
ICBIDGAJ_00063	OG0001881	manZ_1	3	2	4	fpr:FP2_19660	ko:K02796	NA
ICBIDGAJ_00064	OG0001882	frlB	1	0	0	fpr:FP2_19650	NA	NA
ICBIDGAJ_00065	OG0001678	group_3603	1	0	0	fpr:FP2_19640	NA	NA
ICBIDGAJ_00066	OG0000120	group_3605	3	3	5	fpr:FP2_19630	NA	NA
ICBIDGAJ_00067	OG0000014	group_139	0	1	0	fpr:FP2_19620	NA	NA
ICBIDGAJ_00068	OG0001891	group_2809	1	0	0	fpla:A4U99_12610	NA	NA
ICBIDGAJ_00069	OG0002112	group_2353	0	1	0	NA	NA	NA
ICBIDGAJ_00070	OG0000200	group_3684	0	1	0	rbr:RBR_01110;esr:ES1_15140;cso:CLS_30000;ibu:IB211_03279	NA	NA
ICBIDGAJ_00071	OG0002113	fliA_1	1	0	0	cso:CLS_29990;cdl:CDR20291_1773;rbr:RBR_01100;esr:ES1_15130	NA	NA
ICBIDGAJ_00072	OG0002572	rlmN_1	1	0	0	cdl:CDR20291_1774;ibu:IB211_02811c;rbr:RBR_01090	ko:K06941	NA
ICBIDGAJ_00073	OG0001892	group_1985	1	0	0	rbr:RBR_01070;esr:ES1_15100	NA	NA
ICBIDGAJ_00074	OG0000201	group_2812	0	1	0	fpa:FPR_01200	NA	NA
ICBIDGAJ_00075	OG0000155	group_718	1	0	0	fpa:FPR_01190	NA	NA
ICBIDGAJ_00076	OG0002114	group_2356	1	0	0	ibu:IB211_02846c	NA	NA
ICBIDGAJ_00077	OG0001803	group_720	1	0	0	fpa:FPR_01130	NA	NA
ICBIDGAJ_00078	OG0002115	group_2357	1	0	0	efau:EFAU085_00722;efc:EFAU004_02788	NA	NA
ICBIDGAJ_00079	OG0000071	group_726	1	0	0	fpa:FPR_01110	NA	NA
ICBIDGAJ_00080	OG0000056	group_727	1	0	0	efc:EFAU004_02790;efau:EFAU085_00720	ko:K03169	NA
ICBIDGAJ_00081	OG0000477	group_1088	1	2	2	fpa:FPR_13260	NA	NA
ICBIDGAJ_00082	OG0000072	group_2815	0	1	0	fpa:FPR_13250	NA	NA
ICBIDGAJ_00083	OG0000110	group_1092	1	1	1	efau:EFAU085_00717;efc:EFAU004_02793	NA	NA
ICBIDGAJ_00084	OG0001893	group_1986	1	0	0	fpa:FPR_13230	ko:K00558	NA
ICBIDGAJ_00085	OG0001693	group_3686	1	0	0	efau:EFAU085_00716	NA	NA
ICBIDGAJ_00086	OG0001694	group_3690	3	3	5	efc:EFAU004_02796;efau:EFAU085_00714	NA	NA
ICBIDGAJ_00087	OG0001804	group_223	1	2	2	fpa:FPR_13190	NA	NA
ICBIDGAJ_00088	OG0000202	group_450	1	0	0	fpa:FPR_13180	ko:K03205	NA
ICBIDGAJ_00089	OG0003846	group_4004	1	0	0	NA	NA	specific_fp14	〇
ICBIDGAJ_00090	OG0001864	agrB	3	3	5	fpa:FPR_08600	ko:K07813	NA
ICBIDGAJ_00091	OG0002292	group_4005	1	2	2	fpa:FPR_08610	NA	NA
ICBIDGAJ_00092	OG0003156	group_4006	1	1	1	fpa:FPR_08620	NA	NA
ICBIDGAJ_00093	OG0002162	group_3085	1	1	1	NA	NA	NA
ICBIDGAJ_00094	OG0002163	group_4007	1	0	0	NA	NA	NA
ICBIDGAJ_00095	OG0002407	group_4008	1	1	1	fpa:FPR_08630	NA	NA
ICBIDGAJ_00096	OG0002293	group_3086	1	0	0	fpa:FPR_08640	NA	NA
ICBIDGAJ_00097	OG0000055	group_1	1	0	0	fpr:FP2_27630	NA	NA
ICBIDGAJ_00098	OG0000308	gltR_2	1	0	0	fpr:FP2_29070	NA	NA
ICBIDGAJ_00099	OG0002101	group_2772	1	0	0	bprm:CL3_05260	NA	NA
ICBIDGAJ_00100	OG0000309	yqaB	1	0	0	fpa:FPR_18440	NA	NA
ICBIDGAJ_00101	OG0000310	ilvK	1	0	0	fpr:FP2_28020	ko:K00826	NA
ICBIDGAJ_00102	OG0000311	xynZ	1	0	0	fpa:FPR_18420	NA	NA
ICBIDGAJ_00103	OG0000312	group_969	1	0	0	fpr:FP2_28040	NA	NA
ICBIDGAJ_00104	OG0000313	purD_1	1	0	0	fpr:FP2_28050	NA	NA
ICBIDGAJ_00105	OG0000107	group_3613	1	0	0	fpa:FPR_15300	ko:K03488	NA
ICBIDGAJ_00106	OG0000069	bglF_1	5	5	9	fro:AALO17_21280	ko:K02755;ko:K02756;ko:K02757	NA
ICBIDGAJ_00107	OG0000015	bglH_1	1	0	0	csr:Cspa_c38060	ko:K01223	NA
ICBIDGAJ_00108	OG0000314	group_971	1	0	0	fpr:FP2_28070	NA	NA
ICBIDGAJ_00109	OG0000315	bar	1	0	0	nmg:Nmag_1813	ko:K03823	NA
ICBIDGAJ_00110	OG0000316	argG_1	1	0	0	fpa:FPR_18280	ko:K01940	NA
ICBIDGAJ_00111	OG0000317	argH	1	0	0	fpr:FP2_28110	ko:K01755	NA
ICBIDGAJ_00112	OG0000318	argC	1	0	0	fpa:FPR_18300	ko:K00145	NA
ICBIDGAJ_00113	OG0000319	argJ	1	0	0	fpa:FPR_18310	ko:K00620	NA
ICBIDGAJ_00114	OG0000320	argB	1	0	0	fpr:FP2_28140	ko:K00930	NA
ICBIDGAJ_00115	OG0000321	argD	1	0	0	fpa:FPR_18330	ko:K00821	NA
ICBIDGAJ_00116	OG0000322	argF_1	1	0	0	fpr:FP2_28170	ko:K00611	NA
ICBIDGAJ_00117	OG0000323	mepA_1	6	7	12	fpa:FPR_18390	NA	NA
ICBIDGAJ_00118	OG0002102	group_2773	1	0	0	lacy:A4V08_11070	ko:K05349	NA
ICBIDGAJ_00119	OG0001680	group_3616	6	6	11	brm:Bmur_2040	NA	NA
ICBIDGAJ_00120	OG0003049	group_3617	1	1	1	NA	NA	NA
ICBIDGAJ_00121	OG0001680	uidB	5	6	10	bpw:WESB_1777	NA	NA
ICBIDGAJ_00122	OG0002103	group_2322	1	1	1	NA	NA	NA
ICBIDGAJ_00123	OG0002104	group_2775	1	1	1	NA	NA	NA
ICBIDGAJ_00124	OG0002563	group_4009	1	0	0	bprm:CL3_06100	NA	NA
ICBIDGAJ_00125	OG0000085	group_4010	0	1	0	cso:CLS_31480;bprm:CL3_06110	NA	NA
ICBIDGAJ_00126	OG0000121	group_2776	1	0	0	fpr:FP2_04120	ko:K01190	NA
ICBIDGAJ_00128	OG0000273	group_2545	1	0	0	ibu:IB211_01075c	NA	NA
ICBIDGAJ_00129	OG0002620	group_2546	0	1	0	NA	NA	NA
ICBIDGAJ_00130	OG0003847	group_4011	1	0	0	cst:CLOST_0307	NA	specific_fp14	〇
ICBIDGAJ_00131	OG0000027	group_2143	1	0	0	dru:Desru_2296;dru:Desru_0118;dru:Desru_2710	ko:K07497	NA
ICBIDGAJ_00132	OG0000149	group_513	1	0	0	fpa:FPR_00900	ko:K09768	NA
ICBIDGAJ_00133	OG0000122	group_409	1	0	0	fpa:FPR_00910	NA	NA
ICBIDGAJ_00134	OG0002164	group_2549	1	0	0	fpv:IA03_10715;fpk:IA06_10645;fpw:IA04_10595;fps:FP2169;fpq:IB65_10930	ko:K07316	NA
ICBIDGAJ_00135	OG0003516	group_4012	1	0	0	fpr:FP2_12710	ko:K01156	NA
ICBIDGAJ_00136	OG0003848	group_4013	1	0	0	NA	NA	specific_fp14	〇
ICBIDGAJ_00137	OG0003849	group_4014	0	1	0	nin:NADRNF5_1546	NA	specific_fp14	〇
ICBIDGAJ_00138	OG0003850	group_4015	1	0	0	NA	NA	specific_fp14	〇
ICBIDGAJ_00139	OG0002621	group_2550	1	0	0	NA	NA	NA
ICBIDGAJ_00140	OG0002622	group_3087	1	0	0	sri:SELR_pSRC600280	NA	NA
ICBIDGAJ_00141	OG0002408	group_1901	0	1	0	fpa:FPR_19140	NA	NA
ICBIDGAJ_00142	OG0002623	group_1905	1	0	0	fpla:A4U99_01590	NA	NA
ICBIDGAJ_00143	OG0003851	group_4016	1	0	0	NA	NA	specific_fp14	〇
ICBIDGAJ_00144	OG0001773	group_1906	0	1	0	NA	NA	NA
ICBIDGAJ_00145	OG0000021	group_404	1	0	0	fpa:FPR_24000	NA	NA
ICBIDGAJ_00146	OG0000100	group_505	1	0	0	fpa:FPR_15970	NA	NA
ICBIDGAJ_00147	OG0000101	group_507	1	0	0	fpr:FP2_13880	NA	NA
ICBIDGAJ_00148	OG0002624	group_4017	1	0	0	fpa:FPR_20470	NA	NA
ICBIDGAJ_00149	OG0000064	group_2464	1	0	0	fpr:FP2_30030	NA	NA
ICBIDGAJ_00150	OG0000140	group_2102	0	1	0	fpr:FP2_30020;fpa:FPR_20500	NA	NA
ICBIDGAJ_00151	OG0000048	group_19	1	0	0	fpa:FPR_20510	NA	NA
ICBIDGAJ_00152	OG0003852	group_4018	1	0	0	ccl:Clocl_0235	NA	specific_fp14	〇
ICBIDGAJ_00153	OG0003853	group_4019	1	0	0	spj:MGAS2096_Spy1119	NA	specific_fp14	〇
ICBIDGAJ_00154	OG0000122	group_411	1	0	0	fpa:FPR_00910	NA	NA
ICBIDGAJ_00155	OG0003854	group_412	0	1	0	fpr:FP2_28180	NA	specific_fp14	〇
ICBIDGAJ_00156	OG0002165	mutT	1	0	0	fpr:FP2_04080	ko:K03574	NA
ICBIDGAJ_00157	OG0002166	radD_1	1	0	0	esu:EUS_17830	NA	NA
ICBIDGAJ_00158	OG0002409	gloC_1	1	0	0	hsd:SD1D_1282	NA	NA
ICBIDGAJ_00159	OG0000125	group_4021	3	4	6	csh:Closa_3336	NA	NA
ICBIDGAJ_00160	OG0000229	group_4022	4	4	7	csh:Closa_3337	NA	NA
ICBIDGAJ_00161	OG0001865	group_4023	1	0	0	NA	NA	NA
ICBIDGAJ_00162	OG0001866	yehU	1	1	1	cle:Clole_0505	ko:K07718	NA
ICBIDGAJ_00163	OG0002117	group_4025	1	0	0	pod:PODO_09280	ko:K02027	NA
ICBIDGAJ_00164	OG0003855	cesA	1	0	0	sgp:SpiGrapes_1542	NA	specific_fp14
ICBIDGAJ_00165	OG0000190	group_4027	3	4	6	NA	NA	NA
ICBIDGAJ_00166	OG0003050	group_2778	4	4	7	NA	NA	NA
ICBIDGAJ_00167	OG0000324	group_979	1	0	0	fpa:FPR_17590	NA	NA
ICBIDGAJ_00168	OG0000325	mleN	6	7	12	fpa:FPR_17600	NA	NA
ICBIDGAJ_00169	OG0001884	group_2779	1	0	0	NA	NA	NA
ICBIDGAJ_00170	OG0000326	flK	1	0	0	fpr:FP2_32500	NA	NA
ICBIDGAJ_00171	OG0000327	ziaR	1	0	0	fpa:FPR_17630	NA	NA
ICBIDGAJ_00172	OG0000328	group_983	0	1	0	fpa:FPR_17640	NA	NA
ICBIDGAJ_00173	OG0000329	cadA	3	4	6	fpa:FPR_17650	ko:K01534	NA
ICBIDGAJ_00174	OG0000330	ypdF	1	0	0	fpr:FP2_32360	ko:K01262	NA
ICBIDGAJ_00175	OG0000331	epsJ_1	1	0	0	fpr:FP2_32350	NA	NA
ICBIDGAJ_00176	OG0000332	group_986	1	0	0	fpr:FP2_32340	NA	NA
ICBIDGAJ_00177	OG0000188	yniC	1	0	0	fpa:FPR_10480	NA	NA
ICBIDGAJ_00178	OG0000333	group_686	1	0	0	fpr:FP2_32320	ko:K07001	NA
ICBIDGAJ_00179	OG0000334	ptsI_1	1	0	0	fpa:FPR_10460	ko:K08483	NA
ICBIDGAJ_00180	OG0000335	rsmE	1	0	0	fpr:FP2_32280	ko:K09761	NA
ICBIDGAJ_00181	OG0000336	prmA	1	0	0	fpa:FPR_10440	ko:K02687	NA
ICBIDGAJ_00182	OG0001681	nagE	5	6	10	fpa:FPR_18550	ko:K02803;ko:K02804	NA
ICBIDGAJ_00183	OG0000123	nagB	1	0	0	fpr:FP2_30850	ko:K02564	NA
ICBIDGAJ_00184	OG0000189	nagA	1	0	0	fpa:FPR_18560	ko:K01443	NA
ICBIDGAJ_00185	OG0000337	group_687	1	0	0	fpr:FP2_32250	NA	NA
ICBIDGAJ_00186	OG0002105	group_3621	1	0	0	NA	NA	NA
ICBIDGAJ_00187	OG0000338	pstS1_1	1	0	0	fpr:FP2_32240	ko:K02040	NA
ICBIDGAJ_00188	OG0000339	pstC	3	4	6	fpa:FPR_09930	ko:K02037	NA
ICBIDGAJ_00189	OG0000340	pstA	3	4	6	fpr:FP2_32220	ko:K02038	NA
ICBIDGAJ_00190	OG0000341	pstB3	1	0	0	fpa:FPR_09950	ko:K02036	NA
ICBIDGAJ_00191	OG0000342	phoU	1	0	0	fpa:FPR_09960	ko:K02039	NA
ICBIDGAJ_00192	OG0000343	btr_1	1	0	0	fpr:FP2_32190	NA	NA
ICBIDGAJ_00193	OG0000344	group_995	1	0	0	fpr:FP2_32180	NA	NA
ICBIDGAJ_00194	OG0002221	group_2780	1	2	2	NA	NA	NA
ICBIDGAJ_00195	OG0002352	relJ	0	1	0	fpa:FPR_21210	NA	NA
ICBIDGAJ_00196	OG0002106	pepV_1	1	0	0	ain:Acin_0145	ko:K01439	NA
ICBIDGAJ_00197	OG0001885	group_1964	1	0	0	fpr:FP2_32170	ko:K19802	NA
ICBIDGAJ_00198	OG0000027	group_2139	1	0	0	dru:Desru_0118;dru:Desru_2710;dru:Desru_2296	ko:K07497	NA
ICBIDGAJ_00199	OG0000345	sstT	4	5	8	fpa:FPR_09800	ko:K07862	NA
ICBIDGAJ_00200	OG0003051	group_3622	0	1	0	NA	NA	NA
ICBIDGAJ_00201	OG0000346	group_691	3	3	5	fpr:FP2_32140	NA	NA
ICBIDGAJ_00202	OG0003856	group_4028	5	5	9	rob:CK5_23910	NA	specific_fp14
ICBIDGAJ_00203	OG0000347	tkt	1	0	0	fpr:FP2_32130	ko:K00615	NA
ICBIDGAJ_00204	OG0000348	dxs_1	1	1	1	fpa:FPR_10200	ko:K00615	NA
ICBIDGAJ_00205	OG0001797	patB	1	0	0	bii:BINDI_0998	ko:K14155	NA
ICBIDGAJ_00206	OG0001982	murR	1	0	0	fpr:FP2_12040	NA	NA
ICBIDGAJ_00207	OG0000349	group_999	1	0	0	fpr:FP2_12030	ko:K07137	NA
ICBIDGAJ_00208	OG0000350	group_692	3	4	6	fpa:FPR_10730	NA	NA
ICBIDGAJ_00209	OG0000351	mepA_2	6	7	12	elm:ELI_0476	NA	NA
ICBIDGAJ_00210	OG0000352	cmk_1	1	0	0	fpa:FPR_10710	NA	NA
ICBIDGAJ_00211	OG0000353	group_1000	1	0	0	fpr:FP2_11990	NA	NA
ICBIDGAJ_00212	OG0000190	group_1001	3	4	6	fpr:FP2_11980	NA	NA
ICBIDGAJ_00213	OG0000354	plsC_1	1	1	1	fpa:FPR_10680	ko:K00655	NA
ICBIDGAJ_00214	OG0000191	group_2327	1	1	1	fpr:FP2_11960	NA	NA
ICBIDGAJ_00215	OG0000355	group_3623	0	1	0	NA	NA	NA
ICBIDGAJ_00216	OG0000356	pheA	1	0	0	fpr:FP2_11940	ko:K14170	NA
ICBIDGAJ_00217	OG0000357	aroB	1	0	0	fpr:FP2_11930	ko:K01735	NA
ICBIDGAJ_00218	OG0000358	aroC	1	0	0	fpa:FPR_10630	ko:K01736	NA
ICBIDGAJ_00219	OG0000359	aroE	1	0	0	fpr:FP2_11910	ko:K00014	NA
ICBIDGAJ_00220	OG0000360	yqhS	1	0	0	fpr:FP2_11900	ko:K03786	NA
ICBIDGAJ_00221	OG0000361	aroF_1	1	0	0	fpr:FP2_11890	ko:K03856	NA
ICBIDGAJ_00222	OG0000362	aroA	1	0	0	fpr:FP2_11880	ko:K00800	NA
ICBIDGAJ_00223	OG0000363	tyrA	1	0	0	fpa:FPR_10580	ko:K04517	NA
ICBIDGAJ_00224	OG0000364	group_694	1	0	0	fpr:FP2_11860	NA	NA
ICBIDGAJ_00225	OG0000192	spoVK	1	0	0	fpr:FP2_12050	NA	NA
ICBIDGAJ_00226	OG0000365	pulA	1	0	0	fpr:FP2_12060	ko:K01200	NA
ICBIDGAJ_00227	OG0000366	htrA	1	1	1	fpr:FP2_12070	ko:K04771	NA
ICBIDGAJ_00228	OG0000367	rsmH_1	1	0	0	fpr:FP2_12090	NA	NA
ICBIDGAJ_00229	OG0000368	prfC	1	0	0	fpr:FP2_12100	ko:K02837	NA
ICBIDGAJ_00230	OG0000369	yhdN	1	0	0	fpa:FPR_10110	ko:K18471	NA
ICBIDGAJ_00231	OG0000108	group_516	0	1	0	fpr:FP2_14360	NA	NA
ICBIDGAJ_00232	OG0001983	acm_1	1	0	0	fpr:FP2_04890	NA	NA
ICBIDGAJ_00233	OG0001682	group_3625	1	0	0	fpa:FPR_13530	NA	NA
ICBIDGAJ_00234	OG0000370	group_1013	1	1	1	NA	NA	NA
ICBIDGAJ_00235	OG0000371	glgB_2	1	0	0	fpa:FPR_13510	ko:K00700	NA
ICBIDGAJ_00236	OG0000193	glgC	1	0	0	fpr:FP2_14410	ko:K00975	NA
ICBIDGAJ_00237	OG0000372	glgD	1	0	0	fpa:FPR_13480	ko:K00975	NA
ICBIDGAJ_00238	OG0000373	glgA	1	0	0	fpr:FP2_14430	ko:K00703	NA
ICBIDGAJ_00239	OG0003052	group_2784	1	0	0	rto:RTO_05750	NA	NA
ICBIDGAJ_00240	OG0000374	group_1018	1	2	2	NA	NA	NA
ICBIDGAJ_00241	OG0000375	group_1019	2	2	3	fpr:FP2_14450	NA	NA
ICBIDGAJ_00242	OG0000376	atpB_2	3	3	5	fpa:FPR_13440	ko:K02108	NA
ICBIDGAJ_00243	OG0000377	atpE_2	1	2	2	fpa:FPR_13430	ko:K02110	NA
ICBIDGAJ_00244	OG0000378	atpF_2	1	1	1	fpa:FPR_13420	ko:K02109	NA
ICBIDGAJ_00245	OG0000379	atpH	1	0	0	fpa:FPR_13410	ko:K02113	NA
ICBIDGAJ_00246	OG0000194	atpA_2	1	0	0	fpa:FPR_13400	ko:K02111	NA
ICBIDGAJ_00247	OG0000195	atpG_2	1	0	0	fpr:FP2_14510	ko:K02115	NA
ICBIDGAJ_00248	OG0000196	atpD_2	1	0	0	fpr:FP2_14520	ko:K02112	NA
ICBIDGAJ_00249	OG0000150	atpC_2	1	0	0	fpa:FPR_13370	ko:K02114	NA
ICBIDGAJ_00250	OG0003053	group_3626	5	6	10	NA	NA	NA
ICBIDGAJ_00251	OG0000380	aroD	1	0	0	fpa:FPR_01000	ko:K03785	NA
ICBIDGAJ_00255	OG0000070	group_575	1	1	1	NA	NA	NA
ICBIDGAJ_00256	OG0000070	group_576	1	1	1	NA	NA	NA
ICBIDGAJ_00257	OG0000197	rapA_2	1	0	0	fpr:FP2_23420	NA	NA
ICBIDGAJ_00258	OG0001984	group_2332	1	0	0	fpr:FP2_23430	NA	NA
ICBIDGAJ_00259	OG0000381	group_1026	1	0	0	fpr:FP2_23440	ko:K01273	NA
ICBIDGAJ_00260	OG0001886	blaZ	1	0	0	fpr:FP2_23450	ko:K17836	NA
ICBIDGAJ_00261	OG0000382	group_1027	4	4	7	fpa:FPR_11950	ko:K07090	NA
ICBIDGAJ_00262	OG0000383	group_1028	1	0	0	fpr:FP2_23470	NA	NA
ICBIDGAJ_00263	OG0000384	group_2785	1	1	1	fpa:FPR_11970	ko:K07052	NA
ICBIDGAJ_00264	OG0000385	tadA	1	0	0	fpa:FPR_11980	ko:K11991	NA
ICBIDGAJ_00265	OG0000386	fabG_1	1	0	0	eha:Ethha_0424	ko:K00059	NA
ICBIDGAJ_00266	OG0000387	sigA_1	1	0	0	fpr:FP2_23510	ko:K03086	NA
ICBIDGAJ_00267	OG0000388	group_1032	1	1	1	fpr:FP2_11320	NA	NA
ICBIDGAJ_00268	OG0000198	ptsH_2	0	1	0	fpr:FP2_11310	ko:K11189	NA
ICBIDGAJ_00269	OG0000389	ptsI_2	1	0	0	fpr:FP2_11300	ko:K08483	NA
ICBIDGAJ_00270	OG0000390	fieF	3	3	5	fpr:FP2_11290	NA	NA
ICBIDGAJ_00271	OG0000391	aspC	1	0	0	fpr:FP2_11280	ko:K11358	NA
ICBIDGAJ_00272	OG0001683	icd	1	0	0	fpa:FPR_00980	ko:K00031	NA
ICBIDGAJ_00273	OG0000392	lacL	1	0	0	fpa:FPR_14990	NA	NA
ICBIDGAJ_00274	OG0000393	group_3627	1	0	0	fpr:FP2_11250	NA	NA
ICBIDGAJ_00275	OG0000394	mfd	1	0	0	fpa:FPR_15030	ko:K03723	NA
ICBIDGAJ_00276	OG0000395	pth	1	0	0	fpa:FPR_15040	ko:K01056	NA
ICBIDGAJ_00277	OG0000396	glmU	1	0	0	fpa:FPR_15060	ko:K04042	NA
ICBIDGAJ_00278	OG0000397	ppdK	1	0	0	fpa:FPR_15080	ko:K01006	NA
ICBIDGAJ_00279	OG0002107	pepD_2	1	1	1	fpr:FP2_10900	NA	NA
ICBIDGAJ_00280	OG0001684	group_2790	1	0	0	fpa:FPR_15480	ko:K07012	NA
ICBIDGAJ_00281	OG0001685	group_2791	1	0	0	fpa:FPR_15490	ko:K19123	NA
ICBIDGAJ_00282	OG0001686	group_3631	1	0	0	fpa:FPR_15500	ko:K19046	NA
ICBIDGAJ_00283	OG0001687	casC	1	0	0	fpa:FPR_15510	ko:K19124	NA
ICBIDGAJ_00284	OG0001688	group_2792	1	0	0	fpa:FPR_15520	ko:K19125	NA
ICBIDGAJ_00285	OG0001689	group_3632	1	0	0	fpa:FPR_15530	ko:K19126	NA
ICBIDGAJ_00286	OG0000398	ltaE	1	0	0	fpr:FP2_25470	ko:K01620	NA
ICBIDGAJ_00287	OG0000399	crr	1	0	0	fpr:FP2_25460	ko:K02777	NA
ICBIDGAJ_00288	OG0001887	gltT	4	5	8	bprs:CK3_11880	NA	NA
ICBIDGAJ_00289	OG0003857	group_4029	1	2	2	NA	NA	specific_fp14	〇
ICBIDGAJ_00290	OG0003055	group_3635	6	6	11	cst:CLOST_1866	NA	NA
ICBIDGAJ_00291	OG0000151	group_2794	1	2	2	fpr:FP2_26300	ko:K06872	NA
ICBIDGAJ_00292	OG0000152	group_2340	1	1	1	fpr:FP2_26290	NA	NA
ICBIDGAJ_00293	OG0000153	group_2341	1	0	0	fpr:FP2_26280	NA	NA
ICBIDGAJ_00294	OG0000401	group_1044	3	3	5	fpa:FPR_05890	NA	NA
ICBIDGAJ_00295	OG0000402	thiM	1	0	0	fpa:FPR_05880	ko:K00878	NA
ICBIDGAJ_00296	OG0000199	thiE	1	0	0	fpr:FP2_26250	ko:K00788	NA
ICBIDGAJ_00297	OG0000403	thiC	1	0	0	fpa:FPR_05860	ko:K03147	NA
ICBIDGAJ_00298	OG0000404	yidA	1	0	0	fpa:FPR_12240	NA	NA
ICBIDGAJ_00299	OG0000405	polC_1	1	0	0	fpa:FPR_12250	NA	NA
ICBIDGAJ_00300	OG0000406	ydjZ	3	3	5	fpr:FP2_25260	NA	NA
ICBIDGAJ_00301	OG0000407	cysS	1	0	0	fpr:FP2_15130	ko:K01883	NA
ICBIDGAJ_00302	OG0000408	group_2342	1	1	1	fpr:FP2_25050	NA	NA
ICBIDGAJ_00303	OG0000409	dnaJ_1	1	0	0	fpr:FP2_25060	ko:K03686	NA
ICBIDGAJ_00304	OG0000410	group_1049	1	0	0	fpr:FP2_25070	NA	NA
ICBIDGAJ_00305	OG0000411	group_707	1	2	2	fpa:FPR_14650	NA	NA
ICBIDGAJ_00306	OG0000412	lacZ_1	1	0	0	fpa:FPR_14660	ko:K01190	NA
ICBIDGAJ_00307	OG0003056	group_2795	1	1	1	NA	NA	NA
ICBIDGAJ_00308	OG0003057	group_3636	1	0	0	NA	NA	NA
ICBIDGAJ_00309	OG0000413	sgcG	1	0	0	fpr:FP2_25100	NA	NA
ICBIDGAJ_00310	OG0000414	rsmD	1	0	0	fpr:FP2_25110	ko:K08316	NA
ICBIDGAJ_00311	OG0000415	group_1053	1	0	0	fpr:FP2_25120	NA	NA
ICBIDGAJ_00312	OG0000416	rsmH_2	1	0	0	fpr:FP2_25130	ko:K03438	NA
ICBIDGAJ_00313	OG0000417	ftsL_1	1	0	0	fpr:FP2_25140	NA	NA
ICBIDGAJ_00314	OG0000418	spoVD_1	1	1	1	fpa:FPR_14740	ko:K08384	NA
ICBIDGAJ_00315	OG0000419	murF	1	0	0	fpa:FPR_14750	ko:K01929	NA
ICBIDGAJ_00316	OG0000420	mraY_1	6	5	10	fpr:FP2_25170	ko:K01000	NA
ICBIDGAJ_00317	OG0000421	ftsW_1	4	5	8	fpr:FP2_25180	ko:K03588	NA
ICBIDGAJ_00318	OG0000422	murG	1	0	0	fpa:FPR_14790	ko:K02563	NA
ICBIDGAJ_00319	OG0000423	group_2796	1	1	1	fpr:FP2_25200	ko:K03589	NA
ICBIDGAJ_00320	OG0000424	murE	1	0	0	fpa:FPR_14810	ko:K01928	NA
ICBIDGAJ_00321	OG0001888	group_1974	7	6	12	fpr:FP2_25500	NA	NA
ICBIDGAJ_00322	OG0001889	kdpE_1	1	0	0	fpr:FP2_25490	ko:K07667	NA
ICBIDGAJ_00323	OG0001890	kdpD_1	2	3	4	fpr:FP2_25480	ko:K07646	NA
ICBIDGAJ_00324	OG0000029	group_388	1	0	0	fpa:FPR_02700	ko:K03431	NA
ICBIDGAJ_00325	OG0000425	group_2797	1	2	2	NA	NA	NA
ICBIDGAJ_00326	OG0002109	group_2798	1	0	0	NA	NA	NA
ICBIDGAJ_00327	OG0001867	group_4030	0	1	0	fpr:FP2_12630	NA	NA
ICBIDGAJ_00328	OG0003157	group_4031	1	0	0	fpr:FP2_12590	NA	NA
ICBIDGAJ_00329	OG0003858	group_4032	1	0	0	fpr:FP2_12580	NA	specific_fp14
ICBIDGAJ_00330	OG0000426	lepA	1	0	0	fpa:FPR_13830	ko:K03596	NA
ICBIDGAJ_00331	OG0000427	alr1	1	0	0	fpa:FPR_13840	ko:K01775	NA
ICBIDGAJ_00332	OG0001985	group_1976	1	0	0	fpr:FP2_10310	NA	NA
ICBIDGAJ_00333	OG0000428	group_2345	1	1	1	fpr:FP2_10300	NA	NA
ICBIDGAJ_00334	OG0000429	rplM	1	0	0	fpa:FPR_13870	ko:K02871	NA
ICBIDGAJ_00335	OG0000430	rpsI	1	0	0	fpa:FPR_13880	ko:K02996	NA
ICBIDGAJ_00336	OG0002057	group_2201	1	0	0	csh:Closa_3728	NA	NA
ICBIDGAJ_00337	OG0002151	group_4033	1	0	0	tpi:TREPR_3038	NA	NA
ICBIDGAJ_00338	OG0000189	nagA_2	1	0	0	gfe:Gferi_07175	ko:K01443	NA
ICBIDGAJ_00339	OG0003859	group_4035	1	0	0	NA	NA	specific_fp14
ICBIDGAJ_00340	OG0002294	group_4036	3	3	5	rum:CK1_13620	ko:K02796	NA
ICBIDGAJ_00341	OG0001677	group_4037	4	5	8	NA	NA	NA
ICBIDGAJ_00342	OG0002295	group_4038	1	0	0	acg:AWM71_06015	ko:K02794	NA
ICBIDGAJ_00343	OG0002410	manX	1	0	0	NA	NA	NA
ICBIDGAJ_00344	OG0002411	group_4039	1	0	0	NA	NA	NA
ICBIDGAJ_00345	OG0002127	group_2884	1	0	0	ibu:IB211_01831c	ko:K12267	NA
ICBIDGAJ_00346	OG0000781	resA	1	1	1	bprs:CK3_14300	NA	NA
ICBIDGAJ_00347	OG0000782	yccM_2	2	2	3	ibu:IB211_01833c	NA	NA
ICBIDGAJ_00348	OG0000783	group_2038	1	1	1	ibu:IB211_01834c	NA	NA
ICBIDGAJ_00349	OG0000165	ctrA	1	0	0	ruk:A4V00_13775	NA	NA
ICBIDGAJ_00350	OG0000784	arlS	2	1	2	ruk:A4V00_13770	NA	NA
ICBIDGAJ_00351	OG0000431	ylaC	1	0	0	fpa:FPR_18220	ko:K03088	NA
ICBIDGAJ_00352	OG0001801	group_3638	1	1	1	fpa:FPR_18210	NA	NA
ICBIDGAJ_00353	OG0000432	group_1063	1	1	1	fpr:FP2_12140	NA	NA
ICBIDGAJ_00354	OG0000433	group_1064	1	1	1	NA	NA	NA
ICBIDGAJ_00355	OG0000434	mutY	1	0	0	cls:CXIVA_05380	ko:K03575	NA
ICBIDGAJ_00356	OG0000435	asnS	1	0	0	fpr:FP2_12170	ko:K01893	NA
ICBIDGAJ_00357	OG0001986	group_3639	2	1	2	NA	NA	NA
ICBIDGAJ_00358	OG0000436	group_709	1	1	1	fpr:FP2_12180	ko:K06385	NA
ICBIDGAJ_00359	OG0000437	gpr	1	0	0	fpr:FP2_12190	ko:K06012	NA
ICBIDGAJ_00360	OG0000438	rpsT	0	1	0	fpa:FPR_18100;fpr:FP2_12200	ko:K02968	NA
ICBIDGAJ_00361	OG0002110	group_3640	1	2	2	fpa:FPR_18090	NA	NA
ICBIDGAJ_00362	OG0000439	group_1066	2	2	3	fpr:FP2_12220	ko:K06407	NA
ICBIDGAJ_00363	OG0000440	spoVAD	1	0	0	fpa:FPR_18070	ko:K06406	NA
ICBIDGAJ_00364	OG0000441	group_711	2	3	4	fpr:FP2_12240	ko:K06405	NA
ICBIDGAJ_00365	OG0000442	vanYB	1	1	1	fpr:FP2_12250	ko:K07260	NA
ICBIDGAJ_00366	OG0000443	group_1977	1	0	0	fpa:FPR_18040	NA	NA
ICBIDGAJ_00367	OG0000444	patA_3	6	6	11	cpf:CPF_1766	ko:K19294	NA
ICBIDGAJ_00368	OG0000445	group_712	1	1	1	fpa:FPR_18020	NA	NA
ICBIDGAJ_00369	OG0001690	group_3641	1	2	2	fpr:FP2_12290	NA	NA
ICBIDGAJ_00370	OG0000154	group_3642	2	1	2	NA	NA	NA
ICBIDGAJ_00371	OG0000446	group_1069	1	0	0	fpa:FPR_10390	ko:K03671	NA
ICBIDGAJ_00372	OG0002563	group_3643	1	0	0	ere:EUBREC_3011	NA	NA
ICBIDGAJ_00373	OG0000085	group_3644	1	0	0	era:ERE_12040;ere:EUBREC_3010	NA	NA
ICBIDGAJ_00374	OG0000447	hisG	1	0	0	fpa:FPR_17570	NA	NA
ICBIDGAJ_00375	OG0000448	hisD	1	0	0	fpa:FPR_17560	ko:K00013	NA
ICBIDGAJ_00376	OG0000449	hisC	1	0	0	fpa:FPR_17550	ko:K00817	NA
ICBIDGAJ_00377	OG0000450	hisB	1	0	0	fpa:FPR_17540	ko:K01693	NA
ICBIDGAJ_00378	OG0000451	hisH	1	0	0	fpa:FPR_17530	ko:K02501	NA
ICBIDGAJ_00379	OG0000452	hisA	1	0	0	fpa:FPR_17520	ko:K01814	NA
ICBIDGAJ_00380	OG0000453	hisF	1	0	0	fpa:FPR_17510	ko:K02500	NA
ICBIDGAJ_00381	OG0000454	hisI	1	0	0	fpa:FPR_17500	ko:K11755	NA
ICBIDGAJ_00382	OG0000455	hisK	1	0	0	fpr:FP2_32050	ko:K04486	NA
ICBIDGAJ_00383	OG0000456	mepA_3	6	7	12	fpa:FPR_17480	NA	NA
ICBIDGAJ_00384	OG0000457	pyrE_1	1	0	0	fpr:FP2_32010	ko:K00762	NA
ICBIDGAJ_00385	OG0000124	group_4040	1	0	0	NA	NA	NA
ICBIDGAJ_00386	OG0000458	group_3646	1	0	0	fpr:FP2_31990	NA	NA
ICBIDGAJ_00387	OG0000459	immR_3	1	0	0	fpa:FPR_18630	NA	NA
ICBIDGAJ_00388	OG0000460	cobC	1	0	0	fpr:FP2_31970	ko:K02226	NA
ICBIDGAJ_00389	OG0000461	group_1081	1	1	1	fpa:FPR_18600	NA	NA
ICBIDGAJ_00390	OG0000462	yerB_2	1	0	0	fpr:FP2_31950	NA	NA
ICBIDGAJ_00391	OG0000463	yerB_1	1	1	1	fpr:FP2_31940	NA	NA
ICBIDGAJ_00393	OG0000025	group_317	1	0	0	fpr:FP2_13920	NA	NA
ICBIDGAJ_00394	OG0000026	group_327	1	0	0	fpa:FPR_09490	NA	NA
ICBIDGAJ_00395	OG0002412	group_2204	1	0	0	elm:ELI_1142	ko:K06919	NA
ICBIDGAJ_00396	OG0002413	group_2551	1	0	0	fpa:FPR_23820	NA	NA
ICBIDGAJ_00397	OG0002604	group_4041	1	0	0	det:DET1114	ko:K01156	NA
ICBIDGAJ_00398	OG0002387	group_4042	1	0	0	scd:Spica_0102	ko:K07316	NA
ICBIDGAJ_00399	OG0003860	group_4043	1	0	0	mox:DAMO_2836	ko:K07316	specific_fp14	〇
ICBIDGAJ_00400	OG0002387	group_4044	1	0	0	det:DET1112	ko:K07316	NA
ICBIDGAJ_00401	OG0002384	group_4045	1	0	0	osp:Odosp_1818	NA	NA
ICBIDGAJ_00402	OG0002605	group_4046	1	0	0	det:DET1110	NA	NA
ICBIDGAJ_00403	OG0002606	group_4047	1	0	0	det:DET1109	NA	NA
ICBIDGAJ_00404	OG0002566	group_2803	1	0	0	med:MELS_0834	NA	NA
ICBIDGAJ_00405	OG0000025	group_318	1	0	0	fpr:FP2_13920	NA	NA
ICBIDGAJ_00406	OG0000026	group_328	1	0	0	fpr:FP2_28450;fpa:FPR_09490;fpr:FP2_19750	NA	NA
ICBIDGAJ_00407	OG0000465	group_2802	1	0	0	med:MELS_0988	NA	NA
ICBIDGAJ_00408	OG0003058	group_3659	1	0	0	NA	NA	NA
ICBIDGAJ_00409	OG0003059	group_2349	1	0	0	NA	NA	NA
ICBIDGAJ_00410	OG0002354	hsdR_1	1	0	0	fpr:FP2_18260	ko:K01153	NA
ICBIDGAJ_00411	OG0002414	lacI	1	0	0	rho:RHOM_01140	ko:K02529	NA
ICBIDGAJ_00412	OG0001361	group_4049	1	2	2	rho:RHOM_01145	NA	NA
ICBIDGAJ_00413	OG0001705	group_2883	1	0	0	fpa:FPR_03330	NA	NA
ICBIDGAJ_00414	OG0002253	group_2882	1	0	0	rim:ROI_39990;rix:RO1_00280	NA	NA
ICBIDGAJ_00415	OG0000130	ypdB_2	1	0	0	fpa:FPR_03350	NA	NA
ICBIDGAJ_00416	OG0002252	group_2400	4	4	7	rim:ROI_39970;rix:RO1_00260	NA	NA
ICBIDGAJ_00417	OG0003062	rhaS_1	1	1	1	NA	NA	NA
ICBIDGAJ_00418	OG0003063	group_3677	1	0	0	pjd:Pjdr2_1762	NA	NA
ICBIDGAJ_00419	OG0000125	group_3678	3	4	6	pow:IJ21_09600	ko:K17320	NA
ICBIDGAJ_00420	OG0003064	group_3679	3	3	5	mas:Mahau_0139	ko:K17319	NA
ICBIDGAJ_00421	OG0003065	group_3680	1	0	0	NA	NA	NA
ICBIDGAJ_00422	OG0003066	yteT	1	0	0	NA	NA	NA
ICBIDGAJ_00423	OG0000467	group_3682	1	0	0	fpa:FPR_14920	ko:K01126	NA
ICBIDGAJ_00424	OG0000015	bglH	1	0	0	fpa:FPR_14930	ko:K01223	NA
ICBIDGAJ_00425	OG0000468	purC	1	0	0	fpr:FP2_25330	ko:K01923	NA
ICBIDGAJ_00426	OG0000469	serA	1	0	0	fpa:FPR_01890	ko:K00058	NA
ICBIDGAJ_00427	OG0000470	serC	1	0	0	fpa:FPR_01900	ko:K00831	NA
ICBIDGAJ_00428	OG0000471	blaI	1	0	0	fpa:FPR_01910	NA	NA
ICBIDGAJ_00429	OG0000472	rlmCD_1	1	0	0	fpr:FP2_24980	ko:K03215	NA
ICBIDGAJ_00430	OG0003067	group_3683	1	0	0	byl:A4V09_22410	NA	NA
ICBIDGAJ_00431	OG0001692	yeaJ_1	4	4	7	fpa:FPR_01310	NA	NA
ICBIDGAJ_00432	OG0000473	group_1085	3	2	4	rho:RHOM_04715	NA	NA
ICBIDGAJ_00433	OG0000474	group_1086	3	3	5	fpr:FP2_26090	ko:K06147	NA
ICBIDGAJ_00434	OG0000475	tig_3	1	0	0	fpr:FP2_26070	NA	NA
ICBIDGAJ_00435	OG0000476	group_1087	2	1	2	fpr:FP2_26060	NA	NA
ICBIDGAJ_00437	OG0001891	group_2810	1	0	0	fpla:A4U99_12610	NA	NA
ICBIDGAJ_00438	OG0002112	group_2354	0	1	0	NA	NA	NA
ICBIDGAJ_00439	OG0000200	group_3837	0	1	0	fpa:FPR_01280	NA	NA
ICBIDGAJ_00440	OG0002137	fliA_2	1	0	0	fpa:FPR_01270	NA	NA
ICBIDGAJ_00441	OG0003158	group_3089	2	2	3	NA	NA	NA
ICBIDGAJ_00442	OG0002058	group_4050	6	7	12	rto:RTO_12820	ko:K01992	NA
ICBIDGAJ_00443	OG0001927	group_4051	1	0	0	rto:RTO_12810	ko:K01990	NA
ICBIDGAJ_00444	OG0003861	group_4052	2	2	3	rto:RTO_12800	NA	specific_fp14	〇
ICBIDGAJ_00445	OG0003862	group_4053	3	4	6	rto:RTO_12790	NA	specific_fp14	〇
ICBIDGAJ_00446	OG0001723	group_2077	1	0	0	fpa:FPR_01210	NA	NA
ICBIDGAJ_00447	OG0000201	group_2814	0	1	0	fpa:FPR_01200	NA	NA
ICBIDGAJ_00448	OG0000155	group_717	1	0	0	fpa:FPR_01190	NA	NA
ICBIDGAJ_00449	OG0002378	group_2941	1	0	0	fpa:FPR_01180	NA	NA
ICBIDGAJ_00450	OG0003863	group_4054	1	0	0	bacc:BRDCF_p387	NA	specific_fp14	〇
ICBIDGAJ_00451	OG0001803	group_722	1	0	0	fpa:FPR_01130	NA	NA
ICBIDGAJ_00452	OG0002115	group_2358	1	0	0	efau:EFAU085_00722;efc:EFAU004_02788	NA	NA
ICBIDGAJ_00453	OG0000071	group_724	1	0	0	fpa:FPR_01110	NA	NA
ICBIDGAJ_00454	OG0000056	group_728	1	0	0	efau:EFAU085_00720;efc:EFAU004_02790	ko:K03169	NA
ICBIDGAJ_00455	OG0000477	group_1089	1	2	2	fpa:FPR_13260	NA	NA
ICBIDGAJ_00456	OG0000072	group_2818	0	1	0	fpa:FPR_13250	NA	NA
ICBIDGAJ_00457	OG0000110	iap_6	1	1	1	efau:EFAU085_00717;efc:EFAU004_02793	NA	NA
ICBIDGAJ_00458	OG0001893	group_1987	1	0	0	fpa:FPR_13230	ko:K00558	NA
ICBIDGAJ_00459	OG0001693	group_3688	1	0	0	efau:EFAU085_00716	NA	NA
ICBIDGAJ_00460	OG0001694	group_3692	3	3	5	efc:EFAU004_02796;efau:EFAU085_00714	NA	NA
ICBIDGAJ_00461	OG0001804	group_227	1	2	2	fpa:FPR_13190	NA	NA
ICBIDGAJ_00462	OG0000202	traG	1	0	0	fpa:FPR_13180	ko:K03205	NA
ICBIDGAJ_00463	OG0000156	group_1991	1	0	0	efc:EFAU004_02799;efau:EFAU085_00687	NA	NA
ICBIDGAJ_00464	OG0000057	group_2820	1	0	0	fpa:FPR_13160	NA	NA
ICBIDGAJ_00465	OG0000478	alsT_1	5	5	9	rob:CK5_16720	ko:K03310	NA
ICBIDGAJ_00467	OG0002116	group_3694	1	1	1	NA	NA	NA
ICBIDGAJ_00468	OG0001990	rbn	1	0	0	fpr:FP2_24410	ko:K00784	NA
ICBIDGAJ_00469	OG0000479	group_3695	1	0	0	fpa:FPR_15750	ko:K00974	NA
ICBIDGAJ_00470	OG0000480	mnmA_1	1	0	0	fpr:FP2_24430	ko:K00566	NA
ICBIDGAJ_00471	OG0000481	tcdA	1	0	0	fpr:FP2_24440	NA	NA
ICBIDGAJ_00472	OG0000482	tdcB	1	0	0	fpr:FP2_26200	ko:K01754	NA
ICBIDGAJ_00473	OG0000483	ruvB_1	1	0	0	fpa:FPR_15880	ko:K06923	NA
ICBIDGAJ_00474	OG0000126	ilvB	1	0	0	fpa:FPR_15890	ko:K01652	NA
ICBIDGAJ_00475	OG0000484	ilvH	1	0	0	fpa:FPR_15900	ko:K01653	NA
ICBIDGAJ_00476	OG0000485	ilvC	1	0	0	fpa:FPR_15910	ko:K00053	NA
ICBIDGAJ_00477	OG0000486	ilvD_2	1	0	0	fpa:FPR_15920	ko:K01687	NA
ICBIDGAJ_00479	OG0000487	group_3696	1	2	2	NA	NA	NA
ICBIDGAJ_00480	OG0000488	sigR	1	0	0	fpr:FP2_23830	ko:K03088	NA
ICBIDGAJ_00481	OG0000489	group_1106	1	0	0	fpr:FP2_23840	NA	NA
ICBIDGAJ_00482	OG0000490	argF_2	1	0	0	fpa:FPR_16420	ko:K00611	NA
ICBIDGAJ_00483	OG0000491	ribD_1	0	1	0	fpr:FP2_23870	ko:K01493	NA
ICBIDGAJ_00484	OG0000492	fusA_1	1	0	0	fpa:FPR_16450	ko:K02355	NA
ICBIDGAJ_00485	OG0000493	flr	0	1	0	fpr:FP2_30430	NA	NA
ICBIDGAJ_00486	OG0000494	ykoT	1	2	2	fpa:FPR_05500	NA	NA
ICBIDGAJ_00487	OG0000495	fixK	1	0	0	fpr:FP2_30450	NA	NA
ICBIDGAJ_00488	OG0000496	mqnD	1	1	1	fpr:FP2_30460	ko:K02051	NA
ICBIDGAJ_00489	OG0000497	ssuC	3	3	5	fpr:FP2_30480	ko:K02050	NA
ICBIDGAJ_00490	OG0000498	artM	1	0	0	fpr:FP2_30490	NA	NA
ICBIDGAJ_00491	OG0000499	hemN	1	0	0	fpr:FP2_30510	NA	NA
ICBIDGAJ_00492	OG0000500	ybhL	3	4	6	fpr:FP2_30520	ko:K06890	NA
ICBIDGAJ_00493	OG0000501	spoIIQ	1	1	1	fpr:FP2_30550	NA	NA
ICBIDGAJ_00494	OG0000502	group_1116	1	0	0	fpa:FPR_02090	ko:K07007	NA
ICBIDGAJ_00495	OG0000503	cmk_2	1	0	0	fpr:FP2_30570	ko:K00945	NA
ICBIDGAJ_00496	OG0000504	plsC_2	1	1	1	fpa:FPR_02110	ko:K00655	NA
ICBIDGAJ_00497	OG0000505	rpsA_1	1	0	0	fpa:FPR_02120	ko:K02945;ko:K03527	NA
ICBIDGAJ_00498	OG0000506	group_732	2	3	4	fpr:FP2_30610	NA	NA
ICBIDGAJ_00499	OG0000507	group_1994	1	1	1	fpa:FPR_02140	NA	NA
ICBIDGAJ_00500	OG0000508	deoC	1	0	0	fpa:FPR_02150	ko:K01619	NA
ICBIDGAJ_00501	OG0000157	metK	1	0	0	fpa:FPR_02170	ko:K00789	NA
ICBIDGAJ_00502	OG0000509	yeeO_1	5	6	10	fpa:FPR_03450	NA	NA
ICBIDGAJ_00503	OG0000510	exoA	1	0	0	fpr:FP2_15310	ko:K01142	NA
ICBIDGAJ_00504	OG0000511	group_1123	2	3	4	fpa:FPR_03470	NA	NA
ICBIDGAJ_00505	OG0000512	pepV_2	1	0	0	fpa:FPR_03480	ko:K01439	NA
ICBIDGAJ_00506	OG0000513	group_733	1	0	0	fpa:FPR_03490	NA	NA
ICBIDGAJ_00507	OG0000514	cysE	1	0	0	fpr:FP2_15350	ko:K00640	NA
ICBIDGAJ_00508	OG0000515	pyrC	1	0	0	fpr:FP2_15380	ko:K01465	NA
ICBIDGAJ_00509	OG0000516	pyrF	1	0	0	fpr:FP2_15390	ko:K01591	NA
ICBIDGAJ_00510	OG0000517	pyrK	1	0	0	fpa:FPR_16790	ko:K02823	NA
ICBIDGAJ_00511	OG0000518	pyrDB	1	0	0	fpa:FPR_16800	ko:K17828	NA
ICBIDGAJ_00512	OG0000519	pyrE_2	1	0	0	fpr:FP2_15420	ko:K00762	NA
ICBIDGAJ_00513	OG0000520	carA	1	0	0	fpr:FP2_15430	ko:K01956	NA
ICBIDGAJ_00514	OG0000521	carB	1	0	0	fpr:FP2_15440	ko:K01955	NA
ICBIDGAJ_00515	OG0000522	hup_1	1	0	0	fpr:FP2_15450	ko:K03530	NA
ICBIDGAJ_00516	OG0000523	cshA	1	0	0	fpa:FPR_16850	ko:K05592	NA
ICBIDGAJ_00517	OG0001695	nolA	1	2	2	fpa:FPR_16860	NA	NA
ICBIDGAJ_00518	OG0001696	group_1999	1	0	0	fpa:FPR_16870	NA	NA
ICBIDGAJ_00519	OG0001697	group_2000	4	5	8	fpa:FPR_16880	NA	NA
ICBIDGAJ_00523	OG0000073	group_2001	1	0	0	fpa:FPR_31730	ko:K10947	NA
ICBIDGAJ_00524	OG0001698	group_2002	2	3	4	fpa:FPR_31720	NA	NA
ICBIDGAJ_00525	OG0000524	group_1132	1	0	0	fpa:FPR_12380	NA	NA
ICBIDGAJ_00526	OG0003864	group_581	1	0	0	NA	NA	specific_fp14	〇
ICBIDGAJ_00527	OG0000525	group_580	1	0	0	rho:RHOM_09380	NA	NA
ICBIDGAJ_00528	OG0000526	group_582	1	0	0	fpr:FP2_23790	NA	NA
ICBIDGAJ_00529	OG0000527	group_3697	1	1	1	NA	NA	NA
ICBIDGAJ_00530	OG0000528	glnS	1	0	0	fpr:FP2_23770	ko:K01886	NA
ICBIDGAJ_00532	OG0000000	group_37	0	1	0	fpa:FPR_08500	NA	NA
ICBIDGAJ_00533	OG0002059	group_915	1	0	0	fpa:FPR_03190	NA	NA
ICBIDGAJ_00534	OG0000018	group_171	1	0	0	fpr:FP2_29840	NA	NA
ICBIDGAJ_00535	OG0000065	group_177	0	1	0	fpa:FPR_03220	NA	NA
ICBIDGAJ_00536	OG0002625	group_4055	4	3	6	lsa:LCA_1347	ko:K07150	NA
ICBIDGAJ_00537	OG0002296	group_4056	1	0	0	fpr:FP2_08870	ko:K01684	shared
ICBIDGAJ_00538	OG0000141	nlhH	1	0	0	NA	NA	NA
ICBIDGAJ_00539	OG0002626	group_4058	5	6	10	fpr:FP2_08890	NA	NA
ICBIDGAJ_00540	OG0000169	tetD	1	0	0	fpr:FP2_08900	NA	NA
ICBIDGAJ_00541	OG0000048	group_35	1	0	0	fpr:FP2_17170	NA	NA
ICBIDGAJ_00542	OG0002355	group_3698	0	1	0	NA	NA	NA
ICBIDGAJ_00543	OG0002573	group_2824	1	0	0	fpr:FP2_01650	NA	NA
ICBIDGAJ_00544	OG0000529	cymR_1	1	0	0	fpa:FPR_12060	NA	NA
ICBIDGAJ_00545	OG0000530	cysK1	1	0	0	fpr:FP2_22970	ko:K01738	NA
ICBIDGAJ_00546	OG0000531	dusC	1	0	0	fpr:FP2_22860	NA	NA
ICBIDGAJ_00547	OG0000532	group_1137	1	0	0	ccel:CCDG5_0595	NA	NA
ICBIDGAJ_00548	OG0000533	acpS	1	0	0	fpr:FP2_22880	ko:K00997	NA
ICBIDGAJ_00549	OG0000203	ndoA_1	1	0	0	fpr:FP2_22890	ko:K07171	NA
ICBIDGAJ_00550	OG0000534	mntR	1	0	0	fpr:FP2_22900	NA	NA
ICBIDGAJ_00551	OG0000535	prs	1	0	0	fpa:FPR_02180	ko:K00948	NA
ICBIDGAJ_00552	OG0000536	fumA	1	0	0	fpa:FPR_11900	ko:K01678	NA
ICBIDGAJ_00553	OG0000537	ttdA	1	0	0	fpa:FPR_11890	ko:K01677	NA
ICBIDGAJ_00554	OG0000538	group_2003	1	0	0	fpa:FPR_11880	ko:K00027	NA
ICBIDGAJ_00555	OG0000539	tig_5	1	0	0	cct:CC1_00890	ko:K03545	NA
ICBIDGAJ_00556	OG0000540	clpB1	1	0	0	fpr:FP2_22980	ko:K03695	NA
ICBIDGAJ_00557	OG0000541	tlyC	3	2	4	fpa:FPR_14520	NA	NA
ICBIDGAJ_00558	OG0000542	group_1145	1	1	1	fpr:FP2_26520	ko:K06381	NA
ICBIDGAJ_00559	OG0000543	epsE	1	0	0	fpr:FP2_26530	ko:K20444	NA
ICBIDGAJ_00560	OG0000544	wbbL_2	1	0	0	fpa:FPR_02840	NA	NA
ICBIDGAJ_00561	OG0000545	rfbA	1	0	0	fpa:FPR_02850	ko:K00973	NA
ICBIDGAJ_00562	OG0000546	rmlD_2	1	0	0	fpr:FP2_26560	ko:K00067	NA
ICBIDGAJ_00563	OG0000204	rffG	1	0	0	fpr:FP2_26570	ko:K01710	NA
ICBIDGAJ_00564	OG0000547	pfp_4	1	0	0	fpr:FP2_26310	ko:K21071	NA
ICBIDGAJ_00567	OG0000548	group_2364	4	5	8	fpr:FP2_26320	ko:K07052	NA
ICBIDGAJ_00568	OG0001699	pepD_1	1	0	0	fpr:FP2_26700	ko:K08659	NA
ICBIDGAJ_00569	OG0000549	group_2826	1	1	1	fpr:FP2_26750	NA	NA
ICBIDGAJ_00570	OG0000550	lrpC	1	0	0	fpr:FP2_26740	ko:K03719	NA
ICBIDGAJ_00571	OG0000551	hflX	1	0	0	fpa:FPR_04870	ko:K03665	NA
ICBIDGAJ_00572	OG0000552	group_2365	1	0	0	fpr:FP2_27000	NA	NA
ICBIDGAJ_00573	OG0000553	yitJ	1	0	0	fpr:FP2_27030	ko:K00547;ko:K00297	NA
ICBIDGAJ_00574	OG0000158	valS	1	0	0	fpr:FP2_27060	ko:K01873	NA
ICBIDGAJ_00575	OG0000159	group_2366	1	2	2	fpr:FP2_27070	NA	NA
ICBIDGAJ_00576	OG0000127	fpgS_2	1	0	0	fpr:FP2_27080	ko:K11754	NA
ICBIDGAJ_00577	OG0000205	spoIIAA	1	0	0	fpr:FP2_27090	ko:K06378	NA
ICBIDGAJ_00578	OG0000206	spoIIAB	0	1	0	fpr:FP2_27100	ko:K06379	NA
ICBIDGAJ_00579	OG0000128	sigF	1	0	0	fpr:FP2_27110	ko:K03091	NA
ICBIDGAJ_00587	OG0000000	group_46	0	1	0	fpa:FPR_24750	NA	NA
ICBIDGAJ_00588	OG0002403	crp_2	1	0	0	rho:RHOM_00095	NA	NA
ICBIDGAJ_00589	OG0002612	hadI_1	1	0	0	fpr:FP2_27770	NA	NA
ICBIDGAJ_00590	OG0002404	group_2148	1	0	0	rho:RHOM_00075	NA	NA
ICBIDGAJ_00591	OG0002613	group_3041	1	0	0	fpr:FP2_27790	ko:K02013	NA
ICBIDGAJ_00592	OG0002614	group_2510	4	5	8	fpr:FP2_27800	ko:K02015	NA
ICBIDGAJ_00593	OG0002289	yfmC	1	0	0	fpr:FP2_27810	ko:K02016	NA
ICBIDGAJ_00594	OG0001774	group_1909	1	0	0	fpr:FP2_29830	NA	NA
ICBIDGAJ_00595	OG0001851	group_2552	1	2	2	cct:CC1_32160	NA	NA
ICBIDGAJ_00596	OG0001852	group_3042	1	0	0	cct:CC1_32170	NA	NA
ICBIDGAJ_00597	OG0002041	group_180	0	1	0	NA	NA	NA
ICBIDGAJ_00598	OG0002152	ctpC	1	1	1	fpa:FPR_03390	NA	NA
ICBIDGAJ_00599	OG0001748	yccM_3	3	4	6	fpa:FPR_03400	NA	NA
ICBIDGAJ_00600	OG0001749	group_2150	1	1	1	fpa:FPR_03410	NA	NA
ICBIDGAJ_00601	OG0001394	rsxG_2	1	1	1	fpa:FPR_03420	NA	NA
ICBIDGAJ_00602	OG0001853	group_2151	1	1	1	fpa:FPR_03430	NA	NA
ICBIDGAJ_00603	OG0002615	group_3043	1	0	0	rim:ROI_15360	NA	NA
ICBIDGAJ_00604	OG0001750	baeB	1	0	0	fpa:FPR_07060	NA	NA
ICBIDGAJ_00605	OG0001751	group_883	1	0	0	fpr:FP2_27870	NA	NA
ICBIDGAJ_00606	OG0002153	group_1723	3	2	4	fpa:FPR_07090	NA	NA
ICBIDGAJ_00607	OG0002154	group_2512	1	0	0	esr:ES1_24850	NA	NA
ICBIDGAJ_00608	OG0001395	group_479	1	0	0	fpa:FPR_07130	NA	NA
ICBIDGAJ_00609	OG0001752	group_884	0	1	0	fpa:FPR_07140	NA	NA
ICBIDGAJ_00610	OG0001854	group_3960	2	2	3	fpa:FPR_07150	NA	NA
ICBIDGAJ_00611	OG0003143	group_3961	1	2	2	fpa:FPR_07440	ko:K07238	NA
ICBIDGAJ_00612	OG0001920	rob	1	0	0	NA	NA	NA
ICBIDGAJ_00613	OG0002042	group_3963	1	0	0	shi:Shel_21750	NA	NA
ICBIDGAJ_00614	OG0001753	irtA	3	3	5	ibu:IB211_02463c	ko:K06147	NA
ICBIDGAJ_00615	OG0001754	group_1725	1	2	2	fpr:FP2_27920	ko:K06147	NA
ICBIDGAJ_00616	OG0000036	group_2527	1	0	0	tsu:Tresu_1912	NA	NA
ICBIDGAJ_00617	OG0001923	group_2182	0	1	0	fpa:FPR_04630	NA	NA
ICBIDGAJ_00618	OG0000024	dnaI	1	0	0	fpa:FPR_04640	ko:K02315	NA
ICBIDGAJ_00619	OG0001537	group_918	1	0	0	fpa:FPR_04650	NA	NA
ICBIDGAJ_00620	OG0000102	group_3090	0	1	0	bprm:CL3_04980	NA	NA
ICBIDGAJ_00621	OG0002122	group_4060	1	0	0	lacy:A4V08_07830	NA	NA
ICBIDGAJ_00622	OG0001763	group_894	1	0	0	rho:RHOM_10395	NA	NA
ICBIDGAJ_00623	OG0001860	group_2181	0	1	0	rho:RHOM_01690	NA	NA
ICBIDGAJ_00624	OG0001762	group_2553	1	0	0	rto:RTO_05140	NA	NA
ICBIDGAJ_00625	OG0001859	group_3091	1	0	0	cct:CC1_32150;rto:RTO_05150	NA	NA
ICBIDGAJ_00626	OG0002167	group_4061	1	1	1	fpa:FPR_08200	NA	NA
ICBIDGAJ_00627	OG0001754	group_1724	2	1	2	fpr:FP2_27920	ko:K06147	NA
ICBIDGAJ_00628	OG0002155	group_15	1	0	0	fpa:FPR_25010	NA	NA
ICBIDGAJ_00629	OG0000178	group_14	1	0	0	fpr:FP2_29980	NA	NA
ICBIDGAJ_00630	OG0002297	group_16	1	0	0	fpr:FP2_27630	NA	NA
ICBIDGAJ_00631	OG0003076	group_2830	1	0	0	elm:ELI_2135	ko:K03088	NA
ICBIDGAJ_00632	OG0003077	group_2831	3	4	6	NA	NA	NA
ICBIDGAJ_00633	OG0003078	group_3717	1	0	0	byl:A4V09_22590	NA	NA
ICBIDGAJ_00634	OG0003079	group_3718	3	4	6	NA	NA	NA
ICBIDGAJ_00635	OG0000554	ntpJ	5	6	10	fpa:FPR_27430	ko:K03498	NA
ICBIDGAJ_00636	OG0000555	ktrA	1	0	0	fpr:FP2_19510	ko:K03499	NA
ICBIDGAJ_00637	OG0000556	kdpD_2	2	1	2	fpr:FP2_19500	ko:K07646	NA
ICBIDGAJ_00638	OG0000557	kdpE_2	1	0	0	fpa:FPR_27460	ko:K07667	NA
ICBIDGAJ_00639	OG0000558	group_1154	1	0	0	fpa:FPR_03380	NA	NA
ICBIDGAJ_00640	OG0000559	group_532	1	0	0	fpa:FPR_03390	NA	NA
ICBIDGAJ_00641	OG0000207	malP_1	1	0	0	fpa:FPR_12120	ko:K00688	NA
ICBIDGAJ_00642	OG0000208	rclR	1	0	0	fpa:FPR_12110	NA	NA
ICBIDGAJ_00643	OG0002119	malR	1	0	0	rto:RTO_00190	NA	NA
ICBIDGAJ_00644	OG0002168	glcB	5	5	9	cso:CLS_10310	ko:K20107;ko:K20108	NA
ICBIDGAJ_00645	OG0002415	mapP	1	0	0	fro:AALO17_01780	ko:K06896	NA
ICBIDGAJ_00646	OG0001928	malQ_2	1	0	0	rum:CK1_29460	ko:K00705	NA
ICBIDGAJ_00647	OG0003080	nfrA1	1	0	0	ruk:A4V00_16525	NA	NA
ICBIDGAJ_00648	OG0000209	group_1159	1	0	0	fpa:FPR_16660	NA	NA
ICBIDGAJ_00649	OG0000560	xpt	1	0	0	fpa:FPR_16670	ko:K03816	NA
ICBIDGAJ_00650	OG0000561	spoVD_2	1	1	1	fpr:FP2_01820	ko:K08384	NA
ICBIDGAJ_00651	OG0000562	ftsW_2	5	5	9	fpr:FP2_01830	ko:K03588	NA
ICBIDGAJ_00652	OG0000563	murAA	1	0	0	fpr:FP2_01840	ko:K00790	NA
ICBIDGAJ_00653	OG0000564	ftsZ	1	0	0	fpr:FP2_01850	ko:K03531	NA
ICBIDGAJ_00654	OG0000565	group_3719	1	0	0	NA	NA	NA
ICBIDGAJ_00655	OG0000566	group_1163	1	0	0	fpr:FP2_01870	NA	NA
ICBIDGAJ_00656	OG0000567	group_1164	1	0	0	fpa:FPR_03510	NA	NA
ICBIDGAJ_00657	OG0000568	group_3720	1	0	0	fpr:FP2_01890	NA	NA
ICBIDGAJ_00658	OG0000569	sbcC	1	0	0	rim:ROI_19580	ko:K03546	NA
ICBIDGAJ_00659	OG0000570	sbcD	1	0	0	fpr:FP2_01950	ko:K03547	NA
ICBIDGAJ_00660	OG0000571	lyc_2	1	0	0	fpa:FPR_03560	NA	NA
ICBIDGAJ_00661	OG0000572	group_3721	1	0	0	fpr:FP2_01970	ko:K06387	NA
ICBIDGAJ_00662	OG0000573	group_2373	1	0	0	fpr:FP2_01980	ko:K09157	NA
ICBIDGAJ_00663	OG0000574	purU	1	0	0	fpr:FP2_01990	ko:K07166	NA
ICBIDGAJ_00664	OG0000575	group_2011	1	0	0	fpa:FPR_03600	NA	NA
ICBIDGAJ_00665	OG0000161	patA_2	1	0	0	fpa:FPR_03610	ko:K10907	NA
ICBIDGAJ_00666	OG0000576	ispE	1	0	0	fpa:FPR_03620	ko:K00919	NA
ICBIDGAJ_00667	OG0000577	group_1171	1	2	2	lao:AOX59_15010	ko:K09779	NA
ICBIDGAJ_00668	OG0001700	group_2012	1	0	0	fpa:FPR_03640	NA	NA
ICBIDGAJ_00669	OG0000578	group_1172	1	0	0	fpa:FPR_03650	NA	NA
ICBIDGAJ_00670	OG0000579	group_1173	1	0	0	fpa:FPR_03660	ko:K03768	NA
ICBIDGAJ_00671	OG0000580	yrrK	1	0	0	fpr:FP2_02090	ko:K07447	NA
ICBIDGAJ_00672	OG0000581	addB	1	0	0	fpa:FPR_03680	ko:K16899	NA
ICBIDGAJ_00673	OG0000582	addA	1	0	0	fpr:FP2_02130	ko:K16898	NA
ICBIDGAJ_00674	OG0000583	infC	1	0	0	ruk:A4V00_13445	ko:K02520	NA
ICBIDGAJ_00675	OG0000584	rpmI	0	1	0	fpa:FPR_03710;fpr:FP2_02150	ko:K02916	NA
ICBIDGAJ_00676	OG0000585	rplT	0	1	0	fpa:FPR_03720	ko:K02887	NA
ICBIDGAJ_00677	OG0000586	group_1177	1	0	0	fpr:FP2_02170	ko:K03437	NA
ICBIDGAJ_00678	OG0000587	dprA	1	0	0	NA	NA	NA
ICBIDGAJ_00679	OG0000588	topA	1	0	0	fpr:FP2_02190	ko:K03168	NA
ICBIDGAJ_00680	OG0000589	trmFO	1	0	0	fpr:FP2_02200	ko:K04094	NA
ICBIDGAJ_00681	OG0000590	plsX	1	0	0	fpa:FPR_03770	ko:K03621	NA
ICBIDGAJ_00682	OG0000591	rnc	1	0	0	fpr:FP2_02210	ko:K03685	NA
ICBIDGAJ_00683	OG0000592	smc_1	1	0	0	fpa:FPR_03790	ko:K03529	NA
ICBIDGAJ_00684	OG0000593	ftsY	1	0	0	fpr:FP2_02230	ko:K03110	NA
ICBIDGAJ_00685	OG0000594	rdgB	1	0	0	fpr:FP2_02240	ko:K02428	NA
ICBIDGAJ_00686	OG0000595	yhbY	1	0	0	fpr:FP2_02250	ko:K07574	NA
ICBIDGAJ_00687	OG0000596	nadD	1	0	0	fpr:FP2_02260	ko:K00969	NA
ICBIDGAJ_00688	OG0000597	rny_1	1	0	0	fpr:FP2_02270	NA	NA
ICBIDGAJ_00689	OG0000598	yvhJ	1	1	1	fpa:FPR_03860	NA	NA
ICBIDGAJ_00690	OG0000599	rsfS	1	0	0	fpr:FP2_02290	ko:K09710	NA
ICBIDGAJ_00691	OG0000600	leuS	1	0	0	fpr:FP2_02300	ko:K01869	NA
ICBIDGAJ_00692	OG0000601	rpsU	0	1	0	fpa:FPR_03890;fpr:FP2_02310	ko:K02970	NA
ICBIDGAJ_00693	OG0000602	gph_1	1	0	0	fpr:FP2_02320	ko:K07015	NA
ICBIDGAJ_00694	OG0000603	nfo	1	0	0	eha:Ethha_0220	ko:K01151	NA
ICBIDGAJ_00695	OG0000604	efp	1	0	0	fpr:FP2_02350	ko:K02356	NA
ICBIDGAJ_00696	OG0000605	group_1189	1	0	0	fpa:FPR_03930	NA	NA
ICBIDGAJ_00697	OG0000606	group_1190	1	0	0	fpr:FP2_15500	NA	NA
ICBIDGAJ_00698	OG0000607	fhs	1	0	0	fpa:FPR_03960	ko:K01938	NA
ICBIDGAJ_00699	OG0003081	group_3722	1	0	0	NA	NA	NA
ICBIDGAJ_00700	OG0000608	group_2375	1	1	1	fpr:FP2_15490	NA	NA
ICBIDGAJ_00701	OG0000609	group_1192	1	0	0	fpa:FPR_03970	ko:K04487	NA
ICBIDGAJ_00702	OG0000610	thiI	1	0	0	fpr:FP2_15530	ko:K03151	NA
ICBIDGAJ_00703	OG0000611	cinA_2	1	0	0	fpr:FP2_15540	ko:K03742	NA
ICBIDGAJ_00704	OG0000612	group_3723	1	0	0	fpa:FPR_04000	NA	NA
ICBIDGAJ_00705	OG0000613	secA	1	0	0	fpa:FPR_05210	ko:K03070	NA
ICBIDGAJ_00706	OG0000210	yxeP	1	0	0	fpa:FPR_05220	NA	NA
ICBIDGAJ_00707	OG0000211	queT	2	3	4	fpr:FP2_17990	NA	NA
ICBIDGAJ_00708	OG0000614	group_1198	1	0	0	fpr:FP2_17980	NA	NA
ICBIDGAJ_00709	OG0000615	trmL	1	0	0	fpa:FPR_06450	ko:K03216	NA
ICBIDGAJ_00710	OG0000616	pdxK	1	0	0	ccel:CCDG5_1749	ko:K00868	NA
ICBIDGAJ_00711	OG0000617	group_3724	1	1	1	fpr:FP2_17950	NA	NA
ICBIDGAJ_00712	OG0000618	group_2014	1	1	1	fpa:FPR_06480	NA	NA
ICBIDGAJ_00713	OG0000212	ydhY_2	1	0	0	fpa:FPR_06490	NA	NA
ICBIDGAJ_00714	OG0000619	mtaB	1	0	0	fpr:FP2_02600	ko:K18707	NA
ICBIDGAJ_00715	OG0000620	dacF_1	1	1	1	fpr:FP2_02610	ko:K07258	NA
ICBIDGAJ_00716	OG0000621	pgiB	1	0	0	fpr:FP2_02620	ko:K01810	NA
ICBIDGAJ_00717	OG0000622	group_1202	1	0	0	fpa:FPR_06530	NA	NA
ICBIDGAJ_00718	OG0000623	group_1203	1	0	0	fpr:FP2_02640	ko:K07040	NA
ICBIDGAJ_00719	OG0000624	rpmF	0	1	0	fpa:FPR_06550	ko:K02911	NA
ICBIDGAJ_00720	OG0000625	group_1204	1	0	0	fpr:FP2_02660	NA	NA
ICBIDGAJ_00721	OG0000626	der	1	0	0	fpa:FPR_06570	ko:K03977	NA
ICBIDGAJ_00722	OG0000627	plsY	3	4	6	fpr:FP2_02680	ko:K08591	NA
ICBIDGAJ_00724	OG0000628	nahK	1	0	0	fpa:FPR_27470	NA	NA
ICBIDGAJ_00725	OG0000213	adaA_2	1	0	0	fpr:FP2_19470	NA	NA
ICBIDGAJ_00726	OG0000629	msmE	1	0	0	fpa:FPR_27490	ko:K10200	NA
ICBIDGAJ_00727	OG0000630	ugpA_2	3	4	6	fpa:FPR_27500	ko:K10201	NA
ICBIDGAJ_00728	OG0000631	sugB_1	3	4	6	fpr:FP2_19440	ko:K10202	NA
ICBIDGAJ_00729	OG0000632	group_2017	1	2	2	fpa:FPR_27520	NA	NA
ICBIDGAJ_00730	OG0000633	group_2378	1	0	0	fpa:FPR_27530	ko:K15533	NA
ICBIDGAJ_00731	OG0000634	nspC	1	0	0	fpr:FP2_18070	ko:K13747	NA
ICBIDGAJ_00732	OG0000635	group_2018	1	0	0	fpa:FPR_20600	ko:K00290	NA
ICBIDGAJ_00733	OG0000636	speB	1	0	0	fpa:FPR_20590	ko:K01480	NA
ICBIDGAJ_00734	OG0000637	speE	1	0	0	fpa:FPR_20580	ko:K00797	NA
ICBIDGAJ_00735	OG0000638	speA_1	1	0	0	fpr:FP2_18110	NA	NA
ICBIDGAJ_00737	OG0002120	mepA_11	5	6	10	NA	NA	NA
ICBIDGAJ_00738	OG0001992	group_2379	1	0	0	fpr:FP2_26210	NA	NA
ICBIDGAJ_00739	OG0000639	group_1211	6	7	12	fpr:FP2_09560	NA	NA
ICBIDGAJ_00740	OG0000640	dus	1	0	0	fpa:FPR_16540	NA	NA
ICBIDGAJ_00741	OG0001894	yhdN_2	1	0	0	fpr:FP2_09520	ko:K07079	NA
ICBIDGAJ_00742	OG0000075	group_3729	1	0	0	fpr:FP2_02720	NA	NA
ICBIDGAJ_00743	OG0000641	group_1213	1	0	0	fpr:FP2_26420	ko:K01989	NA
ICBIDGAJ_00744	OG0000642	group_1214	4	5	8	fpr:FP2_26430	ko:K05832	NA
ICBIDGAJ_00745	OG0000643	metN2	1	0	0	fpr:FP2_26440	ko:K05833	NA
ICBIDGAJ_00746	OG0001806	mshD_2	1	0	0	NA	NA	NA
ICBIDGAJ_00747	OG0002237	group_2845	1	0	0	fpr:FP2_15210	NA	NA
ICBIDGAJ_00748	OG0002238	group_2846	0	1	0	fpr:FP2_15200	NA	NA
ICBIDGAJ_00749	OG0000644	group_2020	0	1	0	fpr:FP2_30750	NA	NA
ICBIDGAJ_00750	OG0000645	dtd3	1	0	0	fpr:FP2_30760	ko:K03424	NA
ICBIDGAJ_00751	OG0000646	eamA	5	6	10	fpa:FPR_26200	NA	NA
ICBIDGAJ_00752	OG0000647	metG	1	0	0	fpa:FPR_26190	ko:K01874	NA
ICBIDGAJ_00753	OG0001676	treR	1	0	0	bfi:CIY_23030	ko:K03486	specific_fp14	〇
ICBIDGAJ_00754	OG0000069	treB	5	6	10	cle:Clole_3451	ko:K02818;ko:K02819	specific_fp14	〇
ICBIDGAJ_00755	OG0002169	treA	1	0	0	cle:Clole_3450	ko:K01226	specific_fp14	〇
ICBIDGAJ_00756	OG0003865	group_4065	1	0	0	NA	NA	specific_fp14	〇
ICBIDGAJ_00757	OG0003866	group_4066	0	1	0	NA	NA	specific_fp14
ICBIDGAJ_00758	OG0003082	group_2022	1	0	0	fpa:FPR_04020	NA	NA
ICBIDGAJ_00759	OG0002239	group_2023	1	0	0	fpa:FPR_04020	NA	NA
ICBIDGAJ_00760	OG0002240	group_3093	1	0	0	fpa:FPR_04030	NA	NA
ICBIDGAJ_00761	OG0002241	group_4067	1	0	0	fpa:FPR_04040	NA	NA
ICBIDGAJ_00762	OG0000184	group_4068	1	0	0	fpa:FPR_04050	NA	NA
ICBIDGAJ_00763	OG0003159	group_4069	1	0	0	cls:CXIVA_10320	ko:K07171	NA
ICBIDGAJ_00764	OG0001999	group_4070	1	0	0	fpr:FP2_21390	NA	NA
ICBIDGAJ_00765	OG0000720	group_2865	1	0	0	fpr:FP2_27370	NA	NA
ICBIDGAJ_00766	OG0002249	group_4071	1	0	0	rto:RTO_27050	NA	NA
ICBIDGAJ_00767	OG0003867	group_4072	1	0	0	NA	NA	specific_fp14	〇
ICBIDGAJ_00768	OG0003868	group_4073	1	0	0	rbr:RBR_05250	ko:K02283	specific_fp14	〇
ICBIDGAJ_00769	OG0003869	group_4074	2	2	3	NA	NA	specific_fp14	〇
ICBIDGAJ_00770	OG0003870	group_4075	3	2	4	NA	NA	specific_fp14	〇
ICBIDGAJ_00771	OG0003871	group_4076	1	1	1	NA	NA	specific_fp14	〇
ICBIDGAJ_00772	OG0003872	group_4077	1	1	1	NA	NA	specific_fp14	〇
ICBIDGAJ_00773	OG0003873	group_4078	4	4	7	NA	NA	specific_fp14	〇
ICBIDGAJ_00774	OG0003874	group_4079	1	1	1	NA	NA	specific_fp14	〇
ICBIDGAJ_00775	OG0003875	group_4080	1	1	1	NA	NA	specific_fp14	〇
ICBIDGAJ_00776	OG0003876	group_4081	1	1	1	NA	NA	specific_fp14	〇
ICBIDGAJ_00777	OG0003877	group_4082	1	1	1	NA	NA	specific_fp14	〇
ICBIDGAJ_00778	OG0003878	group_4083	1	0	0	NA	NA	specific_fp14	〇
ICBIDGAJ_00779	OG0002248	group_4084	1	0	0	NA	NA	NA
ICBIDGAJ_00780	OG0002627	group_4085	1	0	0	fpa:FPR_20030	NA	NA
ICBIDGAJ_00781	OG0002628	group_3094	1	0	0	NA	NA	NA
ICBIDGAJ_00782	OG0002629	patA_1	5	5	9	fpa:FPR_20070	ko:K19294	NA
ICBIDGAJ_00783	OG0002630	algJ	1	1	1	NA	NA	NA
ICBIDGAJ_00784	OG0002631	group_2555	1	0	0	fpa:FPR_20090	NA	NA
ICBIDGAJ_00785	OG0002632	toxA	1	1	1	NA	NA	NA
ICBIDGAJ_00786	OG0002633	ddpX	1	0	0	fpa:FPR_20110	NA	NA
ICBIDGAJ_00787	OG0002416	group_2205	1	1	1	NA	NA	NA
ICBIDGAJ_00788	OG0002416	group_2206	1	1	1	NA	NA	NA
ICBIDGAJ_00789	OG0002416	group_4086	1	1	1	bfi:CIY_34320	NA	NA
ICBIDGAJ_00790	OG0002247	group_4087	1	0	0	NA	NA	NA
ICBIDGAJ_00791	OG0002416	group_2207	1	0	0	NA	NA	NA
ICBIDGAJ_00792	OG0000089	group_763	1	0	0	fpr:FP2_09570	NA	NA
ICBIDGAJ_00793	OG0000010	group_187	1	0	0	fpa:FPR_18840	NA	NA
ICBIDGAJ_00794	OG0000088	group_761	2	2	3	fpa:FPR_18850	NA	NA
ICBIDGAJ_00795	OG0000023	group_262	1	0	0	fpa:FPR_18860	NA	NA
ICBIDGAJ_00796	OG0001915	group_99	1	0	0	fpr:FP2_27160	NA	NA
ICBIDGAJ_00797	OG0000067	group_1669	1	0	0	ere:EUBREC_0807;ere:EUBREC_2688	ko:K00986	NA
ICBIDGAJ_00798	OG0000035	group_391	0	1	0	fpa:FPR_05610	NA	NA
ICBIDGAJ_00799	OG0000002	group_217	1	0	0	fpr:FP2_21840	ko:K03497	NA
ICBIDGAJ_00800	OG0000004	group_159	1	0	0	fpa:FPR_07940	ko:K03496	NA
ICBIDGAJ_00801	OG0000008	group_135	1	0	0	fpr:FP2_09070	NA	NA
ICBIDGAJ_00802	OG0002170	group_4088	0	1	0	NA	NA	NA
ICBIDGAJ_00803	OG0002298	group_3098	0	1	0	fpr:FP2_09090;fpa:FPR_05570	NA	NA
ICBIDGAJ_00805	OG0000648	ktrB	5	6	10	fpr:FP2_09510	ko:K03498	NA
ICBIDGAJ_00806	OG0000649	pepT	1	0	0	fpr:FP2_26900	ko:K01258	NA
ICBIDGAJ_00807	OG0000650	atpC_1	1	0	0	fpr:FP2_01360	ko:K02114	NA
ICBIDGAJ_00808	OG0000651	atpD_1	1	0	0	fpr:FP2_01350	ko:K02112	NA
ICBIDGAJ_00809	OG0000652	atpG_1	1	0	0	fpa:FPR_26330	ko:K02115	NA
ICBIDGAJ_00810	OG0000653	atpA_1	1	0	0	fpr:FP2_01330	ko:K02111	NA
ICBIDGAJ_00811	OG0000654	atpF_1	1	1	1	fpr:FP2_01320	ko:K02109	NA
ICBIDGAJ_00812	OG0000655	atpE_1	2	1	2	fpr:FP2_01310	ko:K02110	NA
ICBIDGAJ_00813	OG0000656	atpB_1	2	3	4	fpr:FP2_01300	ko:K02108	NA
ICBIDGAJ_00814	OG0001701	group_3767	2	2	3	NA	NA	NA
ICBIDGAJ_00815	OG0000657	group_750	1	0	0	fpr:FP2_30790	NA	NA
ICBIDGAJ_00816	OG0001898	sarA_3	1	0	0	fpr:FP2_26820	ko:K15580	NA
ICBIDGAJ_00817	OG0000658	group_601	1	0	0	fpr:FP2_26830	NA	NA
ICBIDGAJ_00818	OG0000659	tig_4	1	0	0	fpr:FP2_26840	ko:K03545	NA
ICBIDGAJ_00819	OG0000660	group_2851	8	7	14	fpa:FPR_03000	NA	NA
ICBIDGAJ_00820	OG0000661	glgB_1	1	0	0	fpr:FP2_26860	ko:K00700	NA
ICBIDGAJ_00821	OG0000662	tvaII	1	0	0	fpa:FPR_03020	NA	NA
ICBIDGAJ_00822	OG0000663	niaR	0	1	0	fpr:FP2_26880	ko:K07105	NA
ICBIDGAJ_00823	OG0000664	group_2381	1	0	0	rob:CK5_34480	NA	NA
ICBIDGAJ_00824	OG0000665	recG	1	0	0	fpr:FP2_30150	ko:K03655	NA
ICBIDGAJ_00825	OG0002378	group_4089	1	0	0	ere:EUBREC_0175	NA	NA
ICBIDGAJ_00831	OG0000666	gyrB_2	1	0	0	fpr:FP2_30180	ko:K02470	NA
ICBIDGAJ_00832	OG0000667	gyrA_2	1	0	0	fpr:FP2_30190	ko:K02469	NA
ICBIDGAJ_00833	OG0000668	rlmH	1	0	0	fpa:FPR_19870	ko:K00783	NA
ICBIDGAJ_00834	OG0000669	glyQS	1	0	0	fpa:FPR_19900	ko:K01880	NA
ICBIDGAJ_00835	OG0000670	group_751	1	0	0	gwc:GWCH70_2065	ko:K19689	NA
ICBIDGAJ_00836	OG0003090	group_3768	1	1	1	NA	NA	NA
ICBIDGAJ_00837	OG0000671	rimP	1	0	0	fpa:FPR_25770	ko:K09748	NA
ICBIDGAJ_00838	OG0000672	nusA	1	0	0	fpr:FP2_30250	ko:K02600	NA
ICBIDGAJ_00839	OG0000673	group_1235	0	1	0	fpr:FP2_30260	ko:K07742	NA
ICBIDGAJ_00840	OG0000674	group_1236	1	0	0	fpa:FPR_25800	NA	NA
ICBIDGAJ_00841	OG0000675	infB	1	0	0	fpa:FPR_25810	ko:K02519	NA
ICBIDGAJ_00842	OG0000676	rbfA	1	0	0	fpr:FP2_30290	ko:K02834	NA
ICBIDGAJ_00843	OG0000677	nrnA	1	0	0	fpa:FPR_25830	ko:K06881	NA
ICBIDGAJ_00844	OG0000678	truB	1	0	0	fpr:FP2_30310	ko:K03177	NA
ICBIDGAJ_00845	OG0000679	ribF	1	0	0	fpr:FP2_30320	ko:K11753	NA
ICBIDGAJ_00846	OG0000680	rpsO	0	1	0	fpr:FP2_30350	ko:K02956	NA
ICBIDGAJ_00847	OG0000681	pnp	1	0	0	fpr:FP2_30360	ko:K00962	NA
ICBIDGAJ_00848	OG0001899	ytrA	1	0	0	fpr:FP2_26390	NA	NA
ICBIDGAJ_00849	OG0001900	ytrB_2	1	0	0	fpr:FP2_26400	ko:K01990	NA
ICBIDGAJ_00850	OG0001901	group_2852	4	4	7	NA	NA	NA
ICBIDGAJ_00851	OG0000027	group_2140	1	0	0	dru:Desru_2296;dru:Desru_2710;dru:Desru_0118	ko:K07497	NA
ICBIDGAJ_00852	OG0000682	asnB	1	0	0	fpr:FP2_30810	ko:K01953	NA
ICBIDGAJ_00853	OG0000683	perR_1	1	0	0	fpr:FP2_30820	ko:K03711	NA
ICBIDGAJ_00854	OG0000214	rspR_3	1	0	0	fpa:FPR_16480	NA	NA
ICBIDGAJ_00855	OG0000215	fucO	1	0	0	fpr:FP2_03020	ko:K00048	NA
ICBIDGAJ_00856	OG0000684	group_752	6	5	10	fpr:FP2_16130	NA	NA
ICBIDGAJ_00857	OG0000162	yrbG	6	5	10	fpa:FPR_25630	ko:K07301	NA
ICBIDGAJ_00858	OG0001995	group_2853	1	1	1	NA	NA	NA
ICBIDGAJ_00859	OG0000685	group_2854	1	1	1	fpr:FP2_21210	NA	NA
ICBIDGAJ_00860	OG0001996	group_2385	1	0	0	fpr:FP2_21180	ko:K07010	NA
ICBIDGAJ_00862	OG0000686	lldD	1	0	0	fpr:FP2_21160	NA	NA
ICBIDGAJ_00863	OG0002246	group_3769	1	1	1	fpr:FP2_21150	NA	NA
ICBIDGAJ_00864	OG0000687	rluC_1	1	0	0	esr:ES1_10950	ko:K06179	NA
ICBIDGAJ_00865	OG0000688	group_3770	1	0	0	fpa:FPR_06670	NA	NA
ICBIDGAJ_00866	OG0000689	alaS_1	1	0	0	fpa:FPR_06680	ko:K01872	NA
ICBIDGAJ_00867	OG0000690	group_1245	1	0	0	fpa:FPR_06690	ko:K02503	NA
ICBIDGAJ_00868	OG0000691	purR_2	1	0	0	fpr:FP2_21100;fpa:FPR_06700	ko:K00759	NA
ICBIDGAJ_00869	OG0000692	group_3099	6	5	10	fpa:FPR_06710	ko:K02238	NA
ICBIDGAJ_00870	OG0000693	psuK	1	0	0	fpa:FPR_25710	ko:K16328	NA
ICBIDGAJ_00871	OG0000694	comM	1	0	0	fpr:FP2_09920	ko:K07391	NA
ICBIDGAJ_00872	OG0000695	pgcA	1	0	0	fpa:FPR_27610	ko:K01835	NA
ICBIDGAJ_00873	OG0000696	ispF	1	0	0	fpa:FPR_27620	ko:K12506	NA
ICBIDGAJ_00874	OG0000697	cdaA	2	1	2	fpr:FP2_09960	ko:K18672	NA
ICBIDGAJ_00875	OG0000698	group_1251	1	1	1	fpr:FP2_09970	NA	NA
ICBIDGAJ_00876	OG0000699	group_1252	1	0	0	fpr:FP2_09980	ko:K07137	NA
ICBIDGAJ_00877	OG0000700	group_2029	2	2	3	fpa:FPR_27660	NA	NA
ICBIDGAJ_00878	OG0000701	recJ	1	0	0	fpr:FP2_10000	ko:K07462	NA
ICBIDGAJ_00879	OG0000702	relA	1	0	0	fpr:FP2_10010	ko:K00951	NA
ICBIDGAJ_00880	OG0000703	dtd	1	0	0	fpr:FP2_10020	ko:K07560	NA
ICBIDGAJ_00881	OG0000704	gloC	1	0	0	fpr:FP2_10030	NA	NA
ICBIDGAJ_00882	OG0000705	hemZ	1	0	0	fpr:FP2_10040	NA	NA
ICBIDGAJ_00883	OG0000706	udk_3	1	0	0	fpa:FPR_27720	ko:K00876	NA
ICBIDGAJ_00884	OG0000707	group_1259	1	0	0	fpa:FPR_27730	NA	NA
ICBIDGAJ_00885	OG0000708	mazG	1	0	0	fpr:FP2_10070	ko:K02499	NA
ICBIDGAJ_00886	OG0000709	hup_2	1	0	0	fpr:FP2_10080	ko:K03530	NA
ICBIDGAJ_00887	OG0000710	group_1262	1	0	0	fpr:FP2_10090	NA	NA
ICBIDGAJ_00888	OG0000711	yabP	1	0	0	fpr:FP2_10100	NA	NA
ICBIDGAJ_00889	OG0000712	group_3772	2	1	2	fpr:FP2_10110	NA	NA
ICBIDGAJ_00890	OG0000713	ftsL_2	1	1	1	fpa:FPR_27790	NA	NA
ICBIDGAJ_00891	OG0000714	yugI	1	0	0	ble:BleG1_4086	ko:K07571	NA
ICBIDGAJ_00892	OG0000715	rlmL	1	0	0	fpr:FP2_10140	ko:K07444	NA
ICBIDGAJ_00893	OG0000716	group_1266	1	0	0	fpr:FP2_10150	NA	NA
ICBIDGAJ_00894	OG0000717	group_1913	2	3	4	fpr:FP2_10160	NA	NA
ICBIDGAJ_00895	OG0000718	glmS	1	0	0	fpa:FPR_27850	ko:K00820	NA
ICBIDGAJ_00898	OG0000000	group_41	0	1	0	fpa:FPR_08500	NA	NA
ICBIDGAJ_00899	OG0001987	melR	1	0	0	fpa:FPR_08510	NA	NA
ICBIDGAJ_00900	OG0000109	group_3649	6	7	12	fpa:FPR_08520	ko:K03292	NA
ICBIDGAJ_00901	OG0001988	group_2801	1	0	0	fpa:FPR_08530	NA	NA
ICBIDGAJ_00902	OG0001775	group_563	0	1	0	NA	NA	NA
ICBIDGAJ_00903	OG0000044	group_443	1	0	0	fpr:FP2_22730	NA	NA
ICBIDGAJ_00904	OG0000018	group_164	1	0	0	fpr:FP2_29840	NA	NA
ICBIDGAJ_00905	OG0000065	group_182	1	0	0	fpa:FPR_03220	NA	NA
ICBIDGAJ_00906	OG0002299	group_4090	1	0	0	NA	NA	NA
ICBIDGAJ_00907	OG0002417	group_4091	1	0	0	msj:MSSAC_2117	ko:K03427	NA
ICBIDGAJ_00908	OG0003879	group_4092	1	0	0	bvs:BARVI_02630	NA	specific_fp14	〇
ICBIDGAJ_00909	OG0003880	group_4093	1	0	0	NA	NA	specific_fp14	〇
ICBIDGAJ_00910	OG0002418	group_4094	1	1	1	mdh:AYM39_02170	ko:K01154	NA
ICBIDGAJ_00911	OG0003881	group_4095	1	0	0	NA	NA	specific_fp14	〇
ICBIDGAJ_00912	OG0002419	hsdR	1	0	0	ols:Olsu_1674	ko:K01153	NA
ICBIDGAJ_00913	OG0000048	group_36	1	0	0	fpa:FPR_20510	NA	NA
ICBIDGAJ_00914	OG0000027	group_2141	1	0	0	dru:Desru_2710;dru:Desru_0118;dru:Desru_2296	ko:K07497	NA
ICBIDGAJ_00915	OG0002577	group_3773	1	0	0	NA	NA	NA
ICBIDGAJ_00916	OG0002578	group_2855	0	1	0	NA	NA	NA
ICBIDGAJ_00917	OG0002579	group_2856	1	0	0	NA	NA	NA
ICBIDGAJ_00919	OG0000721	thiT	2	3	4	fpr:FP2_27460	ko:K16789	NA
ICBIDGAJ_00920	OG0000722	spoIIID	0	1	0	fpr:FP2_27470	ko:K06283	NA
ICBIDGAJ_00921	OG0000723	sigG	1	0	0	fpr:FP2_27480	ko:K03091	NA
ICBIDGAJ_00922	OG0000724	sigE_2	1	0	0	fpa:FPR_20660	ko:K03091	NA
ICBIDGAJ_00923	OG0000725	group_3785	2	3	4	NA	NA	NA
ICBIDGAJ_00925	OG0000726	lagD	4	3	6	fpa:FPR_27890	ko:K20344	NA
ICBIDGAJ_00926	OG0000217	group_3786	1	0	0	NA	NA	NA
ICBIDGAJ_00927	OG0000727	group_2871	1	0	0	fpr:FP2_10210	NA	NA
ICBIDGAJ_00928	OG0000728	hlyD	1	1	1	fpr:FP2_10200	ko:K20345	NA
ICBIDGAJ_00929	OG0000729	group_2872	1	2	2	fpr:FP2_10190	NA	NA
ICBIDGAJ_00930	OG0000730	group_767	2	1	2	fpa:FPR_20130	NA	NA
ICBIDGAJ_00931	OG0000731	group_2034	1	0	0	fpa:FPR_20140	NA	NA
ICBIDGAJ_00932	OG0000732	apbE	1	0	0	fpr:FP2_01400	ko:K03734	NA
ICBIDGAJ_00933	OG0000733	group_769	0	1	0	fpr:FP2_01410	NA	NA
ICBIDGAJ_00934	OG0000734	aroF_2	1	0	0	fpa:FPR_25910	ko:K03856	NA
ICBIDGAJ_00935	OG0000735	ybaK	1	0	0	fpr:FP2_01450	ko:K03976	NA
ICBIDGAJ_00936	OG0000736	purE	1	1	1	fpa:FPR_25940	ko:K01588	NA
ICBIDGAJ_00937	OG0000737	purF	1	0	0	fpr:FP2_01470	ko:K00764	NA
ICBIDGAJ_00938	OG0000738	purM	1	0	0	fpr:FP2_01480	ko:K01933	NA
ICBIDGAJ_00939	OG0000739	purN	1	0	0	rbr:RBR_16740	ko:K11175	NA
ICBIDGAJ_00940	OG0000740	group_1286	1	0	0	fpa:FPR_25980	NA	NA
ICBIDGAJ_00941	OG0000741	purH	1	0	0	fpr:FP2_01510	ko:K00602	NA
ICBIDGAJ_00942	OG0000742	purD_2	1	0	0	fpa:FPR_26000	ko:K01945	NA
ICBIDGAJ_00943	OG0000743	purL	1	0	0	fpa:FPR_26010	ko:K01952	NA
ICBIDGAJ_00944	OG0000744	purB	1	0	0	fpr:FP2_01550	ko:K01756	NA
ICBIDGAJ_00945	OG0000745	rsuA	1	0	0	fpr:FP2_01560	ko:K06183	NA
ICBIDGAJ_00946	OG0000746	cdaR	1	0	0	fpa:FPR_26040	ko:K02647	NA
ICBIDGAJ_00947	OG0000747	ftsE	1	0	0	fpr:FP2_01580	ko:K09812	NA
ICBIDGAJ_00948	OG0000748	ftsX	3	3	5	fpr:FP2_01590	ko:K09811	NA
ICBIDGAJ_00949	OG0000749	mepM_2	1	1	1	fpa:FPR_26070	ko:K21471	NA
ICBIDGAJ_00950	OG0000750	group_1295	1	1	1	NA	NA	NA
ICBIDGAJ_00951	OG0000751	ctpA	1	1	1	fpr:FP2_01620	ko:K03797	NA
ICBIDGAJ_00952	OG0000752	rsmA	1	0	0	fpa:FPR_26100	ko:K02528	NA
ICBIDGAJ_00953	OG0000091	group_772	1	0	0	fpr:FP2_15620	ko:K15580	NA
ICBIDGAJ_00954	OG0000092	dppB_1	3	3	5	fpr:FP2_15590	ko:K15581	NA
ICBIDGAJ_00955	OG0002000	oppC	3	3	5	fpr:FP2_15580	ko:K15582	NA
ICBIDGAJ_00956	OG0000033	oppD_2	1	0	0	fpr:FP2_15570	ko:K15583	NA
ICBIDGAJ_00957	OG0000093	oppF_2	1	0	0	fpr:FP2_15560	ko:K10823	NA
ICBIDGAJ_00958	OG0000091	sarA_1	1	0	0	fpr:FP2_15620	ko:K15580	NA
ICBIDGAJ_00959	OG0002001	group_2035	2	2	3	fpr:FP2_15630	NA	NA
ICBIDGAJ_00960	OG0000753	group_1298	1	0	0	fpr:FP2_15640	NA	NA
ICBIDGAJ_00961	OG0000754	nnr	1	0	0	fpa:FPR_04970	ko:K17758;ko:K17759	NA
ICBIDGAJ_00962	OG0000755	cobB	1	0	0	fpr:FP2_15660	ko:K12410	NA
ICBIDGAJ_00963	OG0000756	hprA	1	0	0	fpa:FPR_20200	ko:K00018	NA
ICBIDGAJ_00964	OG0000757	galM_1	1	0	0	fpa:FPR_20290	NA	NA
ICBIDGAJ_00965	OG0000758	gcdB_2	6	5	10	fpr:FP2_04240	ko:K01572	NA
ICBIDGAJ_00966	OG0000759	group_774	1	1	1	NA	NA	NA
ICBIDGAJ_00967	OG0000760	dapL	1	0	0	fpa:FPR_20330	ko:K10206	NA
ICBIDGAJ_00968	OG0000761	dapF	1	0	0	fpr:FP2_15800	ko:K01778	NA
ICBIDGAJ_00969	OG0000762	acpP_2	1	0	0	fpr:FP2_15810	ko:K02078	NA
ICBIDGAJ_00970	OG0000763	proS	1	0	0	fpr:FP2_15820	ko:K01881	NA
ICBIDGAJ_00971	OG0000764	gabR_1	1	0	0	fpa:FPR_20340	ko:K07979	NA
ICBIDGAJ_00972	OG0000765	ytrB	1	0	0	fpa:FPR_20350	ko:K01990	NA
ICBIDGAJ_00973	OG0001703	group_2876	3	4	6	NA	NA	NA
ICBIDGAJ_00974	OG0000766	mgtE	3	3	5	fpr:FP2_15830	ko:K06213	NA
ICBIDGAJ_00975	OG0002002	dfx_4	1	0	0	fpr:FP2_15840	NA	NA
ICBIDGAJ_00976	OG0000767	group_1306	1	0	0	fpr:FP2_15850	NA	NA
ICBIDGAJ_00977	OG0000768	hflC	1	1	1	fpa:FPR_21450	NA	NA
ICBIDGAJ_00978	OG0000769	group_1308	1	2	2	fpr:FP2_15870	NA	NA
ICBIDGAJ_00979	OG0000770	apu	1	0	0	fpr:FP2_15880	NA	NA
ICBIDGAJ_00980	OG0000771	malP_2	1	0	0	fpr:FP2_15900	ko:K00688	NA
ICBIDGAJ_00981	OG0000772	zapA	0	1	0	fpa:FPR_21490	NA	NA
ICBIDGAJ_00982	OG0000773	ydcP_1	1	0	0	fpr:FP2_15920	ko:K08303	NA
ICBIDGAJ_00983	OG0000774	dut	1	0	0	fpa:FPR_21510	ko:K01520	NA
ICBIDGAJ_00984	OG0000775	maf	1	0	0	fpr:FP2_15940	ko:K06287	NA
ICBIDGAJ_00985	OG0000776	mreB_1	1	0	0	fpr:FP2_15950	ko:K03569	NA
ICBIDGAJ_00986	OG0000777	mreC	1	1	1	fpa:FPR_21540	ko:K03570	NA
ICBIDGAJ_00987	OG0000778	group_2395	3	3	5	fpr:FP2_15970	ko:K03571	NA
ICBIDGAJ_00988	OG0000779	mrdA	1	1	1	fpa:FPR_21560	ko:K05515	NA
ICBIDGAJ_00989	OG0000780	mgsA_1	1	0	0	fpa:FPR_21570	ko:K01734	NA
ICBIDGAJ_00990	OG0002581	albA	1	0	0	fpr:FP2_19170	NA	NA
ICBIDGAJ_00991	OG0002003	group_1318	1	0	0	fpr:FP2_04220	NA	NA
ICBIDGAJ_00992	OG0000218	group_2878	3	3	5	fpr:FP2_29400	NA	NA
ICBIDGAJ_00993	OG0000164	btr_2	1	0	0	rho:RHOM_14145	NA	NA
ICBIDGAJ_00994	OG0000046	yjmB_2	5	6	10	fpa:FPR_25670	ko:K03292	NA
ICBIDGAJ_00995	OG0001808	menH	1	0	0	fpa:FPR_25660	ko:K06889	NA
ICBIDGAJ_00996	OG0001809	group_2881	1	0	0	fpa:FPR_25650	NA	NA
ICBIDGAJ_00997	OG0002250	group_2398	1	1	1	fpa:FPR_19720	NA	NA
ICBIDGAJ_00998	OG0000076	group_608	1	1	1	fpr:FP2_10240	NA	NA
ICBIDGAJ_00999	OG0000050	group_756	1	0	0	fpr:FP2_21660	NA	NA
ICBIDGAJ_01000	OG0000041	group_377	1	0	0	rus:RBI_II00371	ko:K03091	NA
ICBIDGAJ_01001	OG0000094	group_616	1	1	1	NA	NA	NA
ICBIDGAJ_01002	OG0000785	sttH	1	0	0	fpa:FPR_06820	NA	NA
ICBIDGAJ_01003	OG0000219	ymdB_1	1	0	0	fpa:FPR_06830	NA	NA
ICBIDGAJ_01004	OG0001706	group_464	1	0	0	fpr:FP2_03770	NA	NA
ICBIDGAJ_01005	OG0000080	sfsA	1	0	0	era:ERE_03180	ko:K06206	NA
ICBIDGAJ_01006	OG0000786	group_2404	1	0	0	fpr:FP2_03810;fpa:FPR_06870	NA	NA
ICBIDGAJ_01007	OG0000787	ybiV	1	0	0	fpr:FP2_03820	NA	NA
ICBIDGAJ_01008	OG0000060	group_468	1	0	0	fpa:FPR_06890	NA	NA
ICBIDGAJ_01009	OG0000788	group_7227	1	0	0	fpr:FP2_03850	ko:K04794	NA
ICBIDGAJ_01010	OG0000789	group_7202	1	0	0	sbu:SpiBuddy_1502	NA	NA
ICBIDGAJ_01011	OG0000790	ymdB_2	1	0	0	fpa:FPR_07340	NA	NA
ICBIDGAJ_01012	OG0000061	group_460	1	0	0	ssg:Selsp_2007	NA	NA
ICBIDGAJ_01013	OG0000220	punA	1	0	0	fpr:FP2_03890	ko:K03783	NA
ICBIDGAJ_01014	OG0003882	group_4097	1	0	0	NA	NA	specific_fp14	〇
ICBIDGAJ_01015	OG0000043	group_398	1	0	0	fpr:FP2_17680;fpa:FPR_06960	NA	NA
ICBIDGAJ_01016	OG0000131	group_2406	1	0	0	NA	NA	NA
ICBIDGAJ_01017	OG0000132	group_2046	3	4	6	fpa:FPR_19630	NA	NA
ICBIDGAJ_01018	OG0000222	group_2408	1	0	0	fpa:FPR_06970	ko:K18369	NA
ICBIDGAJ_01019	OG0000222	adh	1	0	0	fpa:FPR_06970	ko:K18369	NA
ICBIDGAJ_01020	OG0000791	adeC	1	0	0	fpr:FP2_03930	ko:K01486	NA
ICBIDGAJ_01021	OG0000792	group_2888	1	0	0	fpa:FPR_07010;fpr:FP2_04060	NA	NA
ICBIDGAJ_01022	OG0000793	fic_2	1	0	0	fpr:FP2_04070	NA	NA
ICBIDGAJ_01023	OG0000794	group_7185	1	0	0	fpr:FP2_04140;fpa:FPR_07210	NA	NA
ICBIDGAJ_01024	OG0000795	group_2889	1	0	0	fpa:FPR_07230	NA	NA
ICBIDGAJ_01025	OG0002255	group_2050	1	0	0	fpa:FPR_07240	NA	NA
ICBIDGAJ_01026	OG0000041	sigE_1	0	1	0	ova:OBV_12200	ko:K03091	NA
ICBIDGAJ_01027	OG0002128	group_2051	1	0	0	fpa:FPR_07650	NA	NA
ICBIDGAJ_01028	OG0003093	group_465	1	1	1	NA	NA	NA
ICBIDGAJ_01029	OG0001710	group_2890	1	0	0	fpa:FPR_07280	ko:K01187	NA
ICBIDGAJ_01030	OG0000042	dinB_1	1	0	0	fpr:FP2_17610	ko:K03502	NA
ICBIDGAJ_01031	OG0000051	group_473	1	0	0	fpa:FPR_07310	NA	NA
ICBIDGAJ_01032	OG0000094	group_615	1	1	1	NA	NA	NA
ICBIDGAJ_01033	OG0000796	mta	1	0	0	fpr:FP2_03790	NA	NA
ICBIDGAJ_01034	OG0000219	draG_2	0	1	0	fpa:FPR_06830	NA	NA
ICBIDGAJ_01035	OG0002584	group_3795	1	0	0	fpr:FP2_12120	NA	NA
ICBIDGAJ_01036	OG0000043	group_399	1	0	0	fpr:FP2_17680;fpa:FPR_06960	NA	NA
ICBIDGAJ_01037	OG0002300	group_4098	0	1	0	NA	NA	NA
ICBIDGAJ_01038	OG0000027	group_4100	1	0	0	cad:Curi_c00320	NA	NA
ICBIDGAJ_01039	OG0002005	nnr_2	1	0	0	fpa:FPR_07370	ko:K17758;ko:K17759	NA
ICBIDGAJ_01040	OG0001711	group_1323	1	0	0	fpa:FPR_07380	NA	NA
ICBIDGAJ_01041	OG0002375	group_2895	2	1	2	bprs:CK3_12710	NA	NA
ICBIDGAJ_01042	OG0001712	group_784	1	0	0	fpa:FPR_07400	NA	NA
ICBIDGAJ_01043	OG0002006	pip	1	0	0	fpr:FP2_17710	NA	NA
ICBIDGAJ_01044	OG0001713	group_2897	1	0	0	fpr:FP2_17720	NA	NA
ICBIDGAJ_01045	OG0002420	sttH_2	1	0	0	fpr:FP2_17730	NA	NA
ICBIDGAJ_01046	OG0000797	group_789	1	1	1	fpa:FPR_07430	NA	NA
ICBIDGAJ_01047	OG0000798	zupT_2	4	4	7	fpa:FPR_07440	ko:K07238	NA
ICBIDGAJ_01048	OG0000062	rebM_1	1	0	0	fpr:FP2_27850	NA	NA
ICBIDGAJ_01049	OG0000133	group_476	1	0	0	fpa:FPR_07450	NA	NA
ICBIDGAJ_01050	OG0003094	group_478	1	0	0	fpa:FPR_07130	NA	NA
ICBIDGAJ_01051	OG0002007	ybiR	6	6	11	fpa:FPR_07470	NA	NA
ICBIDGAJ_01052	OG0002130	group_2410	3	3	5	fpa:FPR_07480	ko:K07088	NA
ICBIDGAJ_01053	OG0002258	group_2898	6	6	11	fpa:FPR_07500	ko:K03308	NA
ICBIDGAJ_01054	OG0002259	cmpR	1	0	0	fpa:FPR_07510	NA	NA
ICBIDGAJ_01055	OG0002421	group_4102	1	0	0	ral:Rumal_1887	NA	NA
ICBIDGAJ_01056	OG0000095	group_3798	1	0	0	fpa:FPR_07580	NA	NA
ICBIDGAJ_01057	OG0000799	rsxB_1	1	0	0	fpa:FPR_07590	NA	NA
ICBIDGAJ_01058	OG0001714	pyk_1	1	0	0	fpa:FPR_25720	ko:K00873	NA
ICBIDGAJ_01059	OG0000043	group_400	1	0	0	fpa:FPR_06960	NA	NA
ICBIDGAJ_01060	OG0003095	group_470	0	1	0	NA	NA	NA
ICBIDGAJ_01061	OG0000800	yodJ	1	1	1	fpa:FPR_21090	ko:K07260	NA
ICBIDGAJ_01062	OG0000801	group_1324	1	0	0	NA	NA	NA
ICBIDGAJ_01063	OG0000802	group_1325	1	0	0	fpr:FP2_05740	NA	NA
ICBIDGAJ_01064	OG0000803	lgt	4	4	7	fpa:FPR_21120	ko:K13292	NA
ICBIDGAJ_01065	OG0000804	group_3799	1	0	0	fpr:FP2_05760	NA	NA
ICBIDGAJ_01066	OG0003096	group_3800	1	0	0	fpr:FP2_05770	NA	NA
ICBIDGAJ_01067	OG0000805	rplU	1	0	0	fpa:FPR_21130	ko:K02888	NA
ICBIDGAJ_01068	OG0000806	rpmA	1	0	0	fpa:FPR_21140	ko:K02899	NA
ICBIDGAJ_01069	OG0000807	obg	1	0	0	fpa:FPR_21150	ko:K03979	NA
ICBIDGAJ_01070	OG0002008	group_2412	0	1	0	NA	NA	NA
ICBIDGAJ_01071	OG0000808	rsmF	1	0	0	fpr:FP2_05830	NA	NA
ICBIDGAJ_01072	OG0000809	group_2413	1	0	0	fpr:FP2_05840	NA	NA
ICBIDGAJ_01073	OG0003883	group_4103	1	0	0	NA	NA	specific_fp14	〇
ICBIDGAJ_01074	OG0003884	group_4104	1	1	1	NA	NA	specific_fp14	〇
ICBIDGAJ_01075	OG0003160	group_4105	1	0	0	NA	NA	NA
ICBIDGAJ_01076	OG0000045	group_3100	0	1	0	rim:ROI_23630	NA	NA
ICBIDGAJ_01077	OG0002052	group_3101	1	0	0	bprl:CL2_12660	NA	NA
ICBIDGAJ_01078	OG0002053	group_3102	1	0	0	fpa:FPR_11180	NA	NA
ICBIDGAJ_01079	OG0000810	prkC_2	1	1	1	fpa:FPR_21340	ko:K12132	NA
ICBIDGAJ_01080	OG0000811	gltB_1	1	0	0	fpr:FP2_19270	ko:K00266	NA
ICBIDGAJ_01081	OG0000812	gltB_2	1	0	0	fpr:FP2_19280	NA	NA
ICBIDGAJ_01082	OG0002585	group_4106	1	1	1	NA	NA	NA
ICBIDGAJ_01083	OG0000813	hcp	1	0	0	fpa:FPR_21380	ko:K05601	NA
ICBIDGAJ_01084	OG0000814	gdh	1	0	0	fpa:FPR_21390	ko:K00262	NA
ICBIDGAJ_01085	OG0000815	group_3803	1	0	0	btp:D805_0114	NA	NA
ICBIDGAJ_01086	OG0000816	apbC	1	0	0	fpa:FPR_21400	NA	NA
ICBIDGAJ_01087	OG0000817	spoVB	6	6	11	fpr:FP2_19320	ko:K06409	NA
ICBIDGAJ_01088	OG0000818	pglF	2	2	3	cno:NT01CX_1779	NA	NA
ICBIDGAJ_01089	OG0000819	lysA	1	0	0	fpr:FP2_19340	ko:K01586	NA
ICBIDGAJ_01090	OG0000820	group_1336	2	2	3	fpr:FP2_19350	NA	NA
ICBIDGAJ_01091	OG0002131	group_3804	2	1	2	NA	NA	NA
ICBIDGAJ_01093	OG0000821	pyrH	1	0	0	fpr:FP2_05500	ko:K09903	NA
ICBIDGAJ_01094	OG0000822	frr	1	0	0	fpr:FP2_05510	ko:K02838	NA
ICBIDGAJ_01095	OG0000823	uppS	1	0	0	fpa:FPR_24380	ko:K00806	NA
ICBIDGAJ_01096	OG0000824	cdsA	4	5	8	fpr:FP2_05530	ko:K00981	NA
ICBIDGAJ_01097	OG0000825	dxr	1	0	0	fpa:FPR_24400	ko:K00099	NA
ICBIDGAJ_01098	OG0003885	rasP	1	1	1	fpa:FPR_24410	ko:K11749	NA
ICBIDGAJ_01099	OG0000826	group_543	1	2	2	fpa:FPR_24410	ko:K11749	NA
ICBIDGAJ_01100	OG0000827	ispG	1	0	0	fpa:FPR_24420	ko:K03526	NA
ICBIDGAJ_01101	OG0001810	group_3805	1	0	0	rch:RUM_23380	ko:K04095	NA
ICBIDGAJ_01102	OG0000828	polC_3	1	0	0	fpr:FP2_05580	ko:K03763	NA
ICBIDGAJ_01103	OG0000829	phoU_2	5	5	9	fpa:FPR_21020	ko:K03324	NA
ICBIDGAJ_01104	OG0002009	group_1342	1	0	0	NA	NA	NA
ICBIDGAJ_01105	OG0002616	group_4107	1	0	0	fpr:FP2_15180	NA	NA
ICBIDGAJ_01106	OG0001798	group_4108	1	0	0	NA	NA	NA
ICBIDGAJ_01107	OG0002010	group_2903	1	0	0	eha:Ethha_1796	NA	NA
ICBIDGAJ_01108	OG0000830	group_1343	1	0	0	fpa:FPR_24460	NA	NA
ICBIDGAJ_01109	OG0000831	group_1344	1	0	0	fpr:FP2_05600	NA	NA
ICBIDGAJ_01110	OG0000832	group_1345	1	0	0	fpa:FPR_24440	ko:K07030	NA
ICBIDGAJ_01111	OG0000833	group_2904	1	1	1	fpr:FP2_05650	NA	NA
ICBIDGAJ_01112	OG0000834	pbpF	1	1	1	fpa:FPR_21040	ko:K05366	NA
ICBIDGAJ_01113	OG0000835	group_2055	1	0	0	ccel:CCDG5_0140	ko:K06209	NA
ICBIDGAJ_01114	OG0000836	hom	1	0	0	fpr:FP2_05690	ko:K00003	NA
ICBIDGAJ_01115	OG0000837	thrB	1	0	0	fpr:FP2_05700	ko:K00872	NA
ICBIDGAJ_01116	OG0000838	group_1349	1	0	0	fpa:FPR_21080	ko:K00928	NA
ICBIDGAJ_01117	OG0001716	dmdA_2	1	0	0	med:MELS_0490	ko:K01681	NA
ICBIDGAJ_01118	OG0000839	phnPP	1	0	0	fpr:FP2_18910	NA	NA
ICBIDGAJ_01119	OG0000840	group_1351	1	0	0	fpr:FP2_18900	NA	NA
ICBIDGAJ_01120	OG0000841	clpC_1	1	0	0	fpr:FP2_04930	ko:K03696	NA
ICBIDGAJ_01121	OG0000842	bmrU	1	0	0	fpa:FPR_21840	NA	NA
ICBIDGAJ_01122	OG0000843	groS	1	0	0	fpr:FP2_04980	ko:K04078	NA
ICBIDGAJ_01123	OG0000844	groL	1	0	0	fpa:FPR_23720	ko:K04077	NA
ICBIDGAJ_01124	OG0000845	group_2415	1	1	1	fpr:FP2_05000	ko:K05515	NA
ICBIDGAJ_01125	OG0000846	secG	1	2	2	fpa:FPR_23880	ko:K03075	NA
ICBIDGAJ_01126	OG0000847	rnr	1	0	0	fpr:FP2_05020	ko:K12573	NA
ICBIDGAJ_01127	OG0000848	group_618	1	0	0	fpa:FPR_28270	ko:K10254	NA
ICBIDGAJ_01128	OG0000849	mggB	1	0	0	ibu:IB211_02952c	NA	NA
ICBIDGAJ_01129	OG0002132	group_2906	1	0	0	NA	NA	NA
ICBIDGAJ_01131	OG0000850	group_1359	0	1	0	fpa:FPR_28290	NA	NA
ICBIDGAJ_01132	OG0000851	group_2907	0	1	0	fpr:FP2_04270	NA	NA
ICBIDGAJ_01133	OG0000852	group_1360	1	0	0	fpa:FPR_28310	ko:K06871	NA
ICBIDGAJ_01134	OG0000853	speA_2	1	0	0	fpa:FPR_28320	NA	NA
ICBIDGAJ_01135	OG0003098	group_3808	1	0	0	bfa:Bfae_12220	ko:K19002	NA
ICBIDGAJ_01136	OG0000854	copA	4	5	8	fpr:FP2_19250	ko:K01533	NA
ICBIDGAJ_01137	OG0000855	group_3809	1	0	0	fpr:FP2_19260	ko:K21600	NA
ICBIDGAJ_01138	OG0000856	group_2057	1	0	0	fpr:FP2_05880	NA	NA
ICBIDGAJ_01139	OG0000857	group_620	1	0	0	fpa:FPR_29800	NA	NA
ICBIDGAJ_01140	OG0000858	group_794	1	0	0	fpr:FP2_05900	NA	NA
ICBIDGAJ_01141	OG0000859	rpmB	0	1	0	fpr:FP2_05910	ko:K02902	NA
ICBIDGAJ_01142	OG0000860	group_1363	3	3	5	fpa:FPR_29820	NA	NA
ICBIDGAJ_01143	OG0000861	scpA	1	0	0	fpr:FP2_05930	ko:K05896	NA
ICBIDGAJ_01144	OG0000862	scpB	1	0	0	fpa:FPR_29840	ko:K06024	NA
ICBIDGAJ_01145	OG0000863	group_2416	1	1	1	fpr:FP2_05950	NA	NA
ICBIDGAJ_01146	OG0000864	ytfJ	1	0	0	fpr:FP2_05980	NA	NA
ICBIDGAJ_01147	OG0000865	rluB	1	0	0	fpr:FP2_05990	ko:K06178	NA
ICBIDGAJ_01148	OG0000866	group_1367	1	0	0	fpa:FPR_30100	NA	NA
ICBIDGAJ_01149	OG0000867	gcdC	1	0	0	fpa:FPR_30110	NA	NA
ICBIDGAJ_01150	OG0000868	group_2418	1	0	0	fpa:FPR_30120	ko:K01571	NA
ICBIDGAJ_01151	OG0001717	group_1368	4	4	7	rto:RTO_29700	NA	NA
ICBIDGAJ_01152	OG0001718	betI	1	0	0	fpa:FPR_14610	NA	NA
ICBIDGAJ_01153	OG0000869	group_1369	1	0	0	fpa:FPR_30140	NA	NA
ICBIDGAJ_01154	OG0000870	group_1370	1	0	0	fpa:FPR_30150	ko:K09777	NA
ICBIDGAJ_01155	OG0000871	gmk	1	0	0	fpr:FP2_06050	ko:K00942	NA
ICBIDGAJ_01156	OG0000872	priA	1	0	0	fpa:FPR_30170	ko:K04066	NA
ICBIDGAJ_01157	OG0000873	def1	1	0	0	fpa:FPR_30180	ko:K01462	NA
ICBIDGAJ_01158	OG0000874	fmt	1	0	0	fpr:FP2_06080	ko:K00604	NA
ICBIDGAJ_01159	OG0000875	rsmB	1	0	0	fpa:FPR_30200	ko:K03500	NA
ICBIDGAJ_01160	OG0000876	rlmN	1	0	0	fpr:FP2_06100	ko:K06941	NA
ICBIDGAJ_01161	OG0000877	stp	1	0	0	fpa:FPR_30220	ko:K20074	NA
ICBIDGAJ_01162	OG0000878	prkC_1	1	1	1	fpa:FPR_30230	ko:K12132	NA
ICBIDGAJ_01163	OG0000879	rsgA	1	0	0	fpa:FPR_30240	ko:K06949	NA
ICBIDGAJ_01164	OG0000880	thiN	1	0	0	fpr:FP2_06140	ko:K00949	NA
ICBIDGAJ_01165	OG0000881	dppE	1	1	1	NA	NA	NA
ICBIDGAJ_01166	OG0000882	murD	1	0	0	fpa:FPR_29440	ko:K01925	NA
ICBIDGAJ_01167	OG0000883	group_2420	1	0	0	NA	NA	NA
ICBIDGAJ_01168	OG0000884	group_1382	1	0	0	fpr:FP2_20740	NA	NA
ICBIDGAJ_01169	OG0002133	pepE	1	0	0	afn:Acfer_1040	ko:K01372	NA
ICBIDGAJ_01170	OG0002011	group_2909	4	4	7	fpr:FP2_20720	NA	NA
ICBIDGAJ_01171	OG0002012	regX3_2	1	0	0	fpr:FP2_20710	NA	NA
ICBIDGAJ_01172	OG0000885	urdA	1	0	0	fpr:FP2_20700	NA	NA
ICBIDGAJ_01173	OG0000886	mgsA_2	1	0	0	fpr:FP2_20690	ko:K01734	NA
ICBIDGAJ_01174	OG0000223	proA	1	0	0	fpr:FP2_20680	ko:K00147	NA
ICBIDGAJ_01175	OG0000887	proB	1	0	0	fpr:FP2_20670	ko:K00931	NA
ICBIDGAJ_01176	OG0000888	proC	1	0	0	fpr:FP2_20660	ko:K00286	NA
ICBIDGAJ_01177	OG0000889	dhaS	1	0	0	fpr:FP2_20650	NA	NA
ICBIDGAJ_01178	OG0002134	group_619	1	0	0	fpla:A4U99_16770	ko:K10254	NA
ICBIDGAJ_01179	OG0000890	mftC	1	0	0	fpa:FPR_29530	NA	NA
ICBIDGAJ_01180	OG0000077	group_4109	1	2	2	NA	NA	NA
ICBIDGAJ_01181	OG0003161	group_3103	1	1	1	NA	NA	NA
ICBIDGAJ_01182	OG0000891	group_1386	4	5	8	fpr:FP2_20630	NA	NA
ICBIDGAJ_01183	OG0000892	cat1	1	0	0	fpa:FPR_29560	NA	NA
ICBIDGAJ_01184	OG0000893	coaD	1	0	0	fpa:FPR_29570	ko:K00954	NA
ICBIDGAJ_01185	OG0000894	thlA	1	0	0	fpa:FPR_29580	ko:K00626	NA
ICBIDGAJ_01186	OG0000895	crt	1	0	0	fpa:FPR_29590	ko:K01715	NA
ICBIDGAJ_01187	OG0000896	hbd	1	0	0	fpa:FPR_29600	ko:K00074	NA
ICBIDGAJ_01188	OG0000897	bcd_1	1	0	0	fpa:FPR_29610	NA	NA
ICBIDGAJ_01189	OG0000898	acrB	1	0	0	fpr:FP2_20560	ko:K03521	NA
ICBIDGAJ_01190	OG0000899	acrA	1	0	0	fpa:FPR_29630	ko:K03522	NA
ICBIDGAJ_01191	OG0000900	group_2423	1	0	0	fpr:FP2_06170	NA	NA
ICBIDGAJ_01192	OG0000901	xanP	7	7	13	fpr:FP2_06200	NA	NA
ICBIDGAJ_01193	OG0000902	mobA_5	1	0	0	fpa:FPR_30830	ko:K07141	NA
ICBIDGAJ_01194	OG0000903	coxM	1	0	0	fpr:FP2_06960	NA	NA
ICBIDGAJ_01195	OG0000904	hcrC	1	0	0	fpr:FP2_06970	ko:K03518	NA
ICBIDGAJ_01196	OG0000905	xdhA	1	0	0	fpr:FP2_06980	NA	NA
ICBIDGAJ_01197	OG0000906	group_2062	1	0	0	fpr:FP2_06990	NA	NA
ICBIDGAJ_01198	OG0000907	selD	1	0	0	fpr:FP2_07000	ko:K01008	NA
ICBIDGAJ_01199	OG0000908	group_622	1	0	0	fpr:FP2_07010	NA	NA
ICBIDGAJ_01200	OG0000909	csdA	1	0	0	cct:CC1_06390	NA	NA
ICBIDGAJ_01201	OG0000910	group_2063	1	0	0	fpa:FPR_30750	NA	NA
ICBIDGAJ_01202	OG0000911	group_3810	1	0	0	fpr:FP2_07040	ko:K07402	NA
ICBIDGAJ_01203	OG0000912	group_800	1	0	0	fpa:FPR_30730	ko:K07402	NA
ICBIDGAJ_01204	OG0000913	group_1394	1	0	0	fpr:FP2_08280	NA	NA
ICBIDGAJ_01205	OG0000914	rpsA_2	1	0	0	fpr:FP2_08270	NA	NA
ICBIDGAJ_01206	OG0000915	group_801	1	0	0	fpa:FPR_28890	NA	NA
ICBIDGAJ_01207	OG0000916	prfA	1	0	0	fpr:FP2_08250	ko:K02835	NA
ICBIDGAJ_01208	OG0000917	ywlC	1	0	0	fpr:FP2_08240	ko:K07566	NA
ICBIDGAJ_01209	OG0000918	coaE	1	0	0	fpa:FPR_28920	ko:K00859	NA
ICBIDGAJ_01210	OG0000919	slt	1	1	1	fpr:FP2_08220	ko:K08309	NA
ICBIDGAJ_01211	OG0000920	apeA	1	0	0	fpr:FP2_08210	NA	NA
ICBIDGAJ_01212	OG0001811	hmrR	1	2	2	fpa:FPR_28950	NA	NA
ICBIDGAJ_01213	OG0000921	group_1400	1	1	1	fpa:FPR_28960	NA	NA
ICBIDGAJ_01216	OG0000922	spoIVB	1	1	1	fpr:FP2_08190	ko:K06399	NA
ICBIDGAJ_01217	OG0000923	spo0A	1	0	0	fpa:FPR_24320	ko:K07699	NA
ICBIDGAJ_01218	OG0001719	group_3812	4	5	8	cbut:ATN24_18215	NA	NA
ICBIDGAJ_01219	OG0001812	group_2064	4	5	8	fpa:FPR_19750	NA	NA
ICBIDGAJ_01220	OG0000924	rpmE	0	1	0	fpa:FPR_28670	ko:K02909	NA
ICBIDGAJ_01221	OG0000925	yxlF_2	1	0	0	ova:OBV_00490	ko:K01990	NA
ICBIDGAJ_01222	OG0000926	group_1401	4	5	8	fpr:FP2_08120	ko:K01992	NA
ICBIDGAJ_01223	OG0000927	group_2426	1	2	2	fpr:FP2_08110	ko:K01992	NA
ICBIDGAJ_01224	OG0000928	group_2912	1	1	1	fpa:FPR_28710	NA	NA
ICBIDGAJ_01225	OG0000224	potA_1	1	0	0	fpa:FPR_28720	ko:K11072	NA
ICBIDGAJ_01226	OG0000225	potH	3	4	6	fpa:FPR_28730	ko:K11071	NA
ICBIDGAJ_01227	OG0000929	ydcV	3	4	6	fpr:FP2_08070	ko:K11070	NA
ICBIDGAJ_01228	OG0000930	potD	1	2	2	fpa:FPR_28750	ko:K11069	NA
ICBIDGAJ_01229	OG0000931	group_2427	1	0	0	fpr:FP2_08050	NA	NA
ICBIDGAJ_01230	OG0000166	guaB	1	0	0	fpr:FP2_08030	ko:K00088	NA
ICBIDGAJ_01231	OG0000167	pncB2	1	0	0	fpa:FPR_28390	ko:K00763	NA
ICBIDGAJ_01233	OG0002013	ttcA	1	0	0	fpr:FP2_06910	NA	NA
ICBIDGAJ_01234	OG0000932	iscS_2	1	0	0	fpr:FP2_06920	ko:K04487	NA
ICBIDGAJ_01235	OG0000933	pyrP	6	7	12	fpr:FP2_06930	ko:K02824	NA
ICBIDGAJ_01236	OG0000934	rbr3B	1	0	0	fpr:FP2_06940	NA	NA
ICBIDGAJ_01237	OG0000226	group_1408	4	5	8	fpr:FP2_06210	NA	NA
ICBIDGAJ_01238	OG0000935	group_2065	1	0	0	fpa:FPR_30020	NA	NA
ICBIDGAJ_01239	OG0002014	group_2066	1	0	0	rim:ROI_20080	NA	NA
ICBIDGAJ_01240	OG0000936	group_1409	0	1	0	fpa:FPR_30030	NA	NA
ICBIDGAJ_01241	OG0000937	hdl IVa	1	0	0	fpa:FPR_30040	NA	NA
ICBIDGAJ_01242	OG0000938	group_2916	1	0	0	fpr:FP2_06250	NA	NA
ICBIDGAJ_01243	OG0000939	ltaS1	3	3	5	fpr:FP2_06260	NA	NA
ICBIDGAJ_01244	OG0000940	rpsB	1	0	0	fpa:FPR_30070	ko:K02967	NA
ICBIDGAJ_01245	OG0000941	tsf	1	0	0	fpa:FPR_30080	ko:K02357	NA
ICBIDGAJ_01246	OG0000942	group_2917	1	0	0	fpa:FPR_24550	ko:K06889	NA
ICBIDGAJ_01247	OG0000943	mshD_1	1	0	0	fpr:FP2_06290	NA	NA
ICBIDGAJ_01248	OG0000944	cstA_1	8	8	15	fpa:FPR_24560	ko:K06200	NA
ICBIDGAJ_01249	OG0000945	group_1414	0	1	0	fpa:FPR_24570	NA	NA
ICBIDGAJ_01250	OG0000946	group_1415	1	0	0	fpr:FP2_06320	NA	NA
ICBIDGAJ_01251	OG0000947	group_1416	1	0	0	fpa:FPR_24590	ko:K01091	NA
ICBIDGAJ_01252	OG0000948	group_2067	1	1	1	fpr:FP2_06340	NA	NA
ICBIDGAJ_01253	OG0000949	group_3813	1	0	0	fpr:FP2_06350	NA	NA
ICBIDGAJ_01254	OG0000950	yfnB	1	0	0	fpr:FP2_06360	ko:K01560	NA
ICBIDGAJ_01255	OG0000951	yheS	1	0	0	fpa:FPR_24630	ko:K06158	NA
ICBIDGAJ_01256	OG0000952	group_1419	3	3	5	fpa:FPR_24640	ko:K00805	NA
ICBIDGAJ_01257	OG0000953	lon1	1	0	0	fpr:FP2_06390	ko:K01338	NA
ICBIDGAJ_01258	OG0000954	engB	1	0	0	fpa:FPR_24660	ko:K03978	NA
ICBIDGAJ_01259	OG0000955	group_1422	1	0	0	fpr:FP2_06410	NA	NA
ICBIDGAJ_01260	OG0000956	hslO	1	0	0	fpr:FP2_06420	ko:K04083	NA
ICBIDGAJ_01261	OG0002422	esiB_1	1	0	0	NA	NA	NA
ICBIDGAJ_01262	OG0000957	group_2918	1	0	0	fpr:FP2_06430	ko:K06438	NA
ICBIDGAJ_01263	OG0000958	group_2068	0	1	0	fpa:FPR_24710	NA	NA
ICBIDGAJ_01264	OG0000959	group_2919	3	4	6	fpr:FP2_06450	NA	NA
ICBIDGAJ_01265	OG0000960	group_805	1	0	0	fpr:FP2_07700	NA	NA
ICBIDGAJ_01266	OG0000961	nusB	1	0	0	fpr:FP2_07710	ko:K03625	NA
ICBIDGAJ_01267	OG0000962	tsaD_1	1	0	0	rus:RBI_I01341	ko:K01409	NA
ICBIDGAJ_01268	OG0000963	xseA	1	0	0	eha:Ethha_1210	ko:K03601	NA
ICBIDGAJ_01269	OG0000964	xseB	1	0	0	fpr:FP2_07740	ko:K03602	NA
ICBIDGAJ_01270	OG0000965	group_1425	1	0	0	fpr:FP2_07750	ko:K13789	NA
ICBIDGAJ_01271	OG0000966	group_1426	2	2	3	fpr:FP2_07760	ko:K09775	NA
ICBIDGAJ_01272	OG0000967	dxs_2	1	0	0	fpr:FP2_07770	ko:K01662	NA
ICBIDGAJ_01274	OG0000968	nadK	1	0	0	fpa:FPR_30460	ko:K00858	NA
ICBIDGAJ_01275	OG0000969	argR	1	0	0	fpr:FP2_07800	ko:K03402	NA
ICBIDGAJ_01276	OG0000970	recN	1	0	0	fpr:FP2_07810	ko:K03631	NA
ICBIDGAJ_01277	OG0000971	tyrS	1	0	0	fpr:FP2_07820	ko:K01866	NA
ICBIDGAJ_01278	OG0000972	lysC	1	0	0	fpr:FP2_07830	ko:K00928	NA
ICBIDGAJ_01279	OG0002015	capA	1	1	1	fpr:FP2_07840	ko:K07282	NA
ICBIDGAJ_01280	OG0000973	dapB	1	0	0	fpr:FP2_07850	ko:K00215	NA
ICBIDGAJ_01281	OG0000974	dapA	1	0	0	fpr:FP2_07860	ko:K01714	NA
ICBIDGAJ_01282	OG0000975	asd	1	0	0	fpa:FPR_30550	ko:K00133	NA
ICBIDGAJ_01283	OG0000976	queA	1	0	0	fpa:FPR_30560	ko:K07568	NA
ICBIDGAJ_01284	OG0001704	hin_1	1	0	0	cct:CC1_19830	NA	NA
ICBIDGAJ_01285	OG0003886	group_4112	1	0	0	scz:ABE83_20045	NA	specific_fp14	〇
ICBIDGAJ_01286	OG0002423	group_4113	1	0	0	NA	NA	NA
ICBIDGAJ_01287	OG0003887	group_4114	1	0	0	NA	NA	specific_fp14
ICBIDGAJ_01288	OG0002634	group_4115	1	0	0	bprl:CL2_18310	NA	NA
ICBIDGAJ_01289	OG0003888	group_4116	1	0	0	NA	NA	specific_fp14	〇
ICBIDGAJ_01290	OG0002635	group_4117	1	0	0	NA	NA	NA
ICBIDGAJ_01291	OG0003889	group_4118	1	0	0	NA	NA	specific_fp14	〇
ICBIDGAJ_01292	OG0003890	group_4119	1	0	0	NA	NA	specific_fp14	〇
ICBIDGAJ_01293	OG0003891	group_4120	1	0	0	NA	NA	specific_fp14	〇
ICBIDGAJ_01294	OG0003517	group_4121	1	0	0	NA	NA	NA
ICBIDGAJ_01295	OG0003892	group_4122	1	0	0	bprl:CL2_18350	NA	specific_fp14	〇
ICBIDGAJ_01296	OG0000024	group_4123	1	0	0	ere:EUBREC_2129	ko:K02315	NA
ICBIDGAJ_01297	OG0003518	group_4124	1	0	0	NA	NA	NA
ICBIDGAJ_01298	OG0003519	group_4125	1	0	0	ere:EUBREC_2127	NA	NA
ICBIDGAJ_01299	OG0003520	group_4126	1	0	0	NA	NA	NA
ICBIDGAJ_01300	OG0000134	ssbA_1	1	0	0	cth:Cthe_2186;ctx:Clo1313_2850	ko:K03111	NA
ICBIDGAJ_01301	OG0003893	group_4128	1	0	0	NA	NA	specific_fp14	〇
ICBIDGAJ_01302	OG0000157	group_4129	1	0	0	afl:Aflv_0414	ko:K00789	NA
ICBIDGAJ_01303	OG0003162	group_4130	1	0	0	NA	NA	NA
ICBIDGAJ_01304	OG0003894	group_4131	0	1	0	NA	NA	specific_fp14	〇
ICBIDGAJ_01305	OG0003895	group_4132	1	0	0	ere:EUBREC_2118	NA	specific_fp14	〇
ICBIDGAJ_01307	OG0003896	group_4134	1	0	0	bprl:CL2_18550	NA	specific_fp14	〇
ICBIDGAJ_01308	OG0003897	group_4135	1	0	0	bprl:CL2_18560	NA	specific_fp14	〇
ICBIDGAJ_01309	OG0003898	group_4136	1	0	0	ere:EUBREC_2115	NA	specific_fp14	〇
ICBIDGAJ_01310	OG0003899	group_4137	1	0	0	gtn:GTNG_2829	NA	specific_fp14	〇
ICBIDGAJ_01311	OG0003900	group_4138	1	0	0	NA	NA	specific_fp14	〇
ICBIDGAJ_01312	OG0003901	group_4139	1	0	0	NA	NA	specific_fp14	〇
ICBIDGAJ_01313	OG0003902	group_4140	0	1	0	NA	NA	specific_fp14	〇
ICBIDGAJ_01314	OG0003903	group_4141	1	0	0	NA	NA	specific_fp14	〇
ICBIDGAJ_01315	OG0002301	group_4142	1	0	0	NA	NA	NA
ICBIDGAJ_01316	OG0003163	group_4143	1	0	0	NA	NA	NA
ICBIDGAJ_01317	OG0002636	group_4144	0	1	0	NA	NA	NA
ICBIDGAJ_01318	OG0002577	group_4145	1	0	0	NA	NA	NA
ICBIDGAJ_01319	OG0003904	group_4146	1	0	0	stz:SPYALAB49_001010;spy:SPy_0980	NA	specific_fp14
ICBIDGAJ_01320	OG0003905	group_4147	1	0	0	NA	NA	specific_fp14	〇
ICBIDGAJ_01321	OG0003164	group_4148	1	0	0	bge:BC1002_6544	NA	NA
ICBIDGAJ_01322	OG0003165	group_4149	1	0	0	bpt:Bpet0979	ko:K09960	NA
ICBIDGAJ_01323	OG0003166	group_4150	1	0	0	NA	NA	NA
ICBIDGAJ_01324	OG0003167	group_4151	1	0	0	NA	NA	NA
ICBIDGAJ_01325	OG0003168	group_4152	0	1	0	NA	NA	NA
ICBIDGAJ_01326	OG0003169	group_4153	1	0	0	NA	NA	NA
ICBIDGAJ_01327	OG0003170	group_4154	1	0	0	aacn:AANUM_1176	NA	NA
ICBIDGAJ_01328	OG0003906	group_4155	1	0	0	NA	NA	specific_fp14	〇
ICBIDGAJ_01329	OG0003907	group_4156	1	0	0	NA	NA	specific_fp14	〇
ICBIDGAJ_01330	OG0003171	group_4157	1	0	0	NA	NA	NA
ICBIDGAJ_01331	OG0003172	group_4158	1	0	0	hit:NTHI1539	NA	NA
ICBIDGAJ_01332	OG0003173	group_4159	1	0	0	NA	NA	NA
ICBIDGAJ_01333	OG0003174	group_4160	1	0	0	NA	NA	NA
ICBIDGAJ_01334	OG0002637	group_4161	3	3	5	eha:Ethha_1597	NA	NA
ICBIDGAJ_01335	OG0003175	group_4162	1	0	0	NA	NA	NA
ICBIDGAJ_01336	OG0003176	group_4163	1	0	0	NA	NA	NA
ICBIDGAJ_01337	OG0003521	group_4164	1	0	0	NA	NA	NA
ICBIDGAJ_01338	OG0003908	group_4165	1	0	0	NA	NA	specific_fp14	〇
ICBIDGAJ_01339	OG0003177	group_4166	1	0	0	NA	NA	NA
ICBIDGAJ_01340	OG0003178	group_4167	1	0	0	NA	NA	NA
ICBIDGAJ_01341	OG0003179	group_4168	1	0	0	NA	NA	NA
ICBIDGAJ_01342	OG0003180	group_4169	1	0	0	NA	NA	NA
ICBIDGAJ_01343	OG0003181	group_4170	1	0	0	NA	NA	NA
ICBIDGAJ_01344	OG0002301	group_4171	1	0	0	NA	NA	NA
ICBIDGAJ_01345	OG0003909	group_4172	1	0	0	NA	NA	specific_fp14	〇
ICBIDGAJ_01346	OG0003182	group_4173	1	0	0	fpr:FP2_16940	NA	NA
ICBIDGAJ_01347	OG0002424	group_4174	1	0	0	spor:SporoP33_04460	NA	NA
ICBIDGAJ_01348	OG0002638	group_4175	1	0	0	NA	NA	NA
ICBIDGAJ_01349	OG0003910	group_4176	1	0	0	NA	NA	specific_fp14
ICBIDGAJ_01350	OG0003522	group_4177	0	1	0	NA	NA	NA
ICBIDGAJ_01351	OG0003911	group_4178	1	0	0	NA	NA	specific_fp14
ICBIDGAJ_01352	OG0003912	group_4179	1	1	1	bprl:CL2_00100	NA	specific_fp14	〇
ICBIDGAJ_01353	OG0001776	group_3104	1	1	1	amt:Amet_0863	NA	NA
ICBIDGAJ_01354	OG0000108	group_4180	0	1	0	fpr:FP2_14360	NA	NA
ICBIDGAJ_01355	OG0003523	group_4181	1	1	1	NA	NA	NA
ICBIDGAJ_01356	OG0003913	group_4182	1	0	0	NA	NA	specific_fp14	〇
ICBIDGAJ_01357	OG0003914	group_4183	1	0	0	NA	NA	specific_fp14	〇
ICBIDGAJ_01358	OG0003915	group_4184	0	1	0	NA	NA	specific_fp14	〇
ICBIDGAJ_01359	OG0003916	group_4185	0	1	0	NA	NA	specific_fp14	〇
ICBIDGAJ_01360	OG0003917	group_4186	1	0	0	NA	NA	specific_fp14	〇
ICBIDGAJ_01361	OG0003524	group_4187	0	1	0	NA	NA	NA
ICBIDGAJ_01362	OG0003918	group_4188	1	1	1	NA	NA	specific_fp14	〇
ICBIDGAJ_01363	OG0003919	group_4189	1	0	0	ssw:SSGZ1_0493	NA	specific_fp14	〇
ICBIDGAJ_01364	OG0003920	group_4190	1	0	0	NA	NA	specific_fp14	〇
ICBIDGAJ_01365	OG0003921	group_4191	1	0	0	NA	NA	specific_fp14	〇
ICBIDGAJ_01366	OG0003922	group_4192	1	0	0	NA	NA	specific_fp14	〇
ICBIDGAJ_01367	OG0003923	group_4193	1	0	0	NA	NA	specific_fp14	〇
ICBIDGAJ_01368	OG0003924	group_4194	1	0	0	ruk:A4V00_11500	NA	specific_fp14	〇
ICBIDGAJ_01369	OG0003925	group_4195	1	0	0	NA	NA	specific_fp14	〇
ICBIDGAJ_01370	OG0003926	group_4196	1	0	0	bprs:CK3_26660	ko:K07171	specific_fp14
ICBIDGAJ_01371	OG0003927	group_4197	1	0	0	NA	NA	specific_fp14	〇
ICBIDGAJ_01372	OG0003928	group_4198	0	1	0	NA	NA	specific_fp14	〇
ICBIDGAJ_01373	OG0003929	group_4199	0	1	0	NA	NA	specific_fp14	〇
ICBIDGAJ_01374	OG0003930	group_4200	0	1	0	NA	NA	specific_fp14	〇
ICBIDGAJ_01375	OG0003931	group_4201	1	0	0	NA	NA	specific_fp14	〇
ICBIDGAJ_01376	OG0003932	group_4202	1	0	0	fpa:FPR_22590	NA	specific_fp14
ICBIDGAJ_01377	OG0003933	group_4203	1	0	0	NA	NA	specific_fp14	〇
ICBIDGAJ_01378	OG0003183	group_4204	1	0	0	NA	NA	NA
ICBIDGAJ_01379	OG0003934	group_4205	1	0	0	NA	NA	specific_fp14	〇
ICBIDGAJ_01380	OG0003935	group_4206	1	0	0	NA	NA	specific_fp14	〇
ICBIDGAJ_01381	OG0003936	group_4207	1	0	0	NA	NA	specific_fp14	〇
ICBIDGAJ_01382	OG0003937	group_4208	1	0	0	NA	NA	specific_fp14	〇
ICBIDGAJ_01383	OG0003184	group_4209	1	0	0	fpr:FP2_00860	NA	NA
ICBIDGAJ_01384	OG0002302	group_4210	1	0	0	NA	NA	NA
ICBIDGAJ_01385	OG0003938	group_4211	0	1	0	NA	NA	specific_fp14	〇
ICBIDGAJ_01386	OG0003939	group_4212	1	1	1	NA	NA	specific_fp14
ICBIDGAJ_01387	OG0002425	group_4213	0	1	0	NA	NA	NA
ICBIDGAJ_01388	OG0003940	group_4214	1	0	0	NA	NA	specific_fp14	〇
ICBIDGAJ_01389	OG0003525	group_4215	1	0	0	NA	NA	NA
ICBIDGAJ_01390	OG0000977	tgt	1	0	0	fpr:FP2_07890	ko:K00773	NA
ICBIDGAJ_01391	OG0000978	group_2070	1	1	1	fpa:FPR_30580	ko:K03210	NA
ICBIDGAJ_01392	OG0000979	group_2920	2	3	4	fpr:FP2_07910	NA	NA
ICBIDGAJ_01393	OG0000980	group_3814	3	3	5	fpr:FP2_07920	NA	NA
ICBIDGAJ_01395	OG0003099	group_2922	1	0	0	NA	NA	NA
ICBIDGAJ_01396	OG0003941	group_4217	0	1	0	NA	NA	specific_fp14	〇
ICBIDGAJ_01397	OG0003100	asbF	1	0	0	paej:H70737_15730	NA	NA
ICBIDGAJ_01398	OG0002265	pht4	1	0	0	paej:H70737_15725	NA	NA
ICBIDGAJ_01399	OG0002586	rifL	1	0	0	pmar:B0X71_16965	NA	NA
ICBIDGAJ_01400	OG0003101	group_3820	1	0	0	pjd:Pjdr2_4072	NA	NA
ICBIDGAJ_01401	OG0000981	group_1437	1	0	0	fpr:FP2_08010	ko:K06217	NA
ICBIDGAJ_01402	OG0000982	ybeY	1	0	0	fpr:FP2_08000	ko:K07042	NA
ICBIDGAJ_01403	OG0000983	era	1	0	0	rus:RBI_I00964	ko:K03595	NA
ICBIDGAJ_01404	OG0000984	recO	1	0	0	fpr:FP2_07980	ko:K03584	NA
ICBIDGAJ_01405	OG0000985	mutS2	1	0	0	fpa:FPR_30640	ko:K07456	NA
ICBIDGAJ_01406	OG0000986	amiB	1	1	1	cpro:CPRO_01620	ko:K01448	NA
ICBIDGAJ_01407	OG0002135	group_3821	1	0	0	csh:Closa_3311	NA	NA
ICBIDGAJ_01408	OG0000987	xerC_6	1	0	0	fpa:FPR_30620	NA	NA
ICBIDGAJ_01409	OG0000988	radA	1	0	0	fpr:FP2_07930	ko:K04485	NA
ICBIDGAJ_01410	OG0000989	group_1442	1	1	1	fpr:FP2_07690	ko:K06397	NA
ICBIDGAJ_01411	OG0000990	group_2923	1	1	1	fpr:FP2_07680	ko:K06396	NA
ICBIDGAJ_01412	OG0000991	group_2924	1	0	0	fpr:FP2_07670	NA	NA
ICBIDGAJ_01413	OG0000992	spoIIIAE	4	4	7	fpr:FP2_07660	ko:K06394	NA
ICBIDGAJ_01414	OG0000993	group_2925	1	2	2	fpr:FP2_07650	ko:K06393	NA
ICBIDGAJ_01415	OG0000994	group_2072	2	1	2	fpr:FP2_07640	ko:K06392	NA
ICBIDGAJ_01416	OG0000995	group_3823	1	0	0	fpa:FPR_30300	NA	NA
ICBIDGAJ_01417	OG0000996	group_2431	1	0	0	fpr:FP2_07620	ko:K06390	NA
ICBIDGAJ_01418	OG0000997	ligA	1	0	0	ruk:A4V00_16770	ko:K01972	NA
ICBIDGAJ_01419	OG0001813	panE	1	1	1	rto:RTO_24400	ko:K00077	NA
ICBIDGAJ_01420	OG0000998	pfkA	1	0	0	fpr:FP2_07600	ko:K00850	NA
ICBIDGAJ_01421	OG0000999	dnaE	1	0	0	fpr:FP2_07590	ko:K02337	NA
ICBIDGAJ_01422	OG0001000	whiA	1	0	0	fpr:FP2_07580	ko:K09762	NA
ICBIDGAJ_01423	OG0001001	yvcJ	1	0	0	fpr:FP2_07570	ko:K06958	NA
ICBIDGAJ_01424	OG0001002	murB	1	0	0	fpr:FP2_07560	ko:K00075	NA
ICBIDGAJ_01425	OG0001003	hprK	1	0	0	fpa:FPR_31130	ko:K06023	NA
ICBIDGAJ_01426	OG0001004	group_1447	5	5	9	fpa:FPR_31140	ko:K03324	NA
ICBIDGAJ_01427	OG0001005	phoB	1	0	0	fpa:FPR_31150	ko:K07658	NA
ICBIDGAJ_01428	OG0001006	senX3	2	1	2	fpr:FP2_07520	ko:K07636	NA
ICBIDGAJ_01429	OG0001007	group_2926	1	1	1	fpr:FP2_07510	NA	NA
ICBIDGAJ_01430	OG0001008	group_2927	3	4	6	fpr:FP2_07500	NA	NA
ICBIDGAJ_01431	OG0001009	gerBA	3	3	5	fpa:FPR_31190	ko:K06295	NA
ICBIDGAJ_01432	OG0001010	group_1450	1	2	2	fpa:FPR_31200	NA	NA
ICBIDGAJ_01433	OG0001011	group_1451	1	1	1	fpr:FP2_07460	NA	NA
ICBIDGAJ_01434	OG0001012	nrdR	1	0	0	fpr:FP2_07450	ko:K07738	NA
ICBIDGAJ_01435	OG0001013	group_1453	6	7	12	fpr:FP2_07440	ko:K12257	NA
ICBIDGAJ_01436	OG0001014	group_1454	1	0	0	fpr:FP2_07430	NA	NA
ICBIDGAJ_01437	OG0001015	clpX	1	0	0	fpa:FPR_31250	ko:K03544	NA
ICBIDGAJ_01438	OG0001016	clpP	1	0	0	fpa:FPR_31260	ko:K01358	NA
ICBIDGAJ_01439	OG0001017	tig_2	1	0	0	fpr:FP2_07400	ko:K03545	NA
ICBIDGAJ_01440	OG0001018	cpdA_2	1	0	0	fpr:FP2_07390	ko:K07099	NA
ICBIDGAJ_01441	OG0001019	thrC	1	0	0	fpa:FPR_31290	ko:K01733	NA
ICBIDGAJ_01442	OG0001020	group_1459	1	0	0	fpa:FPR_31300	ko:K07460	NA
ICBIDGAJ_01443	OG0001021	rnhB	1	0	0	fpr:FP2_07360	ko:K03470	NA
ICBIDGAJ_01444	OG0001022	rbgA	1	0	0	fpa:FPR_31320	ko:K14540	NA
ICBIDGAJ_01445	OG0000227	sipT	1	1	1	fpr:FP2_07340	ko:K03100	NA
ICBIDGAJ_01446	OG0001023	rplS	1	0	0	fpr:FP2_07330	ko:K02884	NA
ICBIDGAJ_01447	OG0001024	group_1463	1	0	0	fpr:FP2_07320	NA	NA
ICBIDGAJ_01448	OG0001025	group_1464	1	0	0	fpr:FP2_07310	NA	NA
ICBIDGAJ_01449	OG0001026	group_635	2	3	4	fpr:FP2_07300	NA	NA
ICBIDGAJ_01450	OG0001027	mepM_1	1	1	1	fpa:FPR_31380	NA	NA
ICBIDGAJ_01451	OG0000228	ppk	1	0	0	fpr:FP2_07280	ko:K00937	NA
ICBIDGAJ_01452	OG0001028	group_3824	1	1	1	fpa:FPR_31400	ko:K02237	NA
ICBIDGAJ_01453	OG0001029	group_2929	1	0	0	fpr:FP2_07260	NA	NA
ICBIDGAJ_01454	OG0001030	rluD_1	1	0	0	fpr:FP2_07250	ko:K06180	NA
ICBIDGAJ_01455	OG0001031	lspA	2	3	4	fpa:FPR_31430	ko:K03101	NA
ICBIDGAJ_01456	OG0001032	ileS	1	0	0	ccel:CCDG5_1587	ko:K01870	NA
ICBIDGAJ_01457	OG0001033	gpsB	1	0	0	fpr:FP2_07220	ko:K04074	NA
ICBIDGAJ_01458	OG0001034	group_1471	1	0	0	fpr:FP2_07210	NA	NA
ICBIDGAJ_01459	OG0001035	sepF	1	0	0	fpa:FPR_31470	ko:K09772	NA
ICBIDGAJ_01460	OG0001036	group_1473	1	1	1	fpa:FPR_31480	NA	NA
ICBIDGAJ_01461	OG0001037	miaA	1	0	0	rch:RUM_08860	ko:K00791	NA
ICBIDGAJ_01462	OG0001038	mutL	1	0	0	fpr:FP2_07170	ko:K03572	NA
ICBIDGAJ_01463	OG0001039	mutS_2	1	0	0	fpa:FPR_31510	ko:K03555	NA
ICBIDGAJ_01464	OG0001040	group_1475	1	0	0	fpr:FP2_07140	NA	NA
ICBIDGAJ_01465	OG0001041	miaB	1	0	0	ruk:A4V00_02495	ko:K06168	NA
ICBIDGAJ_01466	OG0001042	perR_2	1	0	0	fpr:FP2_07120	ko:K09825	NA
ICBIDGAJ_01467	OG0001043	group_1478	1	0	0	fpa:FPR_31550	ko:K07478	NA
ICBIDGAJ_01468	OG0001044	pdg	1	0	0	fpr:FP2_07100	ko:K10773	NA
ICBIDGAJ_01469	OG0001045	group_2557	2	3	4	NA	NA	NA
ICBIDGAJ_01470	OG0002060	group_2558	1	0	0	fpa:FPR_30700	NA	NA
ICBIDGAJ_01471	OG0002061	group_3105	1	1	1	fpa:FPR_30710	NA	NA
ICBIDGAJ_01472	OG0001720	slyA_3	1	0	0	NA	NA	NA
ICBIDGAJ_01473	OG0001721	group_2073	3	3	5	fpa:FPR_20960	ko:K06147	NA
ICBIDGAJ_01474	OG0001722	group_2074	3	3	5	fpa:FPR_20950	ko:K06147	NA
ICBIDGAJ_01475	OG0001046	ygaZ	3	3	5	fpr:FP2_07080	NA	NA
ICBIDGAJ_01476	OG0001047	group_814	2	2	3	fpr:FP2_07070	NA	NA
ICBIDGAJ_01477	OG0001048	group_2931	1	0	0	fpa:FPR_30860	ko:K00067	NA
ICBIDGAJ_01478	OG0001049	spoIVA	1	0	0	rch:RUM_03970	ko:K06398	NA
ICBIDGAJ_01479	OG0001050	group_3825	1	0	0	NA	NA	NA
ICBIDGAJ_01480	OG0001051	hexR	1	0	0	fpr:FP2_10600	NA	NA
ICBIDGAJ_01481	OG0001052	group_1482	1	0	0	fpa:FPR_16150	ko:K02027	NA
ICBIDGAJ_01482	OG0000229	lacF_3	3	4	6	fpa:FPR_16160	ko:K02025	NA
ICBIDGAJ_01483	OG0001053	araQ_3	3	4	6	fpr:FP2_10560	ko:K02026	NA
ICBIDGAJ_01484	OG0001054	nanA	1	0	0	fpr:FP2_10550	ko:K01639	NA
ICBIDGAJ_01485	OG0001055	tabA	1	0	0	fpr:FP2_10540	NA	NA
ICBIDGAJ_01486	OG0001056	nanE	1	0	0	fpa:FPR_16200	ko:K01788	NA
ICBIDGAJ_01487	OG0001057	glcK_1	1	0	0	fpa:FPR_16210	ko:K00845	NA
ICBIDGAJ_01488	OG0001058	group_1487	1	0	0	fpr:FP2_10510	NA	NA
ICBIDGAJ_01489	OG0002136	group_2933	1	0	0	ckr:CKR_2086;ckl:CKL_2367	NA	NA
ICBIDGAJ_01490	OG0001059	aspS2	1	0	0	fpa:FPR_28850	ko:K01876	NA
ICBIDGAJ_01491	OG0001060	pglC	1	1	1	fpr:FP2_19210	ko:K13012	NA
ICBIDGAJ_01492	OG0001908	group_2076	1	0	0	cle:Clole_0482	ko:K01187	NA
ICBIDGAJ_01493	OG0001061	mepA_10	6	7	12	fpr:FP2_05400	NA	NA
ICBIDGAJ_01494	OG0001062	group_816	1	0	0	fpr:FP2_05380	NA	NA
ICBIDGAJ_01495	OG0001063	yurK	1	0	0	fpr:FP2_05370	ko:K03710	NA
ICBIDGAJ_01496	OG0001064	pyrB_2	1	0	0	fpr:FP2_05360	ko:K00609	NA
ICBIDGAJ_01497	OG0001065	pyrI	1	0	0	fpr:FP2_05350	ko:K00610	NA
ICBIDGAJ_01498	OG0003942	group_1919	0	1	0	NA	NA	NA
ICBIDGAJ_01499	OG0001066	group_2934	4	3	6	fpa:FPR_29900	NA	NA
ICBIDGAJ_01500	OG0001067	lytR_1	1	0	0	fpa:FPR_29890	NA	NA
ICBIDGAJ_01501	OG0001068	group_1494	6	6	11	fpr:FP2_21060	ko:K03308	NA
ICBIDGAJ_01502	OG0003102	sigE_3	1	0	0	bprs:CK3_22120	ko:K03088	NA
ICBIDGAJ_01503	OG0003103	group_3827	1	2	2	NA	NA	NA
ICBIDGAJ_01504	OG0003104	group_2935	4	3	6	NA	NA	NA
ICBIDGAJ_01505	OG0003105	group_3828	3	4	6	bprs:CK3_22150	NA	NA
ICBIDGAJ_01506	OG0003106	group_3829	1	2	2	NA	NA	NA
ICBIDGAJ_01507	OG0000230	group_1495	1	0	0	fpr:FP2_05450	ko:K07576	NA
ICBIDGAJ_01508	OG0001069	typA	1	0	0	fpa:FPR_27910	ko:K06207	NA
ICBIDGAJ_01509	OG0001070	group_817	1	1	1	fpr:FP2_05430	NA	NA
ICBIDGAJ_01510	OG0001071	group_1496	1	0	0	fpr:FP2_05420	ko:K21071	NA
ICBIDGAJ_01511	OG0001072	pfp_2	1	0	0	fpa:FPR_20400	ko:K21071	NA
ICBIDGAJ_01512	OG0001073	group_1498	1	0	0	fpr:FP2_18530	NA	NA
ICBIDGAJ_01513	OG0001074	group_2436	2	3	4	fpr:FP2_18520	NA	NA
ICBIDGAJ_01514	OG0002587	sigL	1	0	0	fpr:FP2_14680	ko:K03088	NA
ICBIDGAJ_01515	OG0002588	group_2937	1	0	0	fpr:FP2_14690	NA	NA
ICBIDGAJ_01516	OG0001075	group_1499	1	0	0	fpr:FP2_18510	NA	NA
ICBIDGAJ_01517	OG0001076	group_1500	1	0	0	fpr:FP2_01750	NA	NA
ICBIDGAJ_01518	OG0001077	rlmI	1	0	0	fpa:FPR_29020	ko:K06969	NA
ICBIDGAJ_01519	OG0001078	glnA_1	1	0	0	fpa:FPR_29010	ko:K01915	NA
ICBIDGAJ_01520	OG0001079	glnA_2	1	0	0	fpa:FPR_29000	ko:K01915	NA
ICBIDGAJ_01521	OG0001080	pdtaR	1	0	0	fpr:FP2_01710	ko:K07183	NA
ICBIDGAJ_01522	OG0001081	pyrG	1	0	0	fpa:FPR_28980	ko:K01937	NA
ICBIDGAJ_01523	OG0001082	xlnA_1	1	0	0	fpr:FP2_01690	NA	NA
ICBIDGAJ_01524	OG0001083	gerN	6	5	10	fpa:FPR_24270	NA	NA
ICBIDGAJ_01525	OG0001084	rpsF	1	0	0	fpa:FPR_24260	ko:K02990	NA
ICBIDGAJ_01526	OG0000134	ssb	1	0	0	fpr:FP2_05080	ko:K03111	NA
ICBIDGAJ_01527	OG0001085	rpsR	1	0	0	fpa:FPR_24240	ko:K02963	NA
ICBIDGAJ_01528	OG0001086	ccpA_3	1	0	0	fpr:FP2_18430	ko:K02529	NA
ICBIDGAJ_01529	OG0001087	group_818	1	0	0	fpr:FP2_18420	ko:K10117	NA
ICBIDGAJ_01530	OG0001088	ugpA	3	4	6	fpa:FPR_24200	ko:K10118	NA
ICBIDGAJ_01531	OG0001089	araQ_4	3	4	6	fpr:FP2_18400	ko:K10119	NA
ICBIDGAJ_01532	OG0001090	malQ_1	1	0	0	fpr:FP2_18390	ko:K00705	NA
ICBIDGAJ_01533	OG0001091	group_3830	1	1	1	NA	NA	NA
ICBIDGAJ_01534	OG0001092	group_2938	1	0	0	NA	NA	NA
ICBIDGAJ_01535	OG0001093	galK_1	1	0	0	fpr:FP2_18360	ko:K00849	NA
ICBIDGAJ_01536	OG0001094	araC_2	1	0	0	fpa:FPR_24140	NA	NA
ICBIDGAJ_01537	OG0001095	group_636	1	0	0	fpr:FP2_18340	ko:K03215	NA
ICBIDGAJ_01538	OG0000165	desR	1	0	0	apr:Apre_1519	NA	NA
ICBIDGAJ_01539	OG0003943	group_4219	3	4	6	rto:RTO_29030	NA	specific_fp14	〇
ICBIDGAJ_01540	OG0003944	group_4220	3	4	6	NA	NA	specific_fp14	〇
ICBIDGAJ_01541	OG0003945	group_4221	3	4	6	rto:RTO_28990	NA	specific_fp14	〇
ICBIDGAJ_01542	OG0001927	group_4222	1	0	0	rto:RTO_28980	ko:K01990	NA
ICBIDGAJ_01543	OG0003185	group_3106	1	0	0	rho:RHOM_06470	NA	NA
ICBIDGAJ_01544	OG0000177	group_4223	0	1	0	cct:CC1_08280;coo:CCU_02570;fpa:FPR_10820	NA	NA
ICBIDGAJ_01545	OG0000102	group_922	0	1	0	rho:RHOM_06480;rob:CK5_03870;cct:CC1_08290	NA	NA
ICBIDGAJ_01546	OG0003186	group_4224	1	0	0	coo:CCU_02560;cct:CC1_08300;fpa:FPR_10840;rho:RHOM_06485	NA	NA
ICBIDGAJ_01547	OG0000103	group_4225	1	0	0	rho:RHOM_06490	NA	NA
ICBIDGAJ_01548	OG0000059	group_276	1	0	0	rho:RHOM_06500	NA	NA
ICBIDGAJ_01549	OG0003187	group_4226	0	1	0	fpa:FPR_10880;rho:RHOM_06505;coo:CCU_02520;cct:CC1_08340	NA	NA
ICBIDGAJ_01550	OG0001868	group_4227	1	0	0	rho:RHOM_06510	NA	NA
ICBIDGAJ_01551	OG0003526	group_4228	1	0	0	NA	NA	NA
ICBIDGAJ_01552	OG0001929	bin3_1	1	0	0	ibu:IB211_00448c	NA	NA
ICBIDGAJ_01553	OG0002426	rapA_3	1	0	0	dhd:Dhaf_0637	NA	NA
ICBIDGAJ_01554	OG0003946	group_4230	1	0	0	sdr:SCD_n00858	NA	specific_fp14	〇
ICBIDGAJ_01555	OG0003947	group_4231	1	0	0	dhd:Dhaf_0638	ko:K07445	specific_fp14	〇
ICBIDGAJ_01556	OG0003948	group_4232	1	0	0	dhd:Dhaf_0639	NA	specific_fp14	〇
ICBIDGAJ_01557	OG0000096	group_291	1	0	0	fpa:FPR_18710	NA	NA
ICBIDGAJ_01558	OG0000086	group_2007	1	0	0	ibu:IB211_02791	NA	NA
ICBIDGAJ_01559	OG0000024	dnaI_2	1	0	0	fpla:A4U99_10850	ko:K02315	NA
ICBIDGAJ_01560	OG0002593	group_4233	1	0	0	coo:CCU_17040	NA	NA
ICBIDGAJ_01561	OG0001909	group_2443	1	0	0	coo:CCU_17030	ko:K06400	NA
ICBIDGAJ_01563	OG0001096	ydcP_2	1	0	0	fpr:FP2_05340	ko:K08303	NA
ICBIDGAJ_01564	OG0001097	mltG	1	1	1	fpa:FPR_29990	ko:K07082	NA
ICBIDGAJ_01565	OG0001098	group_1522	1	0	0	fpr:FP2_05320	NA	NA
ICBIDGAJ_01566	OG0001099	tmk	1	0	0	fpr:FP2_05310	ko:K00943	NA
ICBIDGAJ_01567	OG0000232	thyX	1	0	0	fpr:FP2_05300	ko:K03465	NA
ICBIDGAJ_01568	OG0001100	pcrA	1	0	0	fpr:FP2_05290	ko:K03657	NA
ICBIDGAJ_01569	OG0001101	gcdB_1	5	5	9	fpr:FP2_05280	ko:K01572	NA
ICBIDGAJ_01570	OG0001102	group_1526	1	1	1	fpa:FPR_24530	NA	NA
ICBIDGAJ_01571	OG0001103	mreB_2	1	0	0	fpr:FP2_05260	ko:K03569	NA
ICBIDGAJ_01572	OG0001104	recD2	1	0	0	fpr:FP2_05250	ko:K03581	NA
ICBIDGAJ_01573	OG0001105	mepA_8	5	6	10	fpa:FPR_28220	NA	NA
ICBIDGAJ_01574	OG0003949	group_4234	1	0	0	NA	NA	specific_fp14	〇
ICBIDGAJ_01575	OG0001810	group_4235	1	0	0	ova:OBV_28520	ko:K04095	NA
ICBIDGAJ_01576	OG0003527	group_4236	0	1	0	NA	NA	NA
ICBIDGAJ_01577	OG0001106	tcyC	1	0	0	fpr:FP2_05210	ko:K02028	NA
ICBIDGAJ_01578	OG0001107	tcyB_2	3	2	4	cth:Cthe_1457;ctx:Clo1313_0794	ko:K02029	NA
ICBIDGAJ_01579	OG0001108	fliY_2	1	0	0	fpa:FPR_28190	ko:K02030	NA
ICBIDGAJ_01580	OG0001109	group_2446	1	0	0	fpa:FPR_28170	NA	NA
ICBIDGAJ_01581	OG0001110	ywiE_1	2	2	3	fpr:FP2_05150	ko:K06131	NA
ICBIDGAJ_01582	OG0001111	group_821	1	0	0	fpr:FP2_05140	NA	NA
ICBIDGAJ_01583	OG0001112	group_822	1	0	0	fpr:FP2_05130	NA	NA
ICBIDGAJ_01584	OG0001113	yycJ	1	0	0	fpa:FPR_31620	NA	NA
ICBIDGAJ_01585	OG0001114	murAB	1	0	0	ccel:CCDG5_1556	ko:K00790	NA
ICBIDGAJ_01586	OG0001115	fbp	1	0	0	fpr:FP2_18140	ko:K04041	NA
ICBIDGAJ_01587	OG0001116	group_1537	1	0	0	fpr:FP2_18130	ko:K04070	NA
ICBIDGAJ_01588	OG0000233	kdgK_2	1	0	0	fpa:FPR_31660	ko:K00874	NA
ICBIDGAJ_01589	OG0003108	nagZ	1	1	1	pru:PRU_0656	ko:K01207	NA
ICBIDGAJ_01590	OG0001117	opuBA	1	0	0	fpr:FP2_18050	ko:K05833	NA
ICBIDGAJ_01591	OG0001118	group_1539	4	5	8	fpr:FP2_18040	ko:K05832	NA
ICBIDGAJ_01592	OG0001119	group_1540	1	0	0	fpa:FPR_31690	ko:K01989	NA
ICBIDGAJ_01593	OG0001120	group_1541	1	0	0	fpr:FP2_18020	ko:K06940	NA
ICBIDGAJ_01594	OG0001814	dacB_3	1	1	1	fpa:FPR_31710	ko:K07258	NA
ICBIDGAJ_01595	OG0003109	group_2948	1	0	0	NA	NA	NA
ICBIDGAJ_01599	OG0000234	recR	1	0	0	fpr:FP2_03170	ko:K06187	NA
ICBIDGAJ_01600	OG0001121	group_1542	1	0	0	fpr:FP2_03180	ko:K09747	NA
ICBIDGAJ_01601	OG0000235	dnaX_2	1	0	0	fpr:FP2_03190	ko:K02343	NA
ICBIDGAJ_01602	OG0000136	pta	1	0	0	fpr:FP2_03100	ko:K00625	NA
ICBIDGAJ_01603	OG0000236	group_545	1	0	0	fpr:FP2_03090	ko:K02334	NA
ICBIDGAJ_01604	OG0000168	group_640	1	0	0	fpr:FP2_03080	NA	NA
ICBIDGAJ_01605	OG0000137	dinG	1	0	0	fpr:FP2_03070	NA	NA
ICBIDGAJ_01606	OG0002016	group_3845	1	0	0	fpr:FP2_03060	ko:K00077	NA
ICBIDGAJ_01607	OG0001122	merA	1	0	0	fpr:FP2_03050	NA	NA
ICBIDGAJ_01608	OG0001724	yfcE_2	1	0	0	fpa:FPR_25730	ko:K07095	NA
ICBIDGAJ_01609	OG0001123	mepA_9	6	7	12	fpr:FP2_03040	NA	NA
ICBIDGAJ_01610	OG0001725	yitU_2	1	0	0	fpa:FPR_21720	NA	NA
ICBIDGAJ_01611	OG0001124	group_2084	1	1	1	fpa:FPR_21700	NA	NA
ICBIDGAJ_01612	OG0001125	group_2085	1	1	1	NA	NA	NA
ICBIDGAJ_01613	OG0001126	ftsH	2	1	2	ruk:A4V00_10730	ko:K03798	NA
ICBIDGAJ_01614	OG0001127	hpt	1	0	0	fpa:FPR_21670	ko:K00760	NA
ICBIDGAJ_01615	OG0001128	tilS	1	0	0	fpa:FPR_21660	ko:K04075	NA
ICBIDGAJ_01616	OG0001129	dnaC_2	1	0	0	fpr:FP2_16060	ko:K02314	NA
ICBIDGAJ_01617	OG0001130	rplI	1	0	0	fpr:FP2_16050	ko:K02939	NA
ICBIDGAJ_01618	OG0001131	glf	1	0	0	fpr:FP2_16040	ko:K01854	NA
ICBIDGAJ_01619	OG0001132	gdpP	1	2	2	fpr:FP2_16030	NA	NA
ICBIDGAJ_01620	OG0001133	rnjA	1	0	0	fpa:FPR_21610	ko:K12574	NA
ICBIDGAJ_01621	OG0001134	rnhA	1	0	0	fpr:FP2_16010	ko:K03469	NA
ICBIDGAJ_01622	OG0001135	mnmA_2	1	0	0	fpa:FPR_21580	ko:K00566	NA
ICBIDGAJ_01623	OG0002138	group_3846	1	0	0	fpa:FPR_29640	NA	NA
ICBIDGAJ_01624	OG0001136	group_1550	1	0	0	fpr:FP2_04950	NA	NA
ICBIDGAJ_01625	OG0002017	group_2450	1	0	0	fpr:FP2_04960	NA	NA
ICBIDGAJ_01626	OG0002018	group_3847	1	0	0	fpr:FP2_04970	NA	NA
ICBIDGAJ_01627	OG0001137	potA_2	1	0	0	fpa:FPR_05270	ko:K02017	NA
ICBIDGAJ_01628	OG0001138	modB	3	3	5	fpr:FP2_25930	ko:K02018	NA
ICBIDGAJ_01629	OG0001139	modA	1	0	0	fpr:FP2_25940	ko:K02020	NA
ICBIDGAJ_01630	OG0001140	mog	1	0	0	fpr:FP2_25950	NA	NA
ICBIDGAJ_01631	OG0001141	moaA	1	0	0	fpr:FP2_25960	ko:K03639	NA
ICBIDGAJ_01632	OG0001142	moaC	1	0	0	fpa:FPR_05320	ko:K03637	NA
ICBIDGAJ_01633	OG0001143	cinA_1	1	0	0	fpr:FP2_25980	NA	NA
ICBIDGAJ_01634	OG0001144	mobB	1	0	0	cbei:LF65_03646	ko:K03753	NA
ICBIDGAJ_01635	OG0001726	moeA	1	0	0	fpa:FPR_05350	ko:K03750	NA
ICBIDGAJ_01636	OG0001727	group_2088	1	0	0	fpa:FPR_05360	NA	NA
ICBIDGAJ_01637	OG0001728	ydhV	1	0	0	fpa:FPR_05370	NA	NA
ICBIDGAJ_01638	OG0001729	ydhY	1	0	0	fpr:FP2_26030	NA	NA
ICBIDGAJ_01639	OG0001730	rsxG_1	1	1	1	fpr:FP2_26040	NA	NA
ICBIDGAJ_01640	OG0001731	fdhD	1	0	0	fpr:FP2_26050	ko:K02379	NA
ICBIDGAJ_01641	OG0001732	group_2951	3	4	6	NA	NA	NA
ICBIDGAJ_01642	OG0002139	ecfT_1	3	2	4	rob:CK5_16700	ko:K16785	NA
ICBIDGAJ_01643	OG0001691	ykoD	1	0	0	rob:CK5_16690	ko:K16786;ko:K16787	NA
ICBIDGAJ_01644	OG0002140	group_2954	3	3	5	rob:CK5_16680	ko:K16924	NA
ICBIDGAJ_01645	OG0000237	group_2955	1	0	0	fpa:FPR_05100	NA	NA
ICBIDGAJ_01646	OG0001145	nirQ	1	0	0	fpr:FP2_02980	NA	NA
ICBIDGAJ_01647	OG0001146	group_1555	1	0	0	fpr:FP2_02970	NA	NA
ICBIDGAJ_01648	OG0001147	group_2956	1	0	0	fpr:FP2_02960	NA	NA
ICBIDGAJ_01649	OG0001148	folD	1	0	0	fpr:FP2_09690	ko:K01491	NA
ICBIDGAJ_01650	OG0001149	fchA	1	0	0	fpa:FPR_28010	NA	NA
ICBIDGAJ_01651	OG0001150	ygfA	1	0	0	fpr:FP2_09710	ko:K01934	NA
ICBIDGAJ_01652	OG0002019	pspB_1	1	0	0	fpr:FP2_02890	ko:K02226	NA
ICBIDGAJ_01653	OG0001151	btuR	1	0	0	fpr:FP2_02930	ko:K19221	NA
ICBIDGAJ_01654	OG0002020	group_3848	6	7	12	ruk:A4V00_06795	NA	NA
ICBIDGAJ_01655	OG0001152	mraY_2	5	5	9	fpr:FP2_09640	ko:K01000	NA
ICBIDGAJ_01656	OG0001153	yeeO_2	5	5	9	fpr:FP2_09630	NA	NA
ICBIDGAJ_01657	OG0001154	ribU	3	3	5	fpa:FPR_27970	NA	NA
ICBIDGAJ_01658	OG0001155	ynaI	2	1	2	fpa:FPR_27960	ko:K16052	NA
ICBIDGAJ_01659	OG0002380	group_2454	3	3	5	fpr:FP2_04210	ko:K06147	NA
ICBIDGAJ_01660	OG0003950	msbA	1	0	0	fpr:FP2_04200	NA	specific_fp14	〇
ICBIDGAJ_01661	OG0002381	msbA_3	2	2	3	fpr:FP2_04200	NA	NA
ICBIDGAJ_01662	OG0002269	group_2455	4	5	8	fpa:FPR_05020	NA	NA
ICBIDGAJ_01663	OG0002270	group_2092	1	0	0	fpa:FPR_05040	NA	NA
ICBIDGAJ_01665	OG0001156	group_1563	1	0	0	fpa:FPR_31590	NA	NA
ICBIDGAJ_01666	OG0001157	group_1564	1	0	0	fpr:FP2_18880	NA	NA
ICBIDGAJ_01667	OG0001158	dnaC_1	1	0	0	fpr:FP2_18870	ko:K02315	NA
ICBIDGAJ_01668	OG0002382	pnbA_1	1	0	0	ruk:A4V00_05520	ko:K03929	NA
ICBIDGAJ_01669	OG0002596	group_2093	6	7	12	lacy:A4V08_14040	NA	NA
ICBIDGAJ_01670	OG0000169	rhaS	1	0	0	fpr:FP2_20910	NA	NA
ICBIDGAJ_01671	OG0001733	group_1567	1	0	0	fpr:FP2_20920	NA	NA
ICBIDGAJ_01672	OG0001159	group_1568	1	0	0	fpr:FP2_20930	NA	NA
ICBIDGAJ_01673	OG0001160	group_1569	1	0	0	fpa:FPR_24500	NA	NA
ICBIDGAJ_01674	OG0003111	ycdT	1	0	0	bprl:CL2_13100	NA	NA
ICBIDGAJ_01675	OG0002021	group_2456	4	3	6	fpr:FP2_20970	ko:K18890	NA
ICBIDGAJ_01676	OG0002022	yheI	3	3	5	ruk:A4V00_03995	ko:K18889	NA
ICBIDGAJ_01682	OG0001161	group_1570	1	0	0	fpa:FPR_24480	ko:K00528	NA
ICBIDGAJ_01683	OG0001162	gltD_2	1	0	0	fpr:FP2_21000	ko:K00266	NA
ICBIDGAJ_01684	OG0001163	yitU_1	1	0	0	bprl:CL2_09020	NA	NA
ICBIDGAJ_01685	OG0000238	srlR	1	0	0	fpa:FPR_05460	ko:K03436	NA
ICBIDGAJ_01686	OG0001164	lacC	1	0	0	fpr:FP2_26720	ko:K00882	NA
ICBIDGAJ_01687	OG0001165	fruA	5	5	9	fpa:FPR_05440	ko:K02768;ko:K02769;ko:K02770	NA
ICBIDGAJ_01688	OG0002597	group_2962	1	0	0	rob:CK5_36530	NA	NA
ICBIDGAJ_01689	OG0000170	group_3850	1	0	0	fpr:FP2_15140	ko:K02027	NA
ICBIDGAJ_01690	OG0001166	group_3851	2	1	2	fpa:FPR_03060	NA	NA
ICBIDGAJ_01691	OG0002271	uvrA_1	1	0	0	abao:BEQ56_04990	ko:K03701	NA
ICBIDGAJ_01692	OG0001167	prfB	1	0	0	fpr:FP2_05120	ko:K02836	NA
ICBIDGAJ_01693	OG0001168	group_2459	2	2	3	fpr:FP2_05110	NA	NA
ICBIDGAJ_01694	OG0001169	gtaB	1	0	0	fpa:FPR_24280	ko:K00963	NA
ICBIDGAJ_01695	OG0001910	group_2096	5	6	10	fpa:FPR_06620	NA	NA
ICBIDGAJ_01696	OG0001170	group_2963	1	0	0	NA	NA	NA
ICBIDGAJ_01697	OG0001171	pstS1_2	1	0	0	fpa:FPR_06600	ko:K02040	NA
ICBIDGAJ_01698	OG0001172	group_1920	1	1	1	fpr:FP2_02690	NA	NA
ICBIDGAJ_01699	OG0001911	yoeB_1	1	0	0	fsu:Fisuc_0032;fsc:FSU_0425	ko:K19158	NA
ICBIDGAJ_01700	OG0001815	group_3853	1	0	0	fne:FSDG_00116;fus:HMPREF0409_01044	ko:K07473	NA
ICBIDGAJ_01701	OG0002598	glnH	1	0	0	lacy:A4V08_29780	ko:K02030	NA
ICBIDGAJ_01702	OG0002383	yhdY	1	0	0	cpro:CPRO_10120	ko:K02029	NA
ICBIDGAJ_01703	OG0002599	yxeN	1	1	1	cpro:CPRO_10110	ko:K02029	NA
ICBIDGAJ_01704	OG0003113	group_4237	1	0	0	NA	NA	NA
ICBIDGAJ_01705	OG0003114	lexA_1	1	0	0	fpr:FP2_06870	ko:K01356	NA
ICBIDGAJ_01706	OG0000138	group_2964	1	0	0	fpa:FPR_13540	NA	NA
ICBIDGAJ_01707	OG0003115	group_3856	1	0	0	eyy:EGYY_28350	NA	NA
ICBIDGAJ_01708	OG0001173	group_1577	1	0	0	fpr:FP2_18500	NA	NA
ICBIDGAJ_01709	OG0001174	hadI	1	0	0	ova:OBV_20290	NA	NA
ICBIDGAJ_01710	OG0001175	gchK	1	0	0	fpa:FPR_19610	NA	NA
ICBIDGAJ_01711	OG0001176	group_3858	1	0	0	NA	NA	NA
ICBIDGAJ_01712	OG0001177	yknY	2	3	4	fpa:FPR_19580	ko:K02003;ko:K02004	NA
ICBIDGAJ_01713	OG0001178	group_1579	1	0	0	fpa:FPR_29360	ko:K06950	NA
ICBIDGAJ_01714	OG0001179	group_1580	1	0	0	fpr:FP2_18580	NA	NA
ICBIDGAJ_01715	OG0001180	htpG	1	0	0	fpr:FP2_18560	ko:K04079	NA
ICBIDGAJ_01716	OG0001734	group_2966	2	2	3	fpa:FPR_29310	NA	NA
ICBIDGAJ_01717	OG0000239	galK_2	1	0	0	fpa:FPR_29300	ko:K00849	NA
ICBIDGAJ_01718	OG0001181	galT	1	0	0	fpr:FP2_18540	ko:K00965	NA
ICBIDGAJ_01719	OG0001735	cutC	1	0	0	fpa:FPR_29280	ko:K06201	NA
ICBIDGAJ_01720	OG0001182	glpG	2	3	4	cth:Cthe_0259;ctx:Clo1313_1970	NA	NA
ICBIDGAJ_01721	OG0002141	hutI	1	0	0	fpa:FPR_27580	NA	NA
ICBIDGAJ_01722	OG0001183	group_1585	1	0	0	fpa:FPR_06720	ko:K02340	NA
ICBIDGAJ_01723	OG0001184	rnmV	1	0	0	fpr:FP2_21070	ko:K05985	NA
ICBIDGAJ_01724	OG0001185	zupT_1	4	3	6	fpla:A4U99_01735	ko:K07238	NA
ICBIDGAJ_01725	OG0001186	yvdD	1	0	0	fpr:FP2_18840	ko:K06966	NA
ICBIDGAJ_01726	OG0000240	thiD	1	0	0	fpa:FPR_28350	ko:K00941	NA
ICBIDGAJ_01727	OG0001187	chrA	3	3	5	fpa:FPR_28780	ko:K07240	NA
ICBIDGAJ_01728	OG0001188	srpC_3	2	3	4	fpa:FPR_28770	ko:K07240	NA
ICBIDGAJ_01729	OG0002023	group_2967	1	0	0	eel:EUBELI_01762	NA	NA
ICBIDGAJ_01730	OG0001189	guaA	1	0	0	fpr:FP2_21030	ko:K01951	NA
ICBIDGAJ_01731	OG0001190	group_1591	1	0	0	fpa:FPR_31050	NA	NA
ICBIDGAJ_01732	OG0003528	group_3107	1	0	0	fpr:FP2_32020	NA	NA
ICBIDGAJ_01733	OG0003951	group_4238	1	0	0	fpr:FP2_32030	ko:K06218	specific_fp14
ICBIDGAJ_01734	OG0001191	tufA	1	0	0	fpr:FP2_18790	ko:K02358	NA
ICBIDGAJ_01735	OG0000241	fusA_2	1	0	0	fpa:FPR_29730	ko:K02355	NA
ICBIDGAJ_01736	OG0001192	rpsG	0	1	0	fpr:FP2_18770	ko:K02992	NA
ICBIDGAJ_01737	OG0001193	rpsL	1	0	0	fpa:FPR_29710	ko:K02950	NA
ICBIDGAJ_01738	OG0001194	rpoC	1	0	0	fpr:FP2_18750	ko:K03046	NA
ICBIDGAJ_01739	OG0001195	rpoB	1	0	0	fpr:FP2_18740	ko:K03043	NA
ICBIDGAJ_01740	OG0001196	sigA_2	1	0	0	fpr:FP2_18720	ko:K03086	NA
ICBIDGAJ_01741	OG0001197	dnaG_3	1	0	0	fpr:FP2_18710	ko:K02316	NA
ICBIDGAJ_01742	OG0001198	dgt	1	0	0	fpr:FP2_18700	ko:K01129	NA
ICBIDGAJ_01743	OG0001199	yigZ	1	0	0	ele:Elen_2997	NA	NA
ICBIDGAJ_01744	OG0002603	icaR	1	0	0	rch:RUM_04540	NA	NA
ICBIDGAJ_01745	OG0002025	group_2463	0	1	0	fpa:FPR_07620	NA	NA
ICBIDGAJ_01746	OG0002026	group_1597	1	0	0	fpa:FPR_07630	NA	NA
ICBIDGAJ_01747	OG0002027	group_2974	1	0	0	ibu:IB211_01254	NA	NA
ICBIDGAJ_01748	OG0002143	cbgA	1	0	0	fpa:FPR_27540	ko:K01190	NA
ICBIDGAJ_01749	OG0003188	group_3108	1	2	2	ruk:A4V00_13095	NA	NA
ICBIDGAJ_01750	OG0001983	lyc_3	1	0	0	fpr:FP2_04890	NA	NA
ICBIDGAJ_01751	OG0003952	group_4239	0	1	0	NA	NA	specific_fp14	〇
ICBIDGAJ_01752	OG0003529	group_4240	1	0	0	NA	NA	NA
ICBIDGAJ_01753	OG0001682	group_4241	1	0	0	fpa:FPR_13530	NA	NA
ICBIDGAJ_01754	OG0003530	group_4242	1	0	0	NA	NA	NA
ICBIDGAJ_01755	OG0003953	group_4243	1	0	0	NA	NA	specific_fp14	〇
ICBIDGAJ_01756	OG0003954	group_4244	1	0	0	NA	NA	specific_fp14
ICBIDGAJ_01757	OG0003955	group_4245	1	0	0	NA	NA	specific_fp14	〇
ICBIDGAJ_01758	OG0000244	group_4246	1	0	0	fpa:FPR_02360	NA	NA
ICBIDGAJ_01759	OG0003956	group_4247	1	0	0	fpa:FPR_02350	NA	specific_fp14	〇
ICBIDGAJ_01760	OG0003957	group_4248	0	1	0	fpr:FP2_29230	NA	specific_fp14	〇
ICBIDGAJ_01761	OG0000245	group_848	1	0	0	fpr:FP2_29220	NA	NA
ICBIDGAJ_01762	OG0000246	group_4249	1	0	0	fpr:FP2_29210	NA	NA
ICBIDGAJ_01763	OG0000247	group_850	1	0	0	fpr:FP2_29200	NA	NA
ICBIDGAJ_01764	OG0000248	group_852	1	0	0	fpa:FPR_02290	NA	NA
ICBIDGAJ_01765	OG0003958	group_4250	1	0	0	NA	NA	specific_fp14	〇
ICBIDGAJ_01766	OG0000261	group_4251	0	1	0	NA	NA	NA
ICBIDGAJ_01767	OG0003959	group_4252	1	0	0	fpa:FPR_26690	NA	specific_fp14
ICBIDGAJ_01768	OG0003960	group_4253	1	0	0	NA	NA	specific_fp14
ICBIDGAJ_01769	OG0003961	group_4254	0	1	0	NA	NA	specific_fp14	〇
ICBIDGAJ_01770	OG0003962	group_4255	1	0	0	NA	NA	specific_fp14
ICBIDGAJ_01771	OG0003963	group_4256	1	0	0	NA	NA	specific_fp14	〇
ICBIDGAJ_01772	OG0003964	group_4257	1	0	0	NA	NA	specific_fp14	〇
ICBIDGAJ_01773	OG0003965	group_4258	0	1	0	NA	NA	specific_fp14	〇
ICBIDGAJ_01774	OG0003966	group_4259	1	2	2	NA	NA	specific_fp14	〇
ICBIDGAJ_01775	OG0003967	group_4260	1	0	0	NA	NA	specific_fp14	〇
ICBIDGAJ_01776	OG0003968	group_4261	1	0	0	NA	NA	specific_fp14
ICBIDGAJ_01777	OG0003969	group_4262	1	0	0	NA	NA	specific_fp14	〇
ICBIDGAJ_01778	OG0002171	group_4263	1	0	0	fpr:FP2_04820	NA	NA
ICBIDGAJ_01779	OG0003970	group_4264	1	1	1	rfe:RF_0823	NA	specific_fp14	〇
ICBIDGAJ_01780	OG0003971	group_4265	1	1	1	plz:S4054249_10850	NA	specific_fp14	〇
ICBIDGAJ_01781	OG0003972	group_4266	1	0	0	cth:Cthe_2457	NA	specific_fp14	〇
ICBIDGAJ_01782	OG0000085	group_4267	1	0	0	NA	NA	NA
ICBIDGAJ_01783	OG0003531	group_4268	1	0	0	NA	NA	NA
ICBIDGAJ_01784	OG0000048	group_4269	1	0	0	bprs:CK3_02050	NA	NA
ICBIDGAJ_01785	OG0000048	group_32	1	0	0	fpr:FP2_17170	NA	NA
ICBIDGAJ_01786	OG0002639	group_2563	1	0	0	NA	NA	NA
ICBIDGAJ_01787	OG0002640	group_3109	1	0	0	fpr:FP2_17140	NA	NA
ICBIDGAJ_01788	OG0002379	group_4270	1	0	0	fpr:FP2_17130	ko:K01153	NA
ICBIDGAJ_01789	OG0003532	group_4271	1	0	0	fpr:FP2_17120	NA	NA
ICBIDGAJ_01790	OG0002111	group_4272	1	0	0	fty:CH70_1798	ko:K01154	NA
ICBIDGAJ_01791	OG0002641	group_2208	1	0	0	fpr:FP2_13070	NA	NA
ICBIDGAJ_01792	OG0002268	group_4273	1	0	0	fpr:FP2_13060	ko:K01154	NA
ICBIDGAJ_01793	OG0002062	group_3111	1	0	0	fpr:FP2_17100	ko:K03427	NA
ICBIDGAJ_01794	OG0000065	group_175	1	0	0	fpr:FP2_29850	NA	NA
ICBIDGAJ_01795	OG0000018	group_168	1	0	0	fpr:FP2_29840	NA	NA
ICBIDGAJ_01796	OG0002607	group_2468	1	0	0	fpr:FP2_17060	NA	NA
ICBIDGAJ_01797	OG0003533	group_4274	1	0	0	sele:ADJ74_03545	NA	NA
ICBIDGAJ_01798	OG0003534	group_4275	1	0	0	fpr:FP2_17040	NA	NA
ICBIDGAJ_01800	OG0001200	uvrA	1	0	0	ccel:CCDG5_1092	ko:K03701	NA
ICBIDGAJ_01801	OG0001201	uvrB	1	0	0	fpa:FPR_26430	ko:K03702	NA
ICBIDGAJ_01802	OG0001202	group_2981	1	0	0	fpr:FP2_19380	ko:K03630	NA
ICBIDGAJ_01803	OG0001203	rluC_2	1	0	0	fpr:FP2_19370	ko:K06179	NA
ICBIDGAJ_01804	OG0002144	group_2982	1	0	0	rto:RTO_20700	NA	NA
ICBIDGAJ_01805	OG0001204	fprA1_1	1	0	0	fpa:FPR_29420	NA	NA
ICBIDGAJ_01806	OG0001205	group_1602	1	1	1	fpa:FPR_29410	ko:K09760	NA
ICBIDGAJ_01807	OG0001736	group_2105	1	0	0	fpr:FP2_18630	NA	NA
ICBIDGAJ_01808	OG0000141	group_2983	1	1	1	fpr:FP2_18620	NA	NA
ICBIDGAJ_01809	OG0001206	pitA	1	0	0	fpr:FP2_18600	ko:K03823	NA
ICBIDGAJ_01810	OG0001207	smpB	1	0	0	fpr:FP2_03160	ko:K03664	NA
ICBIDGAJ_01812	OG0001208	ogt	1	0	0	cct:CC1_29370	ko:K00567	NA
ICBIDGAJ_01813	OG0001209	pheT	1	0	0	fpa:FPR_24740	ko:K01890	NA
ICBIDGAJ_01814	OG0001210	pheS	1	0	0	fpr:FP2_18670	ko:K01889	NA
ICBIDGAJ_01815	OG0002145	mdtH	2	3	4	fpr:FP2_18660	NA	NA
ICBIDGAJ_01816	OG0001211	trkH	5	6	10	fpa:FPR_21780	ko:K03498	NA
ICBIDGAJ_01817	OG0001212	trkA_1	1	0	0	fpr:FP2_09900	ko:K03499	NA
ICBIDGAJ_01818	OG0001213	pdp	1	0	0	fpa:FPR_21760	ko:K00756	NA
ICBIDGAJ_01819	OG0001214	group_1608	5	5	9	fpa:FPR_20800	ko:K02057	NA
ICBIDGAJ_01820	OG0001215	mglC_2	5	4	8	fpr:FP2_09870	ko:K02057	NA
ICBIDGAJ_01821	OG0001216	mglA_2	1	0	0	cpy:Cphy_3268	ko:K02056	NA
ICBIDGAJ_01822	OG0001217	tmpC	1	0	0	fpr:FP2_09850	ko:K07335	NA
ICBIDGAJ_01823	OG0001218	cdd	1	0	0	fpr:FP2_09840	ko:K01489	NA
ICBIDGAJ_01824	OG0001219	deoD	1	0	0	fpr:FP2_09830	ko:K03784	NA
ICBIDGAJ_01825	OG0001220	nlpD	2	2	3	NA	NA	NA
ICBIDGAJ_01826	OG0001221	rluD_2	1	0	0	fpr:FP2_09810	ko:K06180	NA
ICBIDGAJ_01827	OG0001222	nadE	1	0	0	fpr:FP2_09800	ko:K01950	NA
ICBIDGAJ_01828	OG0001223	group_846	1	1	1	fpa:FPR_20710	NA	NA
ICBIDGAJ_01829	OG0001224	lytR_2	2	2	3	fpr:FP2_09780	NA	NA
ICBIDGAJ_01830	OG0002146	group_2989	1	0	0	NA	NA	NA
ICBIDGAJ_01831	OG0001225	deoB	1	0	0	fpa:FPR_21750	ko:K01839	NA
ICBIDGAJ_01832	OG0001226	pyk_2	1	0	0	fpr:FP2_09760	ko:K00873	NA
ICBIDGAJ_01833	OG0001227	luxS	1	0	0	fpr:FP2_09750	ko:K07173	NA
ICBIDGAJ_01834	OG0001228	gpmI	1	0	0	fpa:FPR_25880	ko:K15633	NA
ICBIDGAJ_01835	OG0001229	tpiA	1	0	0	fpr:FP2_02560	ko:K01803	NA
ICBIDGAJ_01836	OG0001230	pgk	1	0	0	fpa:FPR_25860	ko:K00927	NA
ICBIDGAJ_01837	OG0000242	group_3873	7	8	14	lhe:lhv_1796	NA	NA
ICBIDGAJ_01838	OG0003116	epsH_1	1	0	0	dmi:Desmer_4142	NA	NA
ICBIDGAJ_01839	OG0000066	group_3875	1	0	0	csr:Cspa_c53580	NA	NA
ICBIDGAJ_01840	OG0003117	group_3876	4	4	7	NA	NA	NA
ICBIDGAJ_01841	OG0002388	group_3877	1	0	0	bfs:BF9343_0185	NA	NA
ICBIDGAJ_01842	OG0000066	epsJ_5	1	0	0	bbrn:B2258_0404	NA	NA
ICBIDGAJ_01843	OG0001737	epsF	1	0	0	bbrv:B689b_0427	NA	NA
ICBIDGAJ_01844	OG0003118	gnu	1	0	0	dmi:Desmer_4163	ko:K19997	NA
ICBIDGAJ_01845	OG0003119	group_3880	3	3	5	rho:RHOM_12340	NA	NA
ICBIDGAJ_01846	OG0000032	group_672	1	0	0	fpa:FPR_19190	NA	NA
ICBIDGAJ_01847	OG0003973	group_4276	1	0	0	NA	NA	specific_fp14
ICBIDGAJ_01848	OG0000029	group_382	1	0	0	fpa:FPR_02700	ko:K03431	NA
ICBIDGAJ_01849	OG0002427	betL	6	7	12	eel:EUBELI_20482	ko:K03451	NA
ICBIDGAJ_01850	OG0002428	glmU_1	1	0	0	eel:EUBELI_20483	NA	NA
ICBIDGAJ_01851	OG0002429	gtaB_2	1	0	0	eel:EUBELI_20484	NA	NA
ICBIDGAJ_01852	OG0003535	group_4277	1	0	0	NA	NA	NA
ICBIDGAJ_01853	OG0002303	group_4278	6	7	12	sgt:SGGB_0941	NA	NA
ICBIDGAJ_01854	OG0003974	group_4279	1	0	0	lga:LGAS_1147	NA	specific_fp14	〇
ICBIDGAJ_01855	OG0003975	group_4280	6	6	11	NA	NA	specific_fp14	〇
ICBIDGAJ_01856	OG0002304	epsE_2	1	0	0	sans:DK43_00820	ko:K12997	specific_fp14	〇
ICBIDGAJ_01857	OG0002304	wfgD	1	0	0	NA	NA	NA
ICBIDGAJ_01858	OG0003976	group_4283	1	0	0	paeh:H70357_14535	NA	specific_fp14
ICBIDGAJ_01859	OG0003060	tuaG	1	0	0	paee:R70331_24890	NA	NA
ICBIDGAJ_01860	OG0002567	wecA	3	3	5	fpa:FPR_02490	NA	NA
ICBIDGAJ_01861	OG0000075	radD_2	1	0	0	fpa:FPR_02480	NA	NA
ICBIDGAJ_01862	OG0000466	Int-Tn_1	1	0	0	fpa:FPR_19200	NA	NA
ICBIDGAJ_01863	OG0001670	group_2211	0	1	0	fpa:FPR_28500	NA	NA
ICBIDGAJ_01864	OG0000118	group_2212	1	0	0	fpa:FPR_28490	NA	NA
ICBIDGAJ_01865	OG0000104	group_2218	1	0	0	fpa:FPR_28480	NA	NA
ICBIDGAJ_01866	OG0002423	group_4284	1	0	0	NA	NA	NA
ICBIDGAJ_01867	OG0001929	group_2565	0	1	0	NA	NA	NA
ICBIDGAJ_01868	OG0001929	hin_2	1	0	0	cpro:CPRO_13190	NA	NA
ICBIDGAJ_01869	OG0002305	group_4285	1	1	1	fpa:FPR_28450	NA	NA
ICBIDGAJ_01870	OG0003977	group_4286	1	0	0	NA	NA	specific_fp14	〇
ICBIDGAJ_01871	OG0003189	group_3115	0	1	0	NA	NA	NA
ICBIDGAJ_01872	OG0001777	group_3116	1	0	0	NA	NA	NA
ICBIDGAJ_01873	OG0000119	group_3119	1	0	0	NA	NA	NA
ICBIDGAJ_01874	OG0001671	group_2222	1	0	0	NA	NA	NA
ICBIDGAJ_01875	OG0003190	group_3120	0	1	0	NA	NA	NA
ICBIDGAJ_01876	OG0003191	group_3121	1	0	0	NA	NA	NA
ICBIDGAJ_01877	OG0003978	group_4287	1	0	0	NA	NA	specific_fp14	〇
ICBIDGAJ_01878	OG0002172	group_2567	1	0	0	NA	NA	NA
ICBIDGAJ_01879	OG0002173	group_2568	1	0	0	NA	NA	NA
ICBIDGAJ_01880	OG0002430	group_3122	1	0	0	NA	NA	NA
ICBIDGAJ_01881	OG0002174	xerD_1	1	0	0	cpro:CPRO_21370	ko:K04763	NA
ICBIDGAJ_01882	OG0001231	gap	1	0	0	fpr:FP2_02530	ko:K00134	NA
ICBIDGAJ_01883	OG0001232	group_3881	4	5	8	fpa:FPR_26160	NA	NA
ICBIDGAJ_01884	OG0001738	gltA	1	0	0	fpa:FPR_26140	ko:K01647	NA
ICBIDGAJ_01885	OG0001233	lytB	1	1	1	fpr:FP2_02500	ko:K06381	NA
ICBIDGAJ_01886	OG0001234	group_1621	1	1	1	fpr:FP2_02490	NA	NA
ICBIDGAJ_01887	OG0001235	wbbL_1	1	1	1	fpr:FP2_26380	NA	NA
ICBIDGAJ_01888	OG0001236	group_1623	1	1	1	fpr:FP2_26370	NA	NA
ICBIDGAJ_01889	OG0001237	spxA	1	0	0	fpa:FPR_04920	NA	NA
ICBIDGAJ_01890	OG0001238	fdx	1	0	0	fpr:FP2_26350	ko:K05337	NA
ICBIDGAJ_01891	OG0000243	polA	1	0	0	fpa:FPR_04940	ko:K02335	NA
ICBIDGAJ_01892	OG0001239	tsaD_2	1	0	0	fpa:FPR_04950	ko:K01409	NA
ICBIDGAJ_01893	OG0001240	rplL	1	0	0	fpa:FPR_16650	ko:K02935	NA
ICBIDGAJ_01894	OG0001241	rplJ	1	0	0	fpr:FP2_02460	ko:K02864	NA
ICBIDGAJ_01895	OG0001242	rplA	1	0	0	fpr:FP2_02450	ko:K02863	NA
ICBIDGAJ_01896	OG0001243	rplK	1	0	0	fpa:FPR_16620	ko:K02867	NA
ICBIDGAJ_01897	OG0001244	nusG	1	0	0	fpr:FP2_02430	ko:K02601	NA
ICBIDGAJ_01898	OG0001245	secE	1	1	1	fpr:FP2_02420	ko:K03073	NA
ICBIDGAJ_01899	OG0001246	rpmG2	0	1	0	fpr:FP2_02410;fpa:FPR_16590	ko:K02913	NA
ICBIDGAJ_01900	OG0001247	ddlA	1	0	0	fpr:FP2_02400	ko:K01921	NA
ICBIDGAJ_01901	OG0001248	murI	1	0	0	fpa:FPR_16570	ko:K01776	NA
ICBIDGAJ_01902	OG0001249	group_2472	1	0	0	ttm:Tthe_0220;tto:Thethe_00208	NA	NA
ICBIDGAJ_01903	OG0001250	argS	1	0	0	fpa:FPR_16550	ko:K01887	NA
ICBIDGAJ_01904	OG0003120	group_3882	1	1	1	NA	NA	NA
ICBIDGAJ_01905	OG0001251	group_1632	1	0	0	fpr:FP2_30140	NA	NA
ICBIDGAJ_01906	OG0001252	group_1633	1	2	2	fpr:FP2_30130	ko:K07258	NA
ICBIDGAJ_01907	OG0001253	cwlM_2	1	0	0	fpr:FP2_15670	NA	NA
ICBIDGAJ_01908	OG0001254	cwlM_3	1	0	0	fpa:FPR_20230	NA	NA
ICBIDGAJ_01909	OG0000089	group_766	1	0	0	fpr:FP2_09570	NA	NA
ICBIDGAJ_01910	OG0003121	group_3883	5	4	8	cpas:Clopa_1747	ko:K07088	NA
ICBIDGAJ_01911	OG0001816	group_2473	1	2	2	fpa:FPR_26400	NA	NA
ICBIDGAJ_01912	OG0001817	walR_1	1	0	0	fpa:FPR_26390	NA	NA
ICBIDGAJ_01913	OG0001818	yxlF_1	1	0	0	fpa:FPR_26380	ko:K20459	NA
ICBIDGAJ_01914	OG0001819	group_2995	3	4	6	fpa:FPR_26370	ko:K20460	NA
ICBIDGAJ_01915	OG0001820	group_2475	3	4	6	fpa:FPR_26360	ko:K20461	NA
ICBIDGAJ_01916	OG0001255	group_3884	1	0	0	fpa:FPR_02380	NA	NA
ICBIDGAJ_01917	OG0001256	group_1636	1	0	0	fpr:FP2_29260	NA	NA
ICBIDGAJ_01918	OG0000244	group_2112	1	0	0	fpr:FP2_29250	NA	NA
ICBIDGAJ_01919	OG0001257	group_2113	1	0	0	fpr:FP2_29240	NA	NA
ICBIDGAJ_01920	OG0001258	group_1637	0	1	0	fpr:FP2_29230	NA	NA
ICBIDGAJ_01921	OG0000245	group_847	1	0	0	fpa:FPR_02330	NA	NA
ICBIDGAJ_01922	OG0000246	group_2996	1	0	0	fpr:FP2_29210	NA	NA
ICBIDGAJ_01923	OG0000247	group_849	1	0	0	fpr:FP2_29200	NA	NA
ICBIDGAJ_01924	OG0000248	group_851	1	0	0	fpr:FP2_29190	NA	NA
ICBIDGAJ_01925	OG0001259	group_853	1	0	0	fpr:FP2_29180	NA	NA
ICBIDGAJ_01926	OG0001260	group_1638	1	0	0	fpr:FP2_29170	ko:K06972	NA
ICBIDGAJ_01927	OG0001261	group_1639	6	7	12	fpr:FP2_29150	ko:K06902	NA
ICBIDGAJ_01928	OG0001262	group_2476	1	0	0	fpr:FP2_29140	NA	NA
ICBIDGAJ_01929	OG0000027	group_2142	1	0	0	dru:Desru_2710;dru:Desru_0118;dru:Desru_2296	ko:K07497	NA
ICBIDGAJ_01930	OG0001263	murC	1	0	0	fpr:FP2_23390	ko:K01924	NA
ICBIDGAJ_01931	OG0001914	group_2114	1	0	0	slp:Slip_1123	NA	NA
ICBIDGAJ_01932	OG0002028	group_2477	3	3	5	elm:ELI_2761	NA	NA
ICBIDGAJ_01933	OG0002029	cydD	3	4	6	trm:JO41_10970	NA	NA
ICBIDGAJ_01934	OG0001264	group_649	1	0	0	fpr:FP2_26970	NA	NA
ICBIDGAJ_01935	OG0001739	group_2115	1	1	1	NA	NA	NA
ICBIDGAJ_01936	OG0001265	feoB_2	6	7	12	fpr:FP2_26950	ko:K04759	NA
ICBIDGAJ_01937	OG0001266	feoA	0	1	0	fpr:FP2_26940	ko:K04758	NA
ICBIDGAJ_01938	OG0001267	group_1642	1	0	0	fpr:FP2_26930	ko:K04758	NA
ICBIDGAJ_01939	OG0001268	group_854	1	0	0	fpr:FP2_26920	NA	NA
ICBIDGAJ_01940	OG0002030	group_2480	1	0	0	NA	NA	NA
ICBIDGAJ_01941	OG0002175	group_2226	1	1	1	NA	NA	NA
ICBIDGAJ_01942	OG0001269	group_2997	1	0	0	fpr:FP2_26910	NA	NA
ICBIDGAJ_01943	OG0001740	group_2116	1	0	0	fpa:FPR_02200	ko:K02003	NA
ICBIDGAJ_01944	OG0001741	group_2117	4	5	8	tur:AT726_08205	ko:K02004	NA
ICBIDGAJ_01945	OG0001270	livF	1	0	0	fpr:FP2_24820	ko:K01996	NA
ICBIDGAJ_01946	OG0000171	lptB	1	0	0	fpr:FP2_24810	ko:K01995	NA
ICBIDGAJ_01947	OG0000172	livH_2	4	4	7	fpr:FP2_24800	ko:K01998	NA
ICBIDGAJ_01948	OG0000173	livH	4	4	7	fpr:FP2_24790	ko:K01997	NA
ICBIDGAJ_01949	OG0000174	group_1921	1	0	0	fpr:FP2_24780	ko:K01999	NA
ICBIDGAJ_01950	OG0000142	group_3885	6	7	12	fpa:FPR_12670	NA	NA
ICBIDGAJ_01951	OG0001271	eno	1	0	0	fpr:FP2_24770	ko:K01689	NA
ICBIDGAJ_01952	OG0003979	group_4288	1	1	1	ele:Elen_0844	NA	specific_fp14
ICBIDGAJ_01953	OG0001821	group_2119	2	3	4	ruk:A4V00_05010	NA	NA
ICBIDGAJ_01954	OG0001822	group_2481	1	1	1	fpa:FPR_13010	NA	NA
ICBIDGAJ_01955	OG0001742	bglK	1	0	0	fpa:FPR_13020	NA	NA
ICBIDGAJ_01956	OG0001272	por_2	1	0	0	fpa:FPR_21250	ko:K00040	NA
ICBIDGAJ_01957	OG0001273	uxuA	1	0	0	fpr:FP2_24760	ko:K01686	NA
ICBIDGAJ_01958	OG0001274	rspR_2	1	0	0	fpr:FP2_23320	NA	NA
ICBIDGAJ_01959	OG0001275	group_650	2	3	4	fpr:FP2_23310	NA	NA
ICBIDGAJ_01960	OG0001276	ywpJ	1	0	0	fpr:FP2_23300	NA	NA
ICBIDGAJ_01961	OG0001277	eda	1	0	0	fpa:FPR_14560	ko:K01625	NA
ICBIDGAJ_01962	OG0001278	kdgK_1	1	0	0	fpa:FPR_14550	ko:K00874	NA
ICBIDGAJ_01963	OG0001279	kduI	1	0	0	fpa:FPR_14540	ko:K01815	NA
ICBIDGAJ_01964	OG0001280	gno_1	1	0	0	fpr:FP2_23260	ko:K00046	NA
ICBIDGAJ_01965	OG0001281	group_855	1	1	1	fpr:FP2_24450	NA	NA
ICBIDGAJ_01966	OG0001282	galM	1	0	0	fpr:FP2_23330	NA	NA
ICBIDGAJ_01967	OG0001283	uxaA	1	0	0	fpr:FP2_23350	ko:K01685	NA
ICBIDGAJ_01968	OG0001284	uxaB	1	0	0	fpa:FPR_15630	ko:K00041	NA
ICBIDGAJ_01969	OG0001285	uxaC	1	0	0	fpr:FP2_23370	ko:K01812	NA
ICBIDGAJ_01970	OG0002031	group_3890	1	1	1	eyy:EGYY_06210	NA	NA
ICBIDGAJ_01971	OG0002032	norM	6	7	12	lho:LOOC260_120870	NA	NA
ICBIDGAJ_01972	OG0001286	yohK	4	3	6	fpa:FPR_12090	NA	NA
ICBIDGAJ_01973	OG0001287	lrgA	2	2	3	cah:CAETHG_1207;cle:Clole_2690;clj:CLJU_c33090	ko:K06518	NA
ICBIDGAJ_01974	OG0001288	yjiA	1	0	0	fpr:FP2_25440	NA	NA
ICBIDGAJ_01975	OG0002033	group_2485	2	3	4	fpr:FP2_25340	NA	NA
ICBIDGAJ_01976	OG0002147	inlA	1	1	1	NA	NA	NA
ICBIDGAJ_01977	OG0001289	rodA	4	5	8	fpa:FPR_05990	ko:K05837	NA
ICBIDGAJ_01978	OG0001290	group_3891	1	1	1	fpa:FPR_06000	NA	NA
ICBIDGAJ_01979	OG0001291	tsaE	1	0	0	fpa:FPR_06010	ko:K06925	NA
ICBIDGAJ_01980	OG0001292	tsaB	1	0	0	fpa:FPR_06020	NA	NA
ICBIDGAJ_01981	OG0001293	ywlF	1	0	0	fpr:FP2_25820	ko:K01808	NA
ICBIDGAJ_01982	OG0000249	upp	1	0	0	fpr:FP2_25830	ko:K00761	NA
ICBIDGAJ_01983	OG0001294	group_857	2	2	3	NA	NA	NA
ICBIDGAJ_01984	OG0001295	group_858	1	1	1	fpa:FPR_15830	NA	NA
ICBIDGAJ_01985	OG0001296	group_1659	1	0	0	fpa:FPR_15820	NA	NA
ICBIDGAJ_01986	OG0001297	group_1660	1	1	1	fpa:FPR_15810	NA	NA
ICBIDGAJ_01987	OG0001298	group_1661	1	0	0	fpr:FP2_24340	NA	NA
ICBIDGAJ_01988	OG0001299	group_1662	1	0	0	fpr:FP2_24350	NA	NA
ICBIDGAJ_01989	OG0001300	group_1663	4	4	7	fpr:FP2_24360	ko:K07089	NA
ICBIDGAJ_01990	OG0001301	leuB	1	0	0	fpr:FP2_26190	ko:K00052	NA
ICBIDGAJ_01991	OG0001302	DmdB	1	0	0	fpr:FP2_26180	ko:K01704	NA
ICBIDGAJ_01992	OG0001303	dmdA_1	1	0	0	fpa:FPR_06290	ko:K01703	NA
ICBIDGAJ_01993	OG0001304	leuA	1	0	0	fpr:FP2_26160	ko:K01649	NA
ICBIDGAJ_01994	OG0001305	ftsH4	2	1	2	fpa:FPR_06260	ko:K03798	NA
ICBIDGAJ_01995	OG0001306	group_3892	1	0	0	fpr:FP2_26130	NA	NA
ICBIDGAJ_01996	OG0000070	group_577	1	1	1	NA	NA	NA
ICBIDGAJ_01997	OG0003122	group_3893	1	0	0	sxl:SXYLSMQ121_1370	NA	NA
ICBIDGAJ_01998	OG0001307	mglC	5	5	9	csh:Closa_2372	ko:K10541	NA
ICBIDGAJ_01999	OG0001308	mglA_1	1	0	0	fpa:FPR_02260	ko:K10542	NA
ICBIDGAJ_02000	OG0001309	mglB	1	0	0	fpr:FP2_30680	ko:K10540	NA
ICBIDGAJ_02001	OG0002148	adaA_1	1	0	0	fpr:FP2_04110	NA	NA
ICBIDGAJ_02002	OG0000046	yjmB_1	6	6	11	fpr:FP2_04100	ko:K03292	NA
ICBIDGAJ_02003	OG0000143	uidA_1	1	0	0	byl:A4V09_20285	ko:K01195	NA
ICBIDGAJ_02004	OG0001310	comEC_1	1	0	0	ibu:IB211_01356	NA	NA
ICBIDGAJ_02005	OG0001311	group_651	1	0	0	fpr:FP2_24280	NA	NA
ICBIDGAJ_02006	OG0001312	spoIIIE	3	3	5	fpr:FP2_24270	ko:K03466	NA
ICBIDGAJ_02007	OG0003123	pnbA_2	1	0	0	paej:H70737_03190	ko:K03929	NA
ICBIDGAJ_02008	OG0000015	bglA_1	1	0	0	fpr:FP2_28840	ko:K01223	NA
ICBIDGAJ_02009	OG0003124	group_3895	1	0	0	fpr:FP2_28830	NA	NA
ICBIDGAJ_02010	OG0001743	group_3896	5	5	9	fpr:FP2_28820	ko:K07088	NA
ICBIDGAJ_02011	OG0003125	neuA	1	0	0	fpr:FP2_28810	NA	NA
ICBIDGAJ_02012	OG0003126	cocE	1	0	0	fpr:FP2_28800	ko:K06978	NA
ICBIDGAJ_02013	OG0002276	group_3899	1	0	0	fpr:FP2_28790	ko:K10823	NA
ICBIDGAJ_02014	OG0003127	group_3900	1	0	0	fpr:FP2_28780	ko:K02031	NA
ICBIDGAJ_02015	OG0003128	gsiD	3	4	6	tco:Theco_0419	ko:K02034	NA
ICBIDGAJ_02016	OG0003129	dppB_2	3	4	6	fpr:FP2_28760	ko:K02033	NA
ICBIDGAJ_02017	OG0003130	gsiB	1	0	0	fpr:FP2_28750	ko:K02035	NA
ICBIDGAJ_02018	OG0003131	group_3904	1	0	0	fpr:FP2_28730	NA	NA
ICBIDGAJ_02019	OG0003132	group_3905	1	0	0	fpr:FP2_28720	ko:K07720	NA
ICBIDGAJ_02020	OG0003133	ypdA	2	1	2	fpr:FP2_28710	ko:K07718	NA
ICBIDGAJ_02021	OG0003134	group_3906	1	0	0	fpr:FP2_28700	NA	NA
ICBIDGAJ_02022	OG0003135	group_3907	1	0	0	fpr:FP2_28690	NA	NA
ICBIDGAJ_02023	OG0003136	group_3908	1	0	0	fpr:FP2_28680	NA	NA
ICBIDGAJ_02024	OG0003137	group_3909	1	0	0	fpr:FP2_28670	NA	NA
ICBIDGAJ_02025	OG0003138	uctC	1	0	0	fpr:FP2_28660	NA	NA
ICBIDGAJ_02026	OG0002608	citN	6	7	12	fpr:FP2_28650	ko:K03300	NA
ICBIDGAJ_02027	OG0003139	group_3912	1	0	0	fpr:FP2_28640	NA	NA
ICBIDGAJ_02028	OG0003140	group_3913	1	0	0	fpr:FP2_28630	NA	NA
ICBIDGAJ_02029	OG0003141	group_3005	1	0	0	fpr:FP2_28620	NA	NA
ICBIDGAJ_02030	OG0001744	lacZ_3	1	0	0	fpr:FP2_29970	ko:K01190	NA
ICBIDGAJ_02031	OG0001823	group_2489	0	1	0	fpr:FP2_21880	NA	NA
ICBIDGAJ_02032	OG0000008	group_134	1	0	0	fpa:FPR_07930	NA	NA
ICBIDGAJ_02033	OG0000004	group_157	1	0	0	fpr:FP2_21850	ko:K03496	NA
ICBIDGAJ_02034	OG0000002	parB	1	0	0	fpa:FPR_07950	ko:K03497	NA
ICBIDGAJ_02035	OG0000035	group_392	0	1	0	fpa:FPR_05610	NA	NA
ICBIDGAJ_02036	OG0000067	ltrA_1	1	0	0	ere:EUBREC_2688;ere:EUBREC_0807	ko:K00986	NA
ICBIDGAJ_02037	OG0001915	group_100	1	0	0	fpr:FP2_27160	NA	NA
ICBIDGAJ_02038	OG0000023	mbeC	1	0	0	fpa:FPR_18860	NA	NA
ICBIDGAJ_02039	OG0000088	group_760	2	2	3	fpa:FPR_18850	NA	NA
ICBIDGAJ_02040	OG0003142	group_1673	0	1	0	NA	NA	NA
ICBIDGAJ_02041	OG0000010	group_188	1	0	0	fpa:FPR_04440	NA	NA
ICBIDGAJ_02042	OG0000010	group_189	1	0	0	fpr:FP2_08910	NA	NA
ICBIDGAJ_02043	OG0000250	group_765	1	0	0	fpr:FP2_09570	NA	NA
ICBIDGAJ_02044	OG0001824	sinR	1	0	0	ckl:CKL_2928;ckr:CKR_2595	NA	NA
ICBIDGAJ_02045	OG0002277	group_654	1	0	0	NA	NA	NA
ICBIDGAJ_02046	OG0002034	nqrC	1	0	0	fpa:FPR_04350	NA	NA
ICBIDGAJ_02047	OG0002035	gmr	1	0	0	byl:A4V09_13705	NA	NA
ICBIDGAJ_02048	OG0002036	menG	1	0	0	ibu:IB211_01262	NA	NA
ICBIDGAJ_02049	OG0001825	ftn	1	0	0	fpr:FP2_23560	ko:K02217	NA
ICBIDGAJ_02050	OG0002389	group_657	1	0	0	fpr:FP2_23550	ko:K09825	NA
[truncated: 3,415 more rows]

## Sheet: Table S5_B
Table S5_B. Results of the assignment by InterProScan (regarding specific orthologs of Fp14 and Fp360). Related to Figure 5 and 6.
	Orthologs found only in specific strains or orthologs that contained KEGG Orthologs (KOs) found only in specific strains by using two different ortholog finding tools were defined as "specific orthologs"
	category
	shared:	specific orthologs shared only by Fp14 and Fp360
	specific_fp14:	specific orthologs found solely in Fp14
	specific_fp360:	specific orthologs found solely in Fp360
gene_ID	database	database_ID	annotation	Interproscan_ID	Interproscan_annotation	category
ICBIDGAJ_02238	Phobius	NON_CYTOPLASMIC_DOMAIN	Region of a membrane-bound protein predicted to be outside the membrane, in the extracellular region.	NA	NA	shared
ICBIDGAJ_02238	Phobius	CYTOPLASMIC_DOMAIN	Region of a membrane-bound protein predicted to be outside the membrane, in the cytoplasm.	NA	NA	shared
ICBIDGAJ_02238	Phobius	TRANSMEMBRANE	Region of a membrane-bound protein predicted to be embedded in the membrane.	NA	NA	shared
ICBIDGAJ_02238	TMHMM	TMhelix	Region of a membrane-bound protein predicted to be embedded in the membrane.	NA	NA	shared
ICBIDGAJ_02237	Phobius	SIGNAL_PEPTIDE_C_REGION	C-terminal region of a signal peptide.	NA	NA	shared
ICBIDGAJ_02237	SignalP_GRAM_POSITIVE	SignalP-TM	NA	NA	NA	shared
ICBIDGAJ_02237	SignalP_EUK	SignalP-noTM	NA	NA	NA	shared
ICBIDGAJ_02237	Phobius	SIGNAL_PEPTIDE_N_REGION	N-terminal region of a signal peptide.	NA	NA	shared
ICBIDGAJ_02237	Phobius	SIGNAL_PEPTIDE	Signal peptide region	NA	NA	shared
ICBIDGAJ_02237	Phobius	SIGNAL_PEPTIDE_H_REGION	Hydrophobic region of a signal peptide.	NA	NA	shared
ICBIDGAJ_02237	Phobius	NON_CYTOPLASMIC_DOMAIN	Region of a membrane-bound protein predicted to be outside the membrane, in the extracellular region.	NA	NA	shared
ICBIDGAJ_02236	Phobius	TRANSMEMBRANE	Region of a membrane-bound protein predicted to be embedded in the membrane.	NA	NA	shared
ICBIDGAJ_02236	Phobius	CYTOPLASMIC_DOMAIN	Region of a membrane-bound protein predicted to be outside the membrane, in the cytoplasm.	NA	NA	shared
ICBIDGAJ_02236	TMHMM	TMhelix	Region of a membrane-bound protein predicted to be embedded in the membrane.	NA	NA	shared
ICBIDGAJ_02236	TMHMM	TMhelix	Region of a membrane-bound protein predicted to be embedded in the membrane.	NA	NA	shared
ICBIDGAJ_02236	TMHMM	TMhelix	Region of a membrane-bound protein predicted to be embedded in the membrane.	NA	NA	shared
ICBIDGAJ_02236	Phobius	CYTOPLASMIC_DOMAIN	Region of a membrane-bound protein predicted to be outside the membrane, in the cytoplasm.	NA	NA	shared
ICBIDGAJ_02236	Phobius	TRANSMEMBRANE	Region of a membrane-bound protein predicted to be embedded in the membrane.	NA	NA	shared
ICBIDGAJ_02236	Phobius	CYTOPLASMIC_DOMAIN	Region of a membrane-bound protein predicted to be outside the membrane, in the cytoplasm.	NA	NA	shared
ICBIDGAJ_02236	Phobius	TRANSMEMBRANE	Region of a membrane-bound protein predicted to be embedded in the membrane.	NA	NA	shared
ICBIDGAJ_02236	Phobius	NON_CYTOPLASMIC_DOMAIN	Region of a membrane-bound protein predicted to be outside the membrane, in the extracellular region.	NA	NA	shared
ICBIDGAJ_02236	Phobius	NON_CYTOPLASMIC_DOMAIN	Region of a membrane-bound protein predicted to be outside the membrane, in the extracellular region.	NA	NA	shared
ICBIDGAJ_02236	TMHMM	TMhelix	Region of a membrane-bound protein predicted to be embedded in the membrane.	NA	NA	shared
ICBIDGAJ_02236	Phobius	TRANSMEMBRANE	Region of a membrane-bound protein predicted to be embedded in the membrane.	NA	NA	shared
ICBIDGAJ_02236	Phobius	TRANSMEMBRANE	Region of a membrane-bound protein predicted to be embedded in the membrane.	NA	NA	shared
ICBIDGAJ_02236	Phobius	NON_CYTOPLASMIC_DOMAIN	Region of a membrane-bound protein predicted to be outside the membrane, in the extracellular region.	NA	NA	shared
ICBIDGAJ_02236	TMHMM	TMhelix	Region of a membrane-bound protein predicted to be embedded in the membrane.	NA	NA	shared
ICBIDGAJ_02236	Phobius	CYTOPLASMIC_DOMAIN	Region of a membrane-bound protein predicted to be outside the membrane, in the cytoplasm.	NA	NA	shared
ICBIDGAJ_02236	Phobius	TRANSMEMBRANE	Region of a membrane-bound protein predicted to be embedded in the membrane.	NA	NA	shared
ICBIDGAJ_02236	TMHMM	TMhelix	Region of a membrane-bound protein predicted to be embedded in the membrane.	NA	NA	shared
ICBIDGAJ_00537	Coils	Coil				shared
ICBIDGAJ_00537	Pfam	PF13378	Enolase C-terminal domain-like	IPR029065	Enolase C-terminal domain-like	shared
ICBIDGAJ_00537	SMART	SM00922		IPR013342	Mandelate racemase/muconate lactonizing enzyme, C-terminal	shared
ICBIDGAJ_00537	SFLD	SFLDS00001	Enolase			shared
ICBIDGAJ_00537	Pfam	PF02746	Mandelate racemase / muconate lactonizing enzyme, N-terminal domain	IPR013341	Mandelate racemase/muconate lactonizing enzyme, N-terminal domain	shared
ICBIDGAJ_00537	SUPERFAMILY	SSF54826		IPR029017	Enolase-like, N-terminal	shared
ICBIDGAJ_00537	CDD	cd03316	MR_like			shared
ICBIDGAJ_00537	Gene3D	G3DSA:3.20.20.120		IPR036849	Enolase-like, C-terminal domain superfamily	shared
ICBIDGAJ_00537	ProSitePatterns	PS00908	Mandelate racemase / muconate lactonizing enzyme family signature 1.	IPR018110	Mandelate racemase/muconate lactonizing enzyme, conserved site	shared
ICBIDGAJ_00537	SUPERFAMILY	SSF51604		IPR036849	Enolase-like, C-terminal domain superfamily	shared
ICBIDGAJ_00537	SFLD	SFLDG00179	mandelate racemase			shared
ICBIDGAJ_00537	Gene3D	G3DSA:3.30.390.10		IPR029017	Enolase-like, N-terminal	shared
ICBIDGAJ_00089	NA	NA	NA	NA	NA	specific_fp14
ICBIDGAJ_00769	Phobius	CYTOPLASMIC_DOMAIN	Region of a membrane-bound protein predicted to be outside the membrane, in the cytoplasm.	NA	NA	specific_fp14
ICBIDGAJ_00769	MobiDBLite	mobidb-lite	consensus disorder prediction	NA	NA	specific_fp14
ICBIDGAJ_00769	TMHMM	TMhelix	Region of a membrane-bound protein predicted to be embedded in the membrane.	NA	NA	specific_fp14
ICBIDGAJ_00769	Phobius	NON_CYTOPLASMIC_DOMAIN	Region of a membrane-bound protein predicted to be outside the membrane, in the extracellular region.	NA	NA	specific_fp14
ICBIDGAJ_00769	TMHMM	TMhelix	Region of a membrane-bound protein predicted to be embedded in the membrane.	NA	NA	specific_fp14
ICBIDGAJ_00769	Phobius	TRANSMEMBRANE	Region of a membrane-bound protein predicted to be embedded in the membrane.	NA	NA	specific_fp14
ICBIDGAJ_00769	TMHMM	TMhelix	Region of a membrane-bound protein predicted to be embedded in the membrane.	NA	NA	specific_fp14
ICBIDGAJ_00769	Phobius	TRANSMEMBRANE	Region of a membrane-bound protein predicted to be embedded in the membrane.	NA	NA	specific_fp14
ICBIDGAJ_00769	Phobius	NON_CYTOPLASMIC_DOMAIN	Region of a membrane-bound protein predicted to be outside the membrane, in the extracellular region.	NA	NA	specific_fp14
ICBIDGAJ_00769	Phobius	TRANSMEMBRANE	Region of a membrane-bound protein predicted to be embedded in the membrane.	NA	NA	specific_fp14
ICBIDGAJ_00769	Phobius	CYTOPLASMIC_DOMAIN	Region of a membrane-bound protein predicted to be outside the membrane, in the cytoplasm.	NA	NA	specific_fp14
ICBIDGAJ_00769	Phobius	CYTOPLASMIC_DOMAIN	Region of a membrane-bound protein predicted to be outside the membrane, in the cytoplasm.	NA	NA	specific_fp14
ICBIDGAJ_00769	Phobius	TRANSMEMBRANE	Region of a membrane-bound protein predicted to be embedded in the membrane.	NA	NA	specific_fp14
ICBIDGAJ_00769	MobiDBLite	mobidb-lite	consensus disorder prediction	NA	NA	specific_fp14
ICBIDGAJ_00769	PANTHER	PTHR35007	NA	NA	NA	specific_fp14
ICBIDGAJ_00768	Pfam	PF00437	Type II/IV secretion system protein	IPR001482	Type II/IV secretion system protein	specific_fp14
ICBIDGAJ_00768	Gene3D	G3DSA:3.40.50.300	NA	NA	NA	specific_fp14
ICBIDGAJ_00768	Gene3D	G3DSA:3.30.450.380	NA	NA	NA	specific_fp14
ICBIDGAJ_00768	PANTHER	PTHR30258	NA	NA	NA	specific_fp14
ICBIDGAJ_00768	PANTHER	PTHR30258:SF3	NA	NA	NA	specific_fp14
ICBIDGAJ_00768	CDD	cd01130	VirB11-like_ATPase	NA	NA	specific_fp14
ICBIDGAJ_00768	SUPERFAMILY	SSF52540	NA	IPR027417	P-loop containing nucleoside triphosphate hydrolase	specific_fp14
ICBIDGAJ_00767	SUPERFAMILY	SSF52540	NA	IPR027417	P-loop containing nucleoside triphosphate hydrolase	specific_fp14
ICBIDGAJ_00767	Gene3D	G3DSA:3.40.50.300	NA	NA	NA	specific_fp14
ICBIDGAJ_00767	CDD	cd17869	TadZ-like	NA	NA	specific_fp14
ICBIDGAJ_00767	Gene3D	G3DSA:3.40.50.10850	NA	NA	NA	specific_fp14
ICBIDGAJ_01574	Phobius	SIGNAL_PEPTIDE_N_REGION	N-terminal region of a signal peptide.	NA	NA	specific_fp14
ICBIDGAJ_01574	Phobius	SIGNAL_PEPTIDE_C_REGION	C-terminal region of a signal peptide.	NA	NA	specific_fp14
ICBIDGAJ_01574	Phobius	SIGNAL_PEPTIDE	Signal peptide region	NA	NA	specific_fp14
ICBIDGAJ_01574	Phobius	SIGNAL_PEPTIDE_H_REGION	Hydrophobic region of a signal peptide.	NA	NA	specific_fp14
ICBIDGAJ_01574	SignalP_GRAM_NEGATIVE	SignalP-noTM	NA	NA	NA	specific_fp14
ICBIDGAJ_01574	Phobius	NON_CYTOPLASMIC_DOMAIN	Region of a membrane-bound protein predicted to be outside the membrane, in the extracellular region.	NA	NA	specific_fp14
ICBIDGAJ_01574	SignalP_GRAM_POSITIVE	SignalP-TM	NA	NA	NA	specific_fp14
ICBIDGAJ_01364	NA	NA	NA	NA	NA	specific_fp14
ICBIDGAJ_01365	NA	NA	NA	NA	NA	specific_fp14
ICBIDGAJ_01366	NA	NA	NA	NA	NA	specific_fp14
ICBIDGAJ_01367	NA	NA	NA	NA	NA	specific_fp14
ICBIDGAJ_01360	NA	NA	NA	NA	NA	specific_fp14
ICBIDGAJ_01362	Phobius	TRANSMEMBRANE	Region of a membrane-bound protein predicted to be embedded in the membrane.	NA	NA	specific_fp14
ICBIDGAJ_01362	Phobius	CYTOPLASMIC_DOMAIN	Region of a membrane-bound protein predicted to be outside the membrane, in the cytoplasm.	NA	NA	specific_fp14
ICBIDGAJ_01362	Phobius	NON_CYTOPLASMIC_DOMAIN	Region of a membrane-bound protein predicted to be outside the membrane, in the extracellular region.	NA	NA	specific_fp14
ICBIDGAJ_01362	TMHMM	TMhelix	Region of a membrane-bound protein predicted to be embedded in the membrane.	NA	NA	specific_fp14
ICBIDGAJ_01363	NA	NA	NA	NA	NA	specific_fp14
ICBIDGAJ_01074	Phobius	SIGNAL_PEPTIDE_N_REGION	N-terminal region of a signal peptide.	NA	NA	specific_fp14
ICBIDGAJ_01074	SignalP_EUK	SignalP-noTM	NA	NA	NA	specific_fp14
ICBIDGAJ_01074	Phobius	SIGNAL_PEPTIDE_C_REGION	C-terminal region of a signal peptide.	NA	NA	specific_fp14
ICBIDGAJ_01074	Phobius	SIGNAL_PEPTIDE_H_REGION	Hydrophobic region of a signal peptide.	NA	NA	specific_fp14
ICBIDGAJ_01074	SignalP_GRAM_NEGATIVE	SignalP-noTM	NA	NA	NA	specific_fp14
ICBIDGAJ_01074	Phobius	SIGNAL_PEPTIDE	Signal peptide region	NA	NA	specific_fp14
ICBIDGAJ_01074	SignalP_GRAM_POSITIVE	SignalP-TM	NA	NA	NA	specific_fp14
ICBIDGAJ_01074	ProSiteProfiles	PS51257	Prokaryotic membrane lipoprotein lipid attachment site profile.	NA	NA	specific_fp14
ICBIDGAJ_01074	Phobius	NON_CYTOPLASMIC_DOMAIN	Region of a membrane-bound protein predicted to be outside the membrane, in the extracellular region.	NA	NA	specific_fp14
ICBIDGAJ_01074	TMHMM	TMhelix	Region of a membrane-bound protein predicted to be embedded in the membrane.	NA	NA	specific_fp14
ICBIDGAJ_01368	NA	NA	NA	NA	NA	specific_fp14
ICBIDGAJ_01369	NA	NA	NA	NA	NA	specific_fp14
ICBIDGAJ_01073	SignalP_GRAM_NEGATIVE	SignalP-noTM	NA	NA	NA	specific_fp14
ICBIDGAJ_01073	MobiDBLite	mobidb-lite	consensus disorder prediction	NA	NA	specific_fp14
ICBIDGAJ_01073	Phobius	SIGNAL_PEPTIDE_C_REGION	C-terminal region of a signal peptide.	NA	NA	specific_fp14
ICBIDGAJ_01073	Phobius	SIGNAL_PEPTIDE_N_REGION	N-terminal region of a signal peptide.	NA	NA	specific_fp14
ICBIDGAJ_01073	Phobius	SIGNAL_PEPTIDE_H_REGION	Hydrophobic region of a signal peptide.	NA	NA	specific_fp14
ICBIDGAJ_01073	MobiDBLite	mobidb-lite	consensus disorder prediction	NA	NA	specific_fp14
ICBIDGAJ_01073	ProSiteProfiles	PS51257	Prokaryotic membrane lipoprotein lipid attachment site profile.	NA	NA	specific_fp14
ICBIDGAJ_01073	Phobius	NON_CYTOPLASMIC_DOMAIN	Region of a membrane-bound protein predicted to be outside the membrane, in the extracellular region.	NA	NA	specific_fp14
ICBIDGAJ_01073	SignalP_EUK	SignalP-noTM	NA	NA	NA	specific_fp14
ICBIDGAJ_01073	SignalP_GRAM_POSITIVE	SignalP-TM	NA	NA	NA	specific_fp14
ICBIDGAJ_01073	Phobius	SIGNAL_PEPTIDE	Signal peptide region	NA	NA	specific_fp14
ICBIDGAJ_01777	NA	NA	NA	NA	NA	specific_fp14
ICBIDGAJ_01776	NA	NA	NA	NA	NA	specific_fp14
ICBIDGAJ_01775	NA	NA	NA	NA	NA	specific_fp14
ICBIDGAJ_01774	Phobius	TRANSMEMBRANE	Region of a membrane-bound protein predicted to be embedded in the membrane.	NA	NA	specific_fp14
ICBIDGAJ_01774	Phobius	SIGNAL_PEPTIDE	Signal peptide region	NA	NA	specific_fp14
ICBIDGAJ_01774	TMHMM	TMhelix	Region of a membrane-bound protein predicted to be embedded in the membrane.	NA	NA	specific_fp14
ICBIDGAJ_01774	ProSiteProfiles	PS51257	Prokaryotic membrane lipoprotein lipid attachment site profile.	NA	NA	specific_fp14
ICBIDGAJ_01774	Phobius	SIGNAL_PEPTIDE_C_REGION	C-terminal region of a signal peptide.	NA	NA	specific_fp14
ICBIDGAJ_01774	Phobius	NON_CYTOPLASMIC_DOMAIN	Region of a membrane-bound protein predicted to be outside the membrane, in the extracellular region.	NA	NA	specific_fp14
ICBIDGAJ_01774	TMHMM	TMhelix	Region of a membrane-bound protein predicted to be embedded in the membrane.	NA	NA	specific_fp14
ICBIDGAJ_01774	Phobius	SIGNAL_PEPTIDE_H_REGION	Hydrophobic region of a signal peptide.	NA	NA	specific_fp14
ICBIDGAJ_01774	Phobius	SIGNAL_PEPTIDE_N_REGION	N-terminal region of a signal peptide.	NA	NA	specific_fp14
ICBIDGAJ_01774	Phobius	CYTOPLASMIC_DOMAIN	Region of a membrane-bound protein predicted to be outside the membrane, in the cytoplasm.	NA	NA	specific_fp14
ICBIDGAJ_01773	NA	NA	NA	NA	NA	specific_fp14
ICBIDGAJ_01772	NA	NA	NA	NA	NA	specific_fp14
ICBIDGAJ_01771	NA	NA	NA	NA	NA	specific_fp14
ICBIDGAJ_01770	MobiDBLite	mobidb-lite	consensus disorder prediction	NA	NA	specific_fp14
ICBIDGAJ_01770	Coils	Coil	NA	NA	NA	specific_fp14
ICBIDGAJ_01770	Coils	Coil	NA	NA	NA	specific_fp14
ICBIDGAJ_01770	Coils	Coil	NA	NA	NA	specific_fp14
ICBIDGAJ_01770	Coils	Coil	NA	NA	NA	specific_fp14
ICBIDGAJ_01770	MobiDBLite	mobidb-lite	consensus disorder prediction	NA	NA	specific_fp14
ICBIDGAJ_01779	Phobius	SIGNAL_PEPTIDE_N_REGION	N-terminal region of a signal peptide.	NA	NA	specific_fp14
ICBIDGAJ_01779	Phobius	SIGNAL_PEPTIDE_C_REGION	C-terminal region of a signal peptide.	NA	NA	specific_fp14
ICBIDGAJ_01779	Coils	Coil	NA	NA	NA	specific_fp14
ICBIDGAJ_01779	TMHMM	TMhelix	Region of a membrane-bound protein predicted to be embedded in the membrane.	NA	NA	specific_fp14
ICBIDGAJ_01779	Phobius	NON_CYTOPLASMIC_DOMAIN	Region of a membrane-bound protein predicted to be outside the membrane, in the extracellular region.	NA	NA	specific_fp14
ICBIDGAJ_01779	Phobius	SIGNAL_PEPTIDE	Signal peptide region	NA	NA	specific_fp14
ICBIDGAJ_01779	Coils	Coil	NA	NA	NA	specific_fp14
ICBIDGAJ_01779	Gene3D	G3DSA:3.40.1350.10	NA	IPR011856	tRNA endonuclease-like domain superfamily	specific_fp14
ICBIDGAJ_01779	SUPERFAMILY	SSF52980	NA	IPR011335	Restriction endonuclease type II-like	specific_fp14
ICBIDGAJ_01779	Pfam	PF04471	Restriction endonuclease	IPR007560	Restriction endonuclease type IV, Mrr	specific_fp14
ICBIDGAJ_01779	Phobius	SIGNAL_PEPTIDE_H_REGION	Hydrophobic region of a signal peptide.	NA	NA	specific_fp14
ICBIDGAJ_01855	Phobius	TRANSMEMBRANE	Region of a membrane-bound protein predicted to be embedded in the membrane.	NA	NA	specific_fp14
ICBIDGAJ_01855	Phobius	TRANSMEMBRANE	Region of a membrane-bound protein predicted to be embedded in the membrane.	NA	NA	specific_fp14
ICBIDGAJ_01855	TMHMM	TMhelix	Region of a membrane-bound protein predicted to be embedded in the membrane.	NA	NA	specific_fp14
ICBIDGAJ_01855	TMHMM	TMhelix	Region of a membrane-bound protein predicted to be embedded in the membrane.	NA	NA	specific_fp14
ICBIDGAJ_01855	Phobius	TRANSMEMBRANE	Region of a membrane-bound protein predicted to be embedded in the membrane.	NA	NA	specific_fp14
ICBIDGAJ_01855	Phobius	CYTOPLASMIC_DOMAIN	Region of a membrane-bound protein predicted to be outside the membrane, in the cytoplasm.	NA	NA	specific_fp14
ICBIDGAJ_01855	Phobius	CYTOPLASMIC_DOMAIN	Region of a membrane-bound protein predicted to be outside the membrane, in the cytoplasm.	NA	NA	specific_fp14
ICBIDGAJ_01855	TMHMM	TMhelix	Region of a membrane-bound protein predicted to be embedded in the membrane.	NA	NA	specific_fp14
ICBIDGAJ_01855	Phobius	NON_CYTOPLASMIC_DOMAIN	Region of a membrane-bound protein predicted to be outside the membrane, in the extracellular region.	NA	NA	specific_fp14
ICBIDGAJ_01855	Phobius	TRANSMEMBRANE	Region of a membrane-bound protein predicted to be embedded in the membrane.	NA	NA	specific_fp14
ICBIDGAJ_01855	TMHMM	TMhelix	Region of a membrane-bound protein predicted to be embedded in the membrane.	NA	NA	specific_fp14
ICBIDGAJ_01855	TMHMM	TMhelix	Region of a membrane-bound protein predicted to be embedded in the membrane.	NA	NA	specific_fp14
ICBIDGAJ_01855	TMHMM	TMhelix	Region of a membrane-bound protein predicted to be embedded in the membrane.	NA	NA	specific_fp14
ICBIDGAJ_01855	Phobius	TRANSMEMBRANE	Region of a membrane-bound protein predicted to be embedded in the membrane.	NA	NA	specific_fp14
ICBIDGAJ_01855	Phobius	TRANSMEMBRANE	Region of a membrane-bound protein predicted to be embedded in the membrane.	NA	NA	specific_fp14
ICBIDGAJ_01855	Phobius	TRANSMEMBRANE	Region of a membrane-bound protein predicted to be embedded in the membrane.	NA	NA	specific_fp14
ICBIDGAJ_01855	TMHMM	TMhelix	Region of a membrane-bound protein predicted to be embedded in the membrane.	NA	NA	specific_fp14
ICBIDGAJ_01855	TMHMM	TMhelix	Region of a membrane-bound protein predicted to be embedded in the membrane.	NA	NA	specific_fp14
ICBIDGAJ_01855	Phobius	TRANSMEMBRANE	Region of a membrane-bound protein predicted to be embedded in the membrane.	NA	NA	specific_fp14
ICBIDGAJ_01855	Phobius	CYTOPLASMIC_DOMAIN	Region of a membrane-bound protein predicted to be outside the membrane, in the cytoplasm.	NA	NA	specific_fp14
ICBIDGAJ_01855	Phobius	CYTOPLASMIC_DOMAIN	Region of a membrane-bound protein predicted to be outside the membrane, in the cytoplasm.	NA	NA	specific_fp14
ICBIDGAJ_01855	Phobius	NON_CYTOPLASMIC_DOMAIN	Region of a membrane-bound protein predicted to be outside the membrane, in the extracellular region.	NA	NA	specific_fp14
ICBIDGAJ_01855	Phobius	NON_CYTOPLASMIC_DOMAIN	Region of a membrane-bound protein predicted to be outside the membrane, in the extracellular region.	NA	NA	specific_fp14
ICBIDGAJ_01855	Phobius	TRANSMEMBRANE	Region of a membrane-bound protein predicted to be embedded in the membrane.	NA	NA	specific_fp14
ICBIDGAJ_01855	TMHMM	TMhelix	Region of a membrane-bound protein predicted to be embedded in the membrane.	NA	NA	specific_fp14
ICBIDGAJ_01855	Phobius	TRANSMEMBRANE	Region of a membrane-bound protein predicted to be embedded in the membrane.	NA	NA	specific_fp14
ICBIDGAJ_01855	Phobius	CYTOPLASMIC_DOMAIN	Region of a membrane-bound protein predicted to be outside the membrane, in the cytoplasm.	NA	NA	specific_fp14
ICBIDGAJ_01855	Phobius	NON_CYTOPLASMIC_DOMAIN	Region of a membrane-bound protein predicted to be outside the membrane, in the extracellular region.	NA	NA	specific_fp14
ICBIDGAJ_01855	Phobius	TRANSMEMBRANE	Region of a membrane-bound protein predicted to be embedded in the membrane.	NA	NA	specific_fp14
ICBIDGAJ_01855	TMHMM	TMhelix	Region of a membrane-bound protein predicted to be embedded in the membrane.	NA	NA	specific_fp14
ICBIDGAJ_01855	TMHMM	TMhelix	Region of a membrane-bound protein predicted to be embedded in the membrane.	NA	NA	specific_fp14
ICBIDGAJ_01855	Phobius	NON_CYTOPLASMIC_DOMAIN	Region of a membrane-bound protein predicted to be outside the membrane, in the extracellular region.	NA	NA	specific_fp14
ICBIDGAJ_01855	Phobius	NON_CYTOPLASMIC_DOMAIN	Region of a membrane-bound protein predicted to be outside the membrane, in the extracellular region.	NA	NA	specific_fp14
ICBIDGAJ_01855	Phobius	CYTOPLASMIC_DOMAIN	Region of a membrane-bound protein predicted to be outside the membrane, in the cytoplasm.	NA	NA	specific_fp14
ICBIDGAJ_01388	Coils	Coil	NA	NA	NA	specific_fp14
ICBIDGAJ_01386	Phobius	TRANSMEMBRANE	Region of a membrane-bound protein predicted to be embedded in the membrane.	NA	NA	specific_fp14
ICBIDGAJ_01386	Phobius	NON_CYTOPLASMIC_DOMAIN	Region of a membrane-bound protein predicted to be outside the membrane, in the extracellular region.	NA	NA	specific_fp14
ICBIDGAJ_01386	Phobius	CYTOPLASMIC_DOMAIN	Region of a membrane-bound protein predicted to be outside the membrane, in the cytoplasm.	NA	NA	specific_fp14
ICBIDGAJ_01386	TMHMM	TMhelix	Region of a membrane-bound protein predicted to be embedded in the membrane.	NA	NA	specific_fp14
ICBIDGAJ_01385	NA	NA	NA	NA	NA	specific_fp14
ICBIDGAJ_01382	NA	NA	NA	NA	NA	specific_fp14
ICBIDGAJ_01380	NA	NA	NA	NA	NA	specific_fp14
ICBIDGAJ_01381	NA	NA	NA	NA	NA	specific_fp14
ICBIDGAJ_01540	Phobius	CYTOPLASMIC_DOMAIN	Region of a membrane-bound protein predicted to be outside the membrane, in the cytoplasm.	NA	NA	specific_fp14
ICBIDGAJ_01540	Phobius	TRANSMEMBRANE	Region of a membrane-bound protein predicted to be embedded in the membrane.	NA	NA	specific_fp14
ICBIDGAJ_01540	Phobius	CYTOPLASMIC_DOMAIN	Region of a membrane-bound protein predicted to be outside the membrane, in the cytoplasm.	NA	NA	specific_fp14
ICBIDGAJ_01540	Phobius	TRANSMEMBRANE	Region of a membrane-bound protein predicted to be embedded in the membrane.	NA	NA	specific_fp14
ICBIDGAJ_01540	Phobius	NON_CYTOPLASMIC_DOMAIN	Region of a membrane-bound protein predicted to be outside the membrane, in the extracellular region.	NA	NA	specific_fp14
ICBIDGAJ_01540	Phobius	TRANSMEMBRANE	Region of a membrane-bound protein predicted to be embedded in the membrane.	NA	NA	specific_fp14
ICBIDGAJ_01540	TMHMM	TMhelix	Region of a membrane-bound protein predicted to be embedded in the membrane.	NA	NA	specific_fp14
ICBIDGAJ_01540	TMHMM	TMhelix	Region of a membrane-bound protein predicted to be embedded in the membrane.	NA	NA	specific_fp14
ICBIDGAJ_01540	Phobius	TRANSMEMBRANE	Region of a membrane-bound protein predicted to be embedded in the membrane.	NA	NA	specific_fp14
ICBIDGAJ_01540	Phobius	CYTOPLASMIC_DOMAIN	Region of a membrane-bound protein predicted to be outside the membrane, in the cytoplasm.	NA	NA	specific_fp14
ICBIDGAJ_01540	TMHMM	TMhelix	Region of a membrane-bound protein predicted to be embedded in the membrane.	NA	NA	specific_fp14
ICBIDGAJ_01540	TMHMM	TMhelix	Region of a membrane-bound protein predicted to be embedded in the membrane.	NA	NA	specific_fp14
ICBIDGAJ_01540	Phobius	NON_CYTOPLASMIC_DOMAIN	Region of a membrane-bound protein predicted to be outside the membrane, in the extracellular region.	NA	NA	specific_fp14
ICBIDGAJ_01540	Phobius	NON_CYTOPLASMIC_DOMAIN	Region of a membrane-bound protein predicted to be outside the membrane, in the extracellular region.	NA	NA	specific_fp14
ICBIDGAJ_01540	TMHMM	TMhelix	Region of a membrane-bound protein predicted to be embedded in the membrane.	NA	NA	specific_fp14
ICBIDGAJ_01540	Phobius	TRANSMEMBRANE	Region of a membrane-bound protein predicted to be embedded in the membrane.	NA	NA	specific_fp14
ICBIDGAJ_01540	Phobius	CYTOPLASMIC_DOMAIN	Region of a membrane-bound protein predicted to be outside the membrane, in the cytoplasm.	NA	NA	specific_fp14
ICBIDGAJ_01540	Phobius	TRANSMEMBRANE	Region of a membrane-bound protein predicted to be embedded in the membrane.	NA	NA	specific_fp14
ICBIDGAJ_01540	TMHMM	TMhelix	Region of a membrane-bound protein predicted to be embedded in the membrane.	NA	NA	specific_fp14
ICBIDGAJ_01541	TMHMM	TMhelix	Region of a membrane-bound protein predicted to be embedded in the membrane.	NA	NA	specific_fp14
ICBIDGAJ_01541	Phobius	TRANSMEMBRANE	Region of a membrane-bound protein predicted to be embedded in the membrane.	NA	NA	specific_fp14
ICBIDGAJ_01541	Phobius	TRANSMEMBRANE	Region of a membrane-bound protein predicted to be embedded in the membrane.	NA	NA	specific_fp14
ICBIDGAJ_01541	Phobius	CYTOPLASMIC_DOMAIN	Region of a membrane-bound protein predicted to be outside the membrane, in the cytoplasm.	NA	NA	specific_fp14
ICBIDGAJ_01541	TMHMM	TMhelix	Region of a membrane-bound protein predicted to be embedded in the membrane.	NA	NA	specific_fp14
ICBIDGAJ_01541	TMHMM	TMhelix	Region of a membrane-bound protein predicted to be embedded in the membrane.	NA	NA	specific_fp14
ICBIDGAJ_01541	Phobius	TRANSMEMBRANE	Region of a membrane-bound protein predicted to be embedded in the membrane.	NA	NA	specific_fp14
ICBIDGAJ_01541	Phobius	TRANSMEMBRANE	Region of a membrane-bound protein predicted to be embedded in the membrane.	NA	NA	specific_fp14
ICBIDGAJ_01541	Phobius	NON_CYTOPLASMIC_DOMAIN	Region of a membrane-bound protein predicted to be outside the membrane, in the extracellular region.	NA	NA	specific_fp14
ICBIDGAJ_01541	Phobius	NON_CYTOPLASMIC_DOMAIN	Region of a membrane-bound protein predicted to be outside the membrane, in the extracellular region.	NA	NA	specific_fp14
ICBIDGAJ_01541	Phobius	TRANSMEMBRANE	Region of a membrane-bound protein predicted to be embedded in the membrane.	NA	NA	specific_fp14
ICBIDGAJ_01541	Phobius	CYTOPLASMIC_DOMAIN	Region of a membrane-bound protein predicted to be outside the membrane, in the cytoplasm.	NA	NA	specific_fp14
ICBIDGAJ_01541	Phobius	NON_CYTOPLASMIC_DOMAIN	Region of a membrane-bound protein predicted to be outside the membrane, in the extracellular region.	NA	NA	specific_fp14
ICBIDGAJ_01541	Phobius	CYTOPLASMIC_DOMAIN	Region of a membrane-bound protein predicted to be outside the membrane, in the cytoplasm.	NA	NA	specific_fp14
ICBIDGAJ_01541	Phobius	CYTOPLASMIC_DOMAIN	Region of a membrane-bound protein predicted to be outside the membrane, in the cytoplasm.	NA	NA	specific_fp14
ICBIDGAJ_01541	TMHMM	TMhelix	Region of a membrane-bound protein predicted to be embedded in the membrane.	NA	NA	specific_fp14
ICBIDGAJ_01541	TMHMM	TMhelix	Region of a membrane-bound protein predicted to be embedded in the membrane.	NA	NA	specific_fp14
ICBIDGAJ_01541	Phobius	TRANSMEMBRANE	Region of a membrane-bound protein predicted to be embedded in the membrane.	NA	NA	specific_fp14
ICBIDGAJ_01541	TMHMM	TMhelix	Region of a membrane-bound protein predicted to be embedded in the membrane.	NA	NA	specific_fp14
ICBIDGAJ_01780	Phobius	CYTOPLASMIC_DOMAIN	Region of a membrane-bound protein predicted to be outside the membrane, in the cytoplasm.	NA	NA	specific_fp14
ICBIDGAJ_01780	TMHMM	TMhelix	Region of a membrane-bound protein predicted to be embedded in the membrane.	NA	NA	specific_fp14
ICBIDGAJ_01780	Phobius	TRANSMEMBRANE	Region of a membrane-bound protein predicted to be embedded in the membrane.	NA	NA	specific_fp14
ICBIDGAJ_01780	Phobius	TRANSMEMBRANE	Region of a membrane-bound protein predicted to be embedded in the membrane.	NA	NA	specific_fp14
ICBIDGAJ_01780	Pfam	PF14015	Protein of unknown function (DUF4231)	IPR025325	Protein of unknown function DUF4231	specific_fp14
ICBIDGAJ_01780	Phobius	CYTOPLASMIC_DOMAIN	Region of a membrane-bound protein predicted to be outside the membrane, in the cytoplasm.	NA	NA	specific_fp14
ICBIDGAJ_01780	Phobius	NON_CYTOPLASMIC_DOMAIN	Region of a membrane-bound protein predicted to be outside the membrane, in the extracellular region.	NA	NA	specific_fp14
ICBIDGAJ_01780	MobiDBLite	mobidb-lite	consensus disorder prediction	NA	NA	specific_fp14
ICBIDGAJ_01781	NA	NA	NA	NA	NA	specific_fp14
ICBIDGAJ_01373	NA	NA	NA	NA	NA	specific_fp14
ICBIDGAJ_01372	NA	NA	NA	NA	NA	specific_fp14
ICBIDGAJ_01371	Gene3D	G3DSA:1.10.260.40	NA	IPR010982	Lambda repressor-like, DNA-binding domain superfamily	specific_fp14
ICBIDGAJ_01371	SUPERFAMILY	SSF47413	NA	IPR010982	Lambda repressor-like, DNA-binding domain superfamily	specific_fp14
ICBIDGAJ_01371	CDD	cd00093	HTH_XRE	IPR001387	Cro/C1-type helix-turn-helix domain	specific_fp14
ICBIDGAJ_01370	Pfam	PF02452	PemK-like, MazF-like toxin of type II toxin-antitoxin system	IPR003477	mRNA interferase PemK-like	specific_fp14
ICBIDGAJ_01370	Coils	Coil	NA	NA	NA	specific_fp14
ICBIDGAJ_01370	SUPERFAMILY	SSF50118	NA	NA	NA	specific_fp14
ICBIDGAJ_01370	Gene3D	G3DSA:2.30.30.110	NA	IPR011067	Plasmid maintenance toxin/Cell growth inhibitor	specific_fp14
ICBIDGAJ_01370	PANTHER	PTHR33988	NA	IPR003477	mRNA interferase PemK-like	specific_fp14
ICBIDGAJ_01377	NA	NA	NA	NA	NA	specific_fp14
ICBIDGAJ_01376	Coils	Coil	NA	NA	NA	specific_fp14
ICBIDGAJ_01375	NA	NA	NA	NA	NA	specific_fp14
ICBIDGAJ_01374	NA	NA	NA	NA	NA	specific_fp14
ICBIDGAJ_01379	NA	NA	NA	NA	NA	specific_fp14
ICBIDGAJ_00164	SUPERFAMILY	SSF53474	NA	IPR029058	Alpha/Beta hydrolase fold	specific_fp14
ICBIDGAJ_00399	Phobius	NON_CYTOPLASMIC_DOMAIN	Region of a membrane-bound protein predicted to be outside the membrane, in the extracellular region.	NA	NA	specific_fp14
ICBIDGAJ_00399	Phobius	TRANSMEMBRANE	Region of a membrane-bound protein predicted to be embedded in the membrane.	NA	NA	specific_fp14
ICBIDGAJ_00399	SignalP_EUK	SignalP-noTM	NA	NA	NA	specific_fp14
ICBIDGAJ_00399	Phobius	CYTOPLASMIC_DOMAIN	Region of a membrane-bound protein predicted to be outside the membrane, in the cytoplasm.	NA	NA	specific_fp14
ICBIDGAJ_02460	Phobius	SIGNAL_PEPTIDE	Signal peptide region	NA	NA	specific_fp14
ICBIDGAJ_02460	Phobius	NON_CYTOPLASMIC_DOMAIN	Region of a membrane-bound protein predicted to be outside the membrane, in the extracellular region.	NA	NA	specific_fp14
ICBIDGAJ_02460	Phobius	SIGNAL_PEPTIDE_N_REGION	N-terminal region of a signal peptide.	NA	NA	specific_fp14
ICBIDGAJ_02460	Phobius	SIGNAL_PEPTIDE_C_REGION	C-terminal region of a signal peptide.	NA	NA	specific_fp14
ICBIDGAJ_02460	Phobius	SIGNAL_PEPTIDE_H_REGION	Hydrophobic region of a signal peptide.	NA	NA	specific_fp14
ICBIDGAJ_01660	PANTHER	PTHR24222	NA	NA	NA	specific_fp14
ICBIDGAJ_01660	Pfam	PF00005	ABC transporter	IPR003439	ABC transporter-like	specific_fp14
ICBIDGAJ_01660	SUPERFAMILY	SSF52540	NA	IPR027417	P-loop containing nucleoside triphosphate hydrolase	specific_fp14
ICBIDGAJ_01660	Gene3D	G3DSA:3.40.50.300	NA	NA	NA	specific_fp14
ICBIDGAJ_01660	PANTHER	PTHR24222:SF22	NA	NA	NA	specific_fp14
ICBIDGAJ_01847	SUPERFAMILY	SSF52467	NA	IPR029035	DHS-like NAD/FAD-binding domain superfamily	specific_fp14
ICBIDGAJ_01847	Pfam	PF13289	SIR2-like domain	IPR039444	SIR2-like domain	specific_fp14
ICBIDGAJ_01396	MobiDBLite	mobidb-lite	consensus disorder prediction	NA	NA	specific_fp14
ICBIDGAJ_01556	Pfam	PF04465	Protein of unknown function (DUF499)	IPR007555	Protein of unknown function DUF499	specific_fp14
ICBIDGAJ_01556	Pfam	PF18731	Swt1-like HEPN	IPR041650	Swt1-like HEPN	specific_fp14
ICBIDGAJ_01555	Pfam	PF06634	Protein of unknown function (DUF1156)	IPR009537	Domain of unknown function DUF1156	specific_fp14
ICBIDGAJ_01555	SUPERFAMILY	SSF53335	NA	IPR029063	S-adenosyl-L-methionine-dependent methyltransferase	specific_fp14
ICBIDGAJ_01554	Gene3D	G3DSA:3.40.50.300	NA	NA	NA	specific_fp14
ICBIDGAJ_01554	SUPERFAMILY	SSF52540	NA	IPR027417	P-loop containing nucleoside triphosphate hydrolase	specific_fp14
ICBIDGAJ_02163	Pfam	PF14487	ssDNA thymidine ADP-ribosyltransferase, DarT	IPR029494	ssDNA thymidine ADP-ribosyltransferase, DarT	specific_fp14
ICBIDGAJ_02162	Gene3D	G3DSA:3.40.220.10	NA	NA	NA	specific_fp14
ICBIDGAJ_02162	CDD	cd02901	Macro_Poa1p_like	NA	NA	specific_fp14
ICBIDGAJ_02162	PANTHER	PTHR12521	NA	NA	NA	specific_fp14
ICBIDGAJ_02162	SUPERFAMILY	SSF52949	NA	NA	NA	specific_fp14
ICBIDGAJ_02162	SMART	SM00506	NA	IPR002589	Macro domain	specific_fp14
ICBIDGAJ_02162	ProSiteProfiles	PS51154	Macro domain profile.	IPR002589	Macro domain	specific_fp14
ICBIDGAJ_02162	Pfam	PF01661	Macro domain	IPR002589	Macro domain	specific_fp14
ICBIDGAJ_00155	NA	NA	NA	NA	NA	specific_fp14
ICBIDGAJ_00152	Gene3D	G3DSA:3.30.460.10	NA	NA	NA	specific_fp14
ICBIDGAJ_00152	Pfam	PF01909	Nucleotidyltransferase domain	IPR002934	Polymerase, nucleotidyl transferase domain	specific_fp14
ICBIDGAJ_00152	CDD	cd05403	NT_KNTase_like	NA	NA	specific_fp14
ICBIDGAJ_00152	Coils	Coil	NA	NA	NA	specific_fp14
ICBIDGAJ_00152	SUPERFAMILY	SSF81301	NA	NA	NA	specific_fp14
ICBIDGAJ_00153	PANTHER	PTHR37812	NA	NA	NA	specific_fp14
ICBIDGAJ_00153	SUPERFAMILY	SSF46689	NA	IPR009057	Homeobox-like domain superfamily	specific_fp14
ICBIDGAJ_01307	Coils	Coil	NA	NA	NA	specific_fp14
ICBIDGAJ_01307	Coils	Coil	NA	NA	NA	specific_fp14
ICBIDGAJ_01304	NA	NA	NA	NA	NA	specific_fp14
ICBIDGAJ_01305	MobiDBLite	mobidb-lite	consensus disorder prediction	NA	NA	specific_fp14
ICBIDGAJ_01870	NA	NA	NA	NA	NA	specific_fp14
ICBIDGAJ_01877	NA	NA	NA	NA	NA	specific_fp14
ICBIDGAJ_01301	NA	NA	NA	NA	NA	specific_fp14
ICBIDGAJ_01014	NA	NA	NA	NA	NA	specific_fp14
ICBIDGAJ_01308	Pfam	PF02195	ParB-like nuclease domain	IPR003115	ParB/Sulfiredoxin	specific_fp14
ICBIDGAJ_01308	SUPERFAMILY	SSF110849	NA	IPR036086	ParB/Sulfiredoxin superfamily	specific_fp14
ICBIDGAJ_01309	Pfam	PF13384	Homeodomain-like domain	NA	NA	specific_fp14
ICBIDGAJ_01952	CDD	cd00085	HNHc	IPR003615	HNH nuclease	specific_fp14
ICBIDGAJ_01952	Phobius	TRANSMEMBRANE	Region of a membrane-bound protein predicted to be embedded in the membrane.	NA	NA	specific_fp14
ICBIDGAJ_01952	Coils	Coil	NA	NA	NA	specific_fp14
ICBIDGAJ_01952	Pfam	PF01844	HNH endonuclease	IPR002711	HNH endonuclease	specific_fp14
ICBIDGAJ_01952	PANTHER	PTHR33877	NA	NA	NA	specific_fp14
ICBIDGAJ_01952	Coils	Coil	NA	NA	NA	specific_fp14
ICBIDGAJ_01952	TMHMM	TMhelix	Region of a membrane-bound protein predicted to be embedded in the membrane.	NA	NA	specific_fp14
ICBIDGAJ_01952	Gene3D	G3DSA:3.30.40.60	NA	NA	NA	specific_fp14
ICBIDGAJ_01952	SMART	SM00507	NA	IPR003615	HNH nuclease	specific_fp14
ICBIDGAJ_01952	Phobius	CYTOPLASMIC_DOMAIN	Region of a membrane-bound protein predicted to be outside the membrane, in the cytoplasm.	NA	NA	specific_fp14
ICBIDGAJ_01952	Phobius	NON_CYTOPLASMIC_DOMAIN	Region of a membrane-bound protein predicted to be outside the membrane, in the extracellular region.	NA	NA	specific_fp14
ICBIDGAJ_02293	Gene3D	G3DSA:3.60.70.12	NA	NA	NA	specific_fp14
ICBIDGAJ_02293	SUPERFAMILY	SSF56266	NA	IPR016117	ArgJ-like domain superfamily	specific_fp14
ICBIDGAJ_02293	Pfam	PF03576	Peptidase family S58	IPR005321	Peptidase S58, DmpA	specific_fp14
ICBIDGAJ_01854	Pfam	PF00534	Glycosyl transferases group 1	IPR001296	Glycosyl transferase, family 1	specific_fp14
ICBIDGAJ_01854	PANTHER	PTHR46401:SF5	NA	NA	NA	specific_fp14
ICBIDGAJ_01854	Gene3D	G3DSA:3.40.50.11090	NA	NA	NA	specific_fp14
ICBIDGAJ_01854	PANTHER	PTHR46401	NA	NA	NA	specific_fp14
ICBIDGAJ_01854	SUPERFAMILY	SSF53756	NA	NA	NA	specific_fp14
ICBIDGAJ_01854	CDD	cd03801	GT4_PimA-like	NA	NA	specific_fp14
ICBIDGAJ_01854	Gene3D	G3DSA:3.40.50.2000	NA	NA	NA	specific_fp14
ICBIDGAJ_00143	Gene3D	G3DSA:3.40.50.300	NA	NA	NA	specific_fp14
ICBIDGAJ_00143	PANTHER	PTHR34301	NA	NA	NA	specific_fp14
ICBIDGAJ_00143	SUPERFAMILY	SSF52540	NA	IPR027417	P-loop containing nucleoside triphosphate hydrolase	specific_fp14
ICBIDGAJ_01314	Coils	Coil	NA	NA	NA	specific_fp14
ICBIDGAJ_01314	Coils	Coil	NA	NA	NA	specific_fp14
ICBIDGAJ_01311	MobiDBLite	mobidb-lite	consensus disorder prediction	NA	NA	specific_fp14
ICBIDGAJ_01310	Gene3D	G3DSA:3.40.50.300	NA	NA	NA	specific_fp14
ICBIDGAJ_01310	TIGRFAM	TIGR01630	psiM2_ORF9: phage uncharacterized protein, C-terminal domain	IPR006517	Archaeophage PsiM2, terminase large subunit	specific_fp14
ICBIDGAJ_01310	Pfam	PF03237	Terminase-like family	IPR004921	Terminase large subunit, T4likevirus-type	specific_fp14
ICBIDGAJ_01310	Pfam	PF17289	Terminase RNaseH-like domain	IPR035421	Terminase, large subunit gp17-like	specific_fp14
ICBIDGAJ_01313	NA	NA	NA	NA	NA	specific_fp14
ICBIDGAJ_01312	Coils	Coil	NA	NA	NA	specific_fp14
ICBIDGAJ_01312	Phobius	SIGNAL_PEPTIDE_C_REGION	C-terminal region of a signal peptide.	NA	NA	specific_fp14
ICBIDGAJ_01312	Phobius	SIGNAL_PEPTIDE_N_REGION	N-terminal region of a signal peptide.	NA	NA	specific_fp14
ICBIDGAJ_01312	Phobius	SIGNAL_PEPTIDE	Signal peptide region	NA	NA	specific_fp14
ICBIDGAJ_01312	Phobius	SIGNAL_PEPTIDE_H_REGION	Hydrophobic region of a signal peptide.	NA	NA	specific_fp14
ICBIDGAJ_01312	Phobius	NON_CYTOPLASMIC_DOMAIN	Region of a membrane-bound protein predicted to be outside the membrane, in the extracellular region.	NA	NA	specific_fp14
ICBIDGAJ_01319	ProSiteProfiles	PS51750	Bro-N domain profile.	IPR003497	BRO N-terminal domain	specific_fp14
ICBIDGAJ_01319	PANTHER	PTHR36180:SF2	NA	NA	NA	specific_fp14
ICBIDGAJ_01319	Pfam	PF03374	Phage antirepressor protein KilAC domain	IPR005039	Antirepressor protein, C-terminal	specific_fp14
ICBIDGAJ_01319	Pfam	PF02498	BRO family, N-terminal domain	IPR003497	BRO N-terminal domain	specific_fp14
ICBIDGAJ_01319	SMART	SM01040	NA	IPR003497	BRO N-terminal domain	specific_fp14
ICBIDGAJ_01319	PANTHER	PTHR36180	NA	NA	NA	specific_fp14
ICBIDGAJ_02609	Phobius	NON_CYTOPLASMIC_DOMAIN	Region of a membrane-bound protein predicted to be outside the membrane, in the extracellular region.	NA	NA	specific_fp14
ICBIDGAJ_02609	Phobius	SIGNAL_PEPTIDE_H_REGION	Hydrophobic region of a signal peptide.	NA	NA	specific_fp14
ICBIDGAJ_02609	Phobius	SIGNAL_PEPTIDE_C_REGION	C-terminal region of a signal peptide.	NA	NA	specific_fp14
ICBIDGAJ_02609	Pfam	PF05128	Domain of unknown function (DUF697)	IPR021147	Protein of unknown function DUF697	specific_fp14
ICBIDGAJ_02609	Phobius	SIGNAL_PEPTIDE_N_REGION	N-terminal region of a signal peptide.	NA	NA	specific_fp14
ICBIDGAJ_02609	Phobius	SIGNAL_PEPTIDE	Signal peptide region	NA	NA	specific_fp14
ICBIDGAJ_00289	TMHMM	TMhelix	Region of a membrane-bound protein predicted to be embedded in the membrane.	NA	NA	specific_fp14
ICBIDGAJ_00289	Phobius	TRANSMEMBRANE	Region of a membrane-bound protein predicted to be embedded in the membrane.	NA	NA	specific_fp14
ICBIDGAJ_00289	Phobius	NON_CYTOPLASMIC_DOMAIN	Region of a membrane-bound protein predicted to be outside the membrane, in the extracellular region.	NA	NA	specific_fp14
ICBIDGAJ_00289	TMHMM	TMhelix	Region of a membrane-bound protein predicted to be embedded in the membrane.	NA	NA	specific_fp14
ICBIDGAJ_00289	Phobius	CYTOPLASMIC_DOMAIN	Region of a membrane-bound protein predicted to be outside the membrane, in the cytoplasm.	NA	NA	specific_fp14
ICBIDGAJ_01320	NA	NA	NA	NA	NA	specific_fp14
ICBIDGAJ_02459	Coils	Coil	NA	NA	NA	specific_fp14
ICBIDGAJ_02459	Coils	Coil	NA	NA	NA	specific_fp14
ICBIDGAJ_01733	Gene3D	G3DSA:3.30.2310.20	NA	IPR035093	Toxin-antitoxin system, RelE/ParE toxin domain superfamily	specific_fp14
ICBIDGAJ_01733	Pfam	PF05016	ParE toxin of type II toxin-antitoxin system, parDE	IPR007712	Toxin-antitoxin system, RelE/ParE toxin family	specific_fp14
ICBIDGAJ_01733	SUPERFAMILY	SSF143011	NA	IPR035093	Toxin-antitoxin system, RelE/ParE toxin domain superfamily	specific_fp14
ICBIDGAJ_02227	NA	NA	NA	NA	NA	specific_fp14
ICBIDGAJ_01539	Phobius	TRANSMEMBRANE	Region of a membrane-bound protein predicted to be embedded in the membrane.	NA	NA	specific_fp14
ICBIDGAJ_01539	Phobius	CYTOPLASMIC_DOMAIN	Region of a membrane-bound protein predicted to be outside the membrane, in the cytoplasm.	NA	NA	specific_fp14
ICBIDGAJ_01539	TMHMM	TMhelix	Region of a membrane-bound protein predicted to be embedded in the membrane.	NA	NA	specific_fp14
ICBIDGAJ_01539	Phobius	NON_CYTOPLASMIC_DOMAIN	Region of a membrane-bound protein predicted to be outside the membrane, in the extracellular region.	NA	NA	specific_fp14
ICBIDGAJ_01539	Phobius	CYTOPLASMIC_DOMAIN	Region of a membrane-bound protein predicted to be outside the membrane, in the cytoplasm.	NA	NA	specific_fp14
ICBIDGAJ_01539	Phobius	TRANSMEMBRANE	Region of a membrane-bound protein predicted to be embedded in the membrane.	NA	NA	specific_fp14
ICBIDGAJ_01539	TMHMM	TMhelix	Region of a membrane-bound protein predicted to be embedded in the membrane.	NA	NA	specific_fp14
ICBIDGAJ_01539	TMHMM	TMhelix	Region of a membrane-bound protein predicted to be embedded in the membrane.	NA	NA	specific_fp14
ICBIDGAJ_01539	Phobius	TRANSMEMBRANE	Region of a membrane-bound protein predicted to be embedded in the membrane.	NA	NA	specific_fp14
ICBIDGAJ_01539	TMHMM	TMhelix	Region of a membrane-bound protein predicted to be embedded in the membrane.	NA	NA	specific_fp14
ICBIDGAJ_01539	Phobius	TRANSMEMBRANE	Region of a membrane-bound protein predicted to be embedded in the membrane.	NA	NA	specific_fp14
ICBIDGAJ_01539	TMHMM	TMhelix	Region of a membrane-bound protein predicted to be embedded in the membrane.	NA	NA	specific_fp14
ICBIDGAJ_01539	Phobius	TRANSMEMBRANE	Region of a membrane-bound protein predicted to be embedded in the membrane.	NA	NA	specific_fp14
ICBIDGAJ_01539	Phobius	NON_CYTOPLASMIC_DOMAIN	Region of a membrane-bound protein predicted to be outside the membrane, in the extracellular region.	NA	NA	specific_fp14
ICBIDGAJ_01539	Phobius	NON_CYTOPLASMIC_DOMAIN	Region of a membrane-bound protein predicted to be outside the membrane, in the extracellular region.	NA	NA	specific_fp14
ICBIDGAJ_01539	Phobius	CYTOPLASMIC_DOMAIN	Region of a membrane-bound protein predicted to be outside the membrane, in the cytoplasm.	NA	NA	specific_fp14
ICBIDGAJ_01539	Phobius	CYTOPLASMIC_DOMAIN	Region of a membrane-bound protein predicted to be outside the membrane, in the cytoplasm.	NA	NA	specific_fp14
ICBIDGAJ_01539	Gene3D	G3DSA:3.30.565.10	NA	IPR036890	Histidine kinase/HSP90-like ATPase superfamily	specific_fp14
ICBIDGAJ_01539	Phobius	TRANSMEMBRANE	Region of a membrane-bound protein predicted to be embedded in the membrane.	NA	NA	specific_fp14
ICBIDGAJ_01539	Phobius	NON_CYTOPLASMIC_DOMAIN	Region of a membrane-bound protein predicted to be outside the membrane, in the extracellular region.	NA	NA	specific_fp14
ICBIDGAJ_01539	CDD	cd16917	HATPase_UhpB-NarQ-NarX-like	NA	NA	specific_fp14
ICBIDGAJ_01539	Phobius	TRANSMEMBRANE	Region of a membrane-bound protein predicted to be embedded in the membrane.	NA	NA	specific_fp14
ICBIDGAJ_01539	TMHMM	TMhelix	Region of a membrane-bound protein predicted to be embedded in the membrane.	NA	NA	specific_fp14
ICBIDGAJ_01858	NA	NA	NA	NA	NA	specific_fp14
ICBIDGAJ_02222	SFLD	SFLDS00029	Radical SAM	IPR007197	Radical SAM	specific_fp14
ICBIDGAJ_02222	PANTHER	PTHR11228	NA	NA	NA	specific_fp14
ICBIDGAJ_02222	CDD	cd01335	Radical_SAM	NA	NA	specific_fp14
ICBIDGAJ_02222	Gene3D	G3DSA:3.20.20.70	NA	IPR013785	Aldolase-type TIM barrel	specific_fp14
ICBIDGAJ_02222	ProSitePatterns	PS01305	moaA / nifB / pqqE family signature.	IPR000385	MoaA/NifB/PqqE, iron-sulphur binding, conserved site	specific_fp14
ICBIDGAJ_02222	Pfam	PF13353	4Fe-4S single cluster domain	NA	NA	specific_fp14
ICBIDGAJ_02222	SFLD	SFLDG01067	SPASM/twitch domain containing	NA	NA	specific_fp14
ICBIDGAJ_02222	Pfam	PF04055	Radical SAM superfamily	IPR007197	Radical SAM	specific_fp14
ICBIDGAJ_02222	SUPERFAMILY	SSF102114	NA	NA	NA	specific_fp14
ICBIDGAJ_00136	NA	NA	NA	NA	NA	specific_fp14
ICBIDGAJ_00137	Phobius	TRANSMEMBRANE	Region of a membrane-bound protein predicted to be embedded in the membrane.	NA	NA	specific_fp14
ICBIDGAJ_00137	Phobius	CYTOPLASMIC_DOMAIN	Region of a membrane-bound protein predicted to be outside the membrane, in the cytoplasm.	NA	NA	specific_fp14
ICBIDGAJ_00137	Phobius	NON_CYTOPLASMIC_DOMAIN	Region of a membrane-bound protein predicted to be outside the membrane, in the extracellular region.	NA	NA	specific_fp14
ICBIDGAJ_00137	Phobius	CYTOPLASMIC_DOMAIN	Region of a membrane-bound protein predicted to be outside the membrane, in the cytoplasm.	NA	NA	specific_fp14
ICBIDGAJ_00137	Phobius	TRANSMEMBRANE	Region of a membrane-bound protein predicted to be embedded in the membrane.	NA	NA	specific_fp14
ICBIDGAJ_02610	NA	NA	NA	NA	NA	specific_fp14
ICBIDGAJ_00130	Pfam	PF03235	Protein of unknown function DUF262	IPR004919	Domain of unknown function DUF262	specific_fp14
ICBIDGAJ_00526	NA	NA	NA	NA	NA	specific_fp14
ICBIDGAJ_01328	NA	NA	NA	NA	NA	specific_fp14
ICBIDGAJ_01329	MobiDBLite	mobidb-lite	consensus disorder prediction	NA	NA	specific_fp14
ICBIDGAJ_01329	MobiDBLite	mobidb-lite	consensus disorder prediction	NA	NA	specific_fp14
ICBIDGAJ_00444	TMHMM	TMhelix	Region of a membrane-bound protein predicted to be embedded in the membrane.	NA	NA	specific_fp14
ICBIDGAJ_00444	Phobius	TRANSMEMBRANE	Region of a membrane-bound protein predicted to be embedded in the membrane.	NA	NA	specific_fp14
ICBIDGAJ_00444	Phobius	TRANSMEMBRANE	Region of a membrane-bound protein predicted to be embedded in the membrane.	NA	NA	specific_fp14
ICBIDGAJ_00444	Phobius	TRANSMEMBRANE	Region of a membrane-bound protein predicted to be embedded in the membrane.	NA	NA	specific_fp14
ICBIDGAJ_00444	Phobius	CYTOPLASMIC_DOMAIN	Region of a membrane-bound protein predicted to be outside the membrane, in the cytoplasm.	NA	NA	specific_fp14
ICBIDGAJ_00444	Phobius	NON_CYTOPLASMIC_DOMAIN	Region of a membrane-bound protein predicted to be outside the membrane, in the extracellular region.	NA	NA	specific_fp14
ICBIDGAJ_00444	Phobius	CYTOPLASMIC_DOMAIN	Region of a membrane-bound protein predicted to be outside the membrane, in the cytoplasm.	NA	NA	specific_fp14
ICBIDGAJ_00444	Phobius	NON_CYTOPLASMIC_DOMAIN	Region of a membrane-bound protein predicted to be outside the membrane, in the extracellular region.	NA	NA	specific_fp14
ICBIDGAJ_00444	TMHMM	TMhelix	Region of a membrane-bound protein predicted to be embedded in the membrane.	NA	NA	specific_fp14
ICBIDGAJ_00444	Pfam	PF07853	Protein of unknown function (DUF1648)	IPR012867	Domain of unknown function DUF1648	specific_fp14
ICBIDGAJ_00444	TMHMM	TMhelix	Region of a membrane-bound protein predicted to be embedded in the membrane.	NA	NA	specific_fp14
ICBIDGAJ_00445	TMHMM	TMhelix	Region of a membrane-bound protein predicted to be embedded in the membrane.	NA	NA	specific_fp14
ICBIDGAJ_00445	Phobius	TRANSMEMBRANE	Region of a membrane-bound protein predicted to be embedded in the membrane.	NA	NA	specific_fp14
ICBIDGAJ_00445	TMHMM	TMhelix	Region of a membrane-bound protein predicted to be embedded in the membrane.	NA	NA	specific_fp14
ICBIDGAJ_00445	Phobius	NON_CYTOPLASMIC_DOMAIN	Region of a membrane-bound protein predicted to be outside the membrane, in the extracellular region.	NA	NA	specific_fp14
ICBIDGAJ_00445	Phobius	TRANSMEMBRANE	Region of a membrane-bound protein predicted to be embedded in the membrane.	NA	NA	specific_fp14
ICBIDGAJ_00445	Phobius	NON_CYTOPLASMIC_DOMAIN	Region of a membrane-bound protein predicted to be outside the membrane, in the extracellular region.	NA	NA	specific_fp14
ICBIDGAJ_00445	Phobius	SIGNAL_PEPTIDE_H_REGION	Hydrophobic region of a signal peptide.	NA	NA	specific_fp14
ICBIDGAJ_00445	Phobius	SIGNAL_PEPTIDE_N_REGION	N-terminal region of a signal peptide.	NA	NA	specific_fp14
ICBIDGAJ_00445	TMHMM	TMhelix	Region of a membrane-bound protein predicted to be embedded in the membrane.	NA	NA	specific_fp14
ICBIDGAJ_00445	Phobius	CYTOPLASMIC_DOMAIN	Region of a membrane-bound protein predicted to be outside the membrane, in the cytoplasm.	NA	NA	specific_fp14
ICBIDGAJ_00445	TMHMM	TMhelix	Region of a membrane-bound protein predicted to be embedded in the membrane.	NA	NA	specific_fp14
ICBIDGAJ_00445	TMHMM	TMhelix	Region of a membrane-bound protein predicted to be embedded in the membrane.	NA	NA	specific_fp14
ICBIDGAJ_00445	Phobius	SIGNAL_PEPTIDE	Signal peptide region	NA	NA	specific_fp14
ICBIDGAJ_00445	Pfam	PF13630	SdpI/YhfL protein family	IPR025962	SdpI/YhfL protein family	specific_fp14
ICBIDGAJ_00445	Phobius	SIGNAL_PEPTIDE_C_REGION	C-terminal region of a signal peptide.	NA	NA	specific_fp14
ICBIDGAJ_00445	Phobius	TRANSMEMBRANE	Region of a membrane-bound protein predicted to be embedded in the membrane.	NA	NA	specific_fp14
ICBIDGAJ_00445	Phobius	TRANSMEMBRANE	Region of a membrane-bound protein predicted to be embedded in the membrane.	NA	NA	specific_fp14
ICBIDGAJ_00445	TMHMM	TMhelix	Region of a membrane-bound protein predicted to be embedded in the membrane.	NA	NA	specific_fp14
ICBIDGAJ_00445	Phobius	CYTOPLASMIC_DOMAIN	Region of a membrane-bound protein predicted to be outside the membrane, in the cytoplasm.	NA	NA	specific_fp14
ICBIDGAJ_00445	Phobius	TRANSMEMBRANE	Region of a membrane-bound protein predicted to be embedded in the membrane.	NA	NA	specific_fp14
ICBIDGAJ_00445	Phobius	NON_CYTOPLASMIC_DOMAIN	Region of a membrane-bound protein predicted to be outside the membrane, in the extracellular region.	NA	NA	specific_fp14
ICBIDGAJ_00445	Phobius	CYTOPLASMIC_DOMAIN	Region of a membrane-bound protein predicted to be outside the membrane, in the cytoplasm.	NA	NA	specific_fp14
ICBIDGAJ_00138	Coils	Coil	NA	NA	NA	specific_fp14
ICBIDGAJ_00138	Coils	Coil	NA	NA	NA	specific_fp14
ICBIDGAJ_00138	Coils	Coil	NA	NA	NA	specific_fp14
ICBIDGAJ_00138	Gene3D	G3DSA:3.40.50.300	NA	NA	NA	specific_fp14
ICBIDGAJ_00138	Pfam	PF12532	Protein of unknown function (DUF3732)	IPR022205	Protein of unknown function DUF3732	specific_fp14
ICBIDGAJ_01359	NA	NA	NA	NA	NA	specific_fp14
ICBIDGAJ_01358	NA	NA	NA	NA	NA	specific_fp14
ICBIDGAJ_02137	Phobius	SIGNAL_PEPTIDE_N_REGION	N-terminal region of a signal peptide.	NA	NA	specific_fp14
ICBIDGAJ_02137	Phobius	SIGNAL_PEPTIDE	Signal peptide region	NA	NA	specific_fp14
ICBIDGAJ_02137	SignalP_GRAM_POSITIVE	SignalP-TM	NA	NA	NA	specific_fp14
ICBIDGAJ_02137	Phobius	SIGNAL_PEPTIDE_C_REGION	C-terminal region of a signal peptide.	NA	NA	specific_fp14
ICBIDGAJ_02137	Phobius	NON_CYTOPLASMIC_DOMAIN	Region of a membrane-bound protein predicted to be outside the membrane, in the extracellular region.	NA	NA	specific_fp14
ICBIDGAJ_02137	Phobius	SIGNAL_PEPTIDE_H_REGION	Hydrophobic region of a signal peptide.	NA	NA	specific_fp14
ICBIDGAJ_02137	TMHMM	TMhelix	Region of a membrane-bound protein predicted to be embedded in the membrane.	NA	NA	specific_fp14
ICBIDGAJ_00756	NA	NA	NA	NA	NA	specific_fp14
ICBIDGAJ_00757	NA	NA	NA	NA	NA	specific_fp14
ICBIDGAJ_00202	Phobius	TRANSMEMBRANE	Region of a membrane-bound protein predicted to be embedded in the membrane.	NA	NA	specific_fp14
ICBIDGAJ_00202	Phobius	CYTOPLASMIC_DOMAIN	Region of a membrane-bound protein predicted to be outside the membrane, in the cytoplasm.	NA	NA	specific_fp14
ICBIDGAJ_00202	Phobius	TRANSMEMBRANE	Region of a membrane-bound protein predicted to be embedded in the membrane.	NA	NA	specific_fp14
ICBIDGAJ_00202	Phobius	NON_CYTOPLASMIC_DOMAIN	Region of a membrane-bound protein predicted to be outside the membrane, in the extracellular region.	NA	NA	specific_fp14
ICBIDGAJ_00202	Pfam	PF13231	Dolichyl-phosphate-mannose-protein mannosyltransferase	IPR038731	Glycosyltransferase RgtA/B/C/D-like	specific_fp14
ICBIDGAJ_00202	Phobius	TRANSMEMBRANE	Region of a membrane-bound protein predicted to be embedded in the membrane.	NA	NA	specific_fp14
ICBIDGAJ_00202	Phobius	TRANSMEMBRANE	Region of a membrane-bound protein predicted to be embedded in the membrane.	NA	NA	specific_fp14
ICBIDGAJ_00202	Phobius	TRANSMEMBRANE	Region of a membrane-bound protein predicted to be embedded in the membrane.	NA	NA	specific_fp14
ICBIDGAJ_00202	Phobius	TRANSMEMBRANE	Region of a membrane-bound protein predicted to be embedded in the membrane.	NA	NA	specific_fp14
ICBIDGAJ_00202	Phobius	NON_CYTOPLASMIC_DOMAIN	Region of a membrane-bound protein predicted to be outside the membrane, in the extracellular region.	NA	NA	specific_fp14
ICBIDGAJ_00202	TMHMM	TMhelix	Region of a membrane-bound protein predicted to be embedded in the membrane.	NA	NA	specific_fp14
ICBIDGAJ_00202	Phobius	TRANSMEMBRANE	Region of a membrane-bound protein predicted to be embedded in the membrane.	NA	NA	specific_fp14
ICBIDGAJ_00202	Phobius	CYTOPLASMIC_DOMAIN	Region of a membrane-bound protein predicted to be outside the membrane, in the cytoplasm.	NA	NA	specific_fp14
ICBIDGAJ_00202	Phobius	TRANSMEMBRANE	Region of a membrane-bound protein predicted to be embedded in the membrane.	NA	NA	specific_fp14
ICBIDGAJ_00202	TMHMM	TMhelix	Region of a membrane-bound protein predicted to be embedded in the membrane.	NA	NA	specific_fp14
ICBIDGAJ_00202	Phobius	CYTOPLASMIC_DOMAIN	Region of a membrane-bound protein predicted to be outside the membrane, in the cytoplasm.	NA	NA	specific_fp14
ICBIDGAJ_00202	TMHMM	TMhelix	Region of a membrane-bound protein predicted to be embedded in the membrane.	NA	NA	specific_fp14
ICBIDGAJ_00202	Phobius	NON_CYTOPLASMIC_DOMAIN	Region of a membrane-bound protein predicted to be outside the membrane, in the extracellular region.	NA	NA	specific_fp14
ICBIDGAJ_00202	TMHMM	TMhelix	Region of a membrane-bound protein predicted to be embedded in the membrane.	NA	NA	specific_fp14
ICBIDGAJ_00202	TMHMM	TMhelix	Region of a membrane-bound protein predicted to be embedded in the membrane.	NA	NA	specific_fp14
ICBIDGAJ_00202	Phobius	TRANSMEMBRANE	Region of a membrane-bound protein predicted to be embedded in the membrane.	NA	NA	specific_fp14
ICBIDGAJ_00202	TMHMM	TMhelix	Region of a membrane-bound protein predicted to be embedded in the membrane.	NA	NA	specific_fp14
ICBIDGAJ_00202	TMHMM	TMhelix	Region of a membrane-bound protein predicted to be embedded in the membrane.	NA	NA	specific_fp14
ICBIDGAJ_00202	Phobius	CYTOPLASMIC_DOMAIN	Region of a membrane-bound protein predicted to be outside the membrane, in the cytoplasm.	NA	NA	specific_fp14
ICBIDGAJ_00202	Phobius	CYTOPLASMIC_DOMAIN	Region of a membrane-bound protein predicted to be outside the membrane, in the cytoplasm.	NA	NA	specific_fp14
ICBIDGAJ_00202	TMHMM	TMhelix	Region of a membrane-bound protein predicted to be embedded in the membrane.	NA	NA	specific_fp14
ICBIDGAJ_00202	Phobius	CYTOPLASMIC_DOMAIN	Region of a membrane-bound protein predicted to be outside the membrane, in the cytoplasm.	NA	NA	specific_fp14
ICBIDGAJ_00202	Phobius	TRANSMEMBRANE	Region of a membrane-bound protein predicted to be embedded in the membrane.	NA	NA	specific_fp14
ICBIDGAJ_00202	Phobius	NON_CYTOPLASMIC_DOMAIN	Region of a membrane-bound protein predicted to be outside the membrane, in the extracellular region.	NA	NA	specific_fp14
ICBIDGAJ_00202	Phobius	NON_CYTOPLASMIC_DOMAIN	Region of a membrane-bound protein predicted to be outside the membrane, in the extracellular region.	NA	NA	specific_fp14
ICBIDGAJ_00202	TMHMM	TMhelix	Region of a membrane-bound protein predicted to be embedded in the membrane.	NA	NA	specific_fp14
ICBIDGAJ_01338	SMART	SM01040	NA	IPR003497	BRO N-terminal domain	specific_fp14
ICBIDGAJ_00778	SUPERFAMILY	SSF49879	NA	IPR008984	SMAD/FHA domain superfamily	specific_fp14
ICBIDGAJ_00778	CDD	cd00060	FHA	IPR000253	Forkhead-associated (FHA) domain	specific_fp14
ICBIDGAJ_00778	ProSiteProfiles	PS50006	Forkhead-associated (FHA) domain profile.	IPR000253	Forkhead-associated (FHA) domain	specific_fp14
ICBIDGAJ_00778	Coils	Coil	NA	NA	NA	specific_fp14
ICBIDGAJ_00778	MobiDBLite	mobidb-lite	consensus disorder prediction	NA	NA	specific_fp14
ICBIDGAJ_00778	MobiDBLite	mobidb-lite	consensus disorder prediction	NA	NA	specific_fp14
ICBIDGAJ_00778	MobiDBLite	mobidb-lite	consensus disorder prediction	NA	NA	specific_fp14
ICBIDGAJ_00778	Pfam	PF00498	FHA domain	IPR000253	Forkhead-associated (FHA) domain	specific_fp14
ICBIDGAJ_00778	MobiDBLite	mobidb-lite	consensus disorder prediction	NA	NA	specific_fp14
ICBIDGAJ_00778	Gene3D	G3DSA:2.60.200.20	NA	NA	NA	specific_fp14
ICBIDGAJ_00778	PANTHER	PTHR23308	NA	NA	NA	specific_fp14
ICBIDGAJ_00329	ProSiteProfiles	PS51257	Prokaryotic membrane lipoprotein lipid attachment site profile.	NA	NA	specific_fp14
ICBIDGAJ_00329	Phobius	NON_CYTOPLASMIC_DOMAIN	Region of a membrane-bound protein predicted to be outside the membrane, in the extracellular region.	NA	NA	specific_fp14
ICBIDGAJ_00329	SignalP_GRAM_POSITIVE	SignalP-TM	NA	NA	NA	specific_fp14
ICBIDGAJ_00329	Phobius	SIGNAL_PEPTIDE_H_REGION	Hydrophobic region of a signal peptide.	NA	NA	specific_fp14
ICBIDGAJ_00329	Phobius	SIGNAL_PEPTIDE	Signal peptide region	NA	NA	specific_fp14
ICBIDGAJ_00329	Phobius	SIGNAL_PEPTIDE_C_REGION	C-terminal region of a signal peptide.	NA	NA	specific_fp14
ICBIDGAJ_00329	Phobius	SIGNAL_PEPTIDE_N_REGION	N-terminal region of a signal peptide.	NA	NA	specific_fp14
ICBIDGAJ_00329	SignalP_EUK	SignalP-noTM	NA	NA	NA	specific_fp14
ICBIDGAJ_00450	Pfam	PF12358	Protein of unknown function (DUF3644)	IPR022104	Domain of unknown function DUF3644	specific_fp14
ICBIDGAJ_01291	MobiDBLite	mobidb-lite	consensus disorder prediction	NA	NA	specific_fp14
ICBIDGAJ_01292	SUPERFAMILY	SSF52980	NA	IPR011335	Restriction endonuclease type II-like	specific_fp14
ICBIDGAJ_01292	PANTHER	PTHR31340:SF5	NA	NA	NA	specific_fp14
ICBIDGAJ_01292	PANTHER	PTHR31340	NA	NA	NA	specific_fp14
ICBIDGAJ_01293	Coils	Coil	NA	NA	NA	specific_fp14
ICBIDGAJ_01295	MobiDBLite	mobidb-lite	consensus disorder prediction	NA	NA	specific_fp14
ICBIDGAJ_01295	Coils	Coil	NA	NA	NA	specific_fp14
ICBIDGAJ_01295	MobiDBLite	mobidb-lite	consensus disorder prediction	NA	NA	specific_fp14
ICBIDGAJ_01295	MobiDBLite	mobidb-lite	consensus disorder prediction	NA	NA	specific_fp14
ICBIDGAJ_01295	MobiDBLite	mobidb-lite	consensus disorder prediction	NA	NA	specific_fp14
ICBIDGAJ_01295	MobiDBLite	mobidb-lite	consensus disorder prediction	NA	NA	specific_fp14
ICBIDGAJ_00911	Coils	Coil	NA	NA	NA	specific_fp14
ICBIDGAJ_01349	Coils	Coil	NA	NA	NA	specific_fp14
ICBIDGAJ_00339	Phobius	CYTOPLASMIC_DOMAIN	Region of a membrane-bound protein predicted to be outside the membrane, in the cytoplasm.	NA	NA	specific_fp14
ICBIDGAJ_00339	Phobius	TRANSMEMBRANE	Region of a membrane-bound protein predicted to be embedded in the membrane.	NA	NA	specific_fp14
ICBIDGAJ_00339	Coils	Coil	NA	NA	NA	specific_fp14
ICBIDGAJ_00339	Phobius	TRANSMEMBRANE	Region of a membrane-bound protein predicted to be embedded in the membrane.	NA	NA	specific_fp14
ICBIDGAJ_00339	Phobius	NON_CYTOPLASMIC_DOMAIN	Region of a membrane-bound protein predicted to be outside the membrane, in the extracellular region.	NA	NA	specific_fp14
ICBIDGAJ_00339	Phobius	CYTOPLASMIC_DOMAIN	Region of a membrane-bound protein predicted to be outside the membrane, in the cytoplasm.	NA	NA	specific_fp14
ICBIDGAJ_01345	NA	NA	NA	NA	NA	specific_fp14
ICBIDGAJ_01759	NA	NA	NA	NA	NA	specific_fp14
ICBIDGAJ_01755	MobiDBLite	mobidb-lite	consensus disorder prediction	NA	NA	specific_fp14
ICBIDGAJ_01755	MobiDBLite	mobidb-lite	consensus disorder prediction	NA	NA	specific_fp14
ICBIDGAJ_02196	NA	NA	NA	NA	NA	specific_fp14
ICBIDGAJ_01757	NA	NA	NA	NA	NA	specific_fp14
ICBIDGAJ_01756	Coils	Coil	NA	NA	NA	specific_fp14
ICBIDGAJ_01751	NA	NA	NA	NA	NA	specific_fp14
ICBIDGAJ_01287	Gene3D	G3DSA:1.10.260.40	NA	IPR010982	Lambda repressor-like, DNA-binding domain superfamily	specific_fp14
ICBIDGAJ_01287	SMART	SM00530	NA	IPR001387	Cro/C1-type helix-turn-helix domain	specific_fp14
ICBIDGAJ_01287	ProSiteProfiles	PS50943	Cro/C1-type HTH domain profile.	IPR001387	Cro/C1-type helix-turn-helix domain	specific_fp14
ICBIDGAJ_01287	CDD	cd00093	HTH_XRE	IPR001387	Cro/C1-type helix-turn-helix domain	specific_fp14
ICBIDGAJ_01287	SUPERFAMILY	SSF47413	NA	IPR010982	Lambda repressor-like, DNA-binding domain superfamily	specific_fp14
ICBIDGAJ_01287	Pfam	PF01381	Helix-turn-helix	IPR001387	Cro/C1-type helix-turn-helix domain	specific_fp14
ICBIDGAJ_02195	Pfam	PF04055	Radical SAM superfamily	IPR007197	Radical SAM	specific_fp14
ICBIDGAJ_02195	Pfam	PF05402	Coenzyme PQQ synthesis protein D (PqqD)	IPR008792	Coenzyme PQQ synthesis protein D	specific_fp14
ICBIDGAJ_02195	CDD	cd01335	Radical_SAM	NA	NA	specific_fp14
ICBIDGAJ_02195	Gene3D	G3DSA:3.20.20.70	NA	IPR013785	Aldolase-type TIM barrel	specific_fp14
ICBIDGAJ_02195	PANTHER	PTHR11228	NA	NA	NA	specific_fp14
ICBIDGAJ_02195	SFLD	SFLDG01067	SPASM/twitch domain containing	NA	NA	specific_fp14
ICBIDGAJ_02195	SUPERFAMILY	SSF102114	NA	NA	NA	specific_fp14
ICBIDGAJ_02195	Pfam	PF13353	4Fe-4S single cluster domain	NA	NA	specific_fp14
ICBIDGAJ_02195	SFLD	SFLDS00029	Radical SAM	IPR007197	Radical SAM	specific_fp14
ICBIDGAJ_01289	NA	NA	NA	NA	NA	specific_fp14
ICBIDGAJ_00909	Coils	Coil	NA	NA	NA	specific_fp14
ICBIDGAJ_00908	Gene3D	G3DSA:3.60.20.10	NA	IPR029055	Nucleophile aminohydrolases, N-terminal	specific_fp14
ICBIDGAJ_00908	SUPERFAMILY	SSF56235	NA	IPR029055	Nucleophile aminohydrolases, N-terminal	specific_fp14
ICBIDGAJ_00770	Phobius	NON_CYTOPLASMIC_DOMAIN	Region of a membrane-bound protein predicted to be outside the membrane, in the extracellular region.	NA	NA	specific_fp14
ICBIDGAJ_00770	Phobius	TRANSMEMBRANE	Region of a membrane-bound protein predicted to be embedded in the membrane.	NA	NA	specific_fp14
ICBIDGAJ_00770	Phobius	NON_CYTOPLASMIC_DOMAIN	Region of a membrane-bound protein predicted to be outside the membrane, in the extracellular region.	NA	NA	specific_fp14
ICBIDGAJ_00770	TMHMM	TMhelix	Region of a membrane-bound protein predicted to be embedded in the membrane.	NA	NA	specific_fp14
ICBIDGAJ_00770	Phobius	TRANSMEMBRANE	Region of a membrane-bound protein predicted to be embedded in the membrane.	NA	NA	specific_fp14
ICBIDGAJ_00770	TMHMM	TMhelix	Region of a membrane-bound protein predicted to be embedded in the membrane.	NA	NA	specific_fp14
ICBIDGAJ_00770	Phobius	CYTOPLASMIC_DOMAIN	Region of a membrane-bound protein predicted to be outside the membrane, in the cytoplasm.	NA	NA	specific_fp14
ICBIDGAJ_00770	Phobius	NON_CYTOPLASMIC_DOMAIN	Region of a membrane-bound protein predicted to be outside the membrane, in the extracellular region.	NA	NA	specific_fp14
ICBIDGAJ_00770	TMHMM	TMhelix	Region of a membrane-bound protein predicted to be embedded in the membrane.	NA	NA	specific_fp14
ICBIDGAJ_00770	Phobius	TRANSMEMBRANE	Region of a membrane-bound protein predicted to be embedded in the membrane.	NA	NA	specific_fp14
ICBIDGAJ_00770	TMHMM	TMhelix	Region of a membrane-bound protein predicted to be embedded in the membrane.	NA	NA	specific_fp14
ICBIDGAJ_00770	Pfam	PF00482	Type II secretion system (T2SS), protein F	IPR018076	Type II secretion system F domain	specific_fp14
ICBIDGAJ_00770	Phobius	CYTOPLASMIC_DOMAIN	Region of a membrane-bound protein predicted to be outside the membrane, in the cytoplasm.	NA	NA	specific_fp14
ICBIDGAJ_00770	Phobius	TRANSMEMBRANE	Region of a membrane-bound protein predicted to be embedded in the membrane.	NA	NA	specific_fp14
ICBIDGAJ_00770	PANTHER	PTHR35007	NA	NA	NA	specific_fp14
ICBIDGAJ_00770	PANTHER	PTHR35007:SF2	NA	NA	NA	specific_fp14
ICBIDGAJ_00771	Phobius	TRANSMEMBRANE	Region of a membrane-bound protein predicted to be embedded in the membrane.	NA	NA	specific_fp14
ICBIDGAJ_00771	Phobius	NON_CYTOPLASMIC_DOMAIN	Region of a membrane-bound protein predicted to be outside the membrane, in the extracellular region.	NA	NA	specific_fp14
ICBIDGAJ_00771	TMHMM	TMhelix	Region of a membrane-bound protein predicted to be embedded in the membrane.	NA	NA	specific_fp14
ICBIDGAJ_00771	Phobius	CYTOPLASMIC_DOMAIN	Region of a membrane-bound protein predicted to be outside the membrane, in the cytoplasm.	NA	NA	specific_fp14
ICBIDGAJ_00772	Phobius	TRANSMEMBRANE	Region of a membrane-bound protein predicted to be embedded in the membrane.	NA	NA	specific_fp14
ICBIDGAJ_00772	Phobius	CYTOPLASMIC_DOMAIN	Region of a membrane-bound protein predicted to be outside the membrane, in the cytoplasm.	NA	NA	specific_fp14
ICBIDGAJ_00772	TMHMM	TMhelix	Region of a membrane-bound protein predicted to be embedded in the membrane.	NA	NA	specific_fp14
ICBIDGAJ_00772	Phobius	NON_CYTOPLASMIC_DOMAIN	Region of a membrane-bound protein predicted to be outside the membrane, in the extracellular region.	NA	NA	specific_fp14
ICBIDGAJ_00773	TMHMM	TMhelix	Region of a membrane-bound protein predicted to be embedded in the membrane.	NA	NA	specific_fp14
ICBIDGAJ_00773	Pfam	PF01478	Type IV leader peptidase family	IPR000045	Prepilin type IV endopeptidase, peptidase domain	specific_fp14
ICBIDGAJ_00773	Phobius	CYTOPLASMIC_DOMAIN	Region of a membrane-bound protein predicted to be outside the membrane, in the cytoplasm.	NA	NA	specific_fp14
ICBIDGAJ_00773	Phobius	TRANSMEMBRANE	Region of a membrane-bound protein predicted to be embedded in the membrane.	NA	NA	specific_fp14
ICBIDGAJ_00773	Phobius	TRANSMEMBRANE	Region of a membrane-bound protein predicted to be embedded in the membrane.	NA	NA	specific_fp14
ICBIDGAJ_00773	TMHMM	TMhelix	Region of a membrane-bound protein predicted to be embedded in the membrane.	NA	NA	specific_fp14
ICBIDGAJ_00773	TMHMM	TMhelix	Region of a membrane-bound protein predicted to be embedded in the membrane.	NA	NA	specific_fp14
ICBIDGAJ_00773	PANTHER	PTHR30487	NA	NA	NA	specific_fp14
ICBIDGAJ_00773	Phobius	TRANSMEMBRANE	Region of a membrane-bound protein predicted to be embedded in the membrane.	NA	NA	specific_fp14
ICBIDGAJ_00773	Phobius	CYTOPLASMIC_DOMAIN	Region of a membrane-bound protein predicted to be outside the membrane, in the cytoplasm.	NA	NA	specific_fp14
ICBIDGAJ_00773	TMHMM	TMhelix	Region of a membrane-bound protein predicted to be embedded in the membrane.	NA	NA	specific_fp14
ICBIDGAJ_00773	Phobius	SIGNAL_PEPTIDE_H_REGION	Hydrophobic region of a signal peptide.	NA	NA	specific_fp14
ICBIDGAJ_00773	Phobius	SIGNAL_PEPTIDE_N_REGION	N-terminal region of a signal peptide.	NA	NA	specific_fp14
ICBIDGAJ_00773	Phobius	TRANSMEMBRANE	Region of a membrane-bound protein predicted to be embedded in the membrane.	NA	NA	specific_fp14
ICBIDGAJ_00773	TMHMM	TMhelix	Region of a membrane-bound protein predicted to be embedded in the membrane.	NA	NA	specific_fp14
ICBIDGAJ_00773	Phobius	CYTOPLASMIC_DOMAIN	Region of a membrane-bound protein predicted to be outside the membrane, in the cytoplasm.	NA	NA	specific_fp14
ICBIDGAJ_00773	Phobius	NON_CYTOPLASMIC_DOMAIN	Region of a membrane-bound protein predicted to be outside the membrane, in the extracellular region.	NA	NA	specific_fp14
ICBIDGAJ_00773	Phobius	SIGNAL_PEPTIDE_C_REGION	C-terminal region of a signal peptide.	NA	NA	specific_fp14
ICBIDGAJ_00773	Phobius	NON_CYTOPLASMIC_DOMAIN	Region of a membrane-bound protein predicted to be outside the membrane, in the extracellular region.	NA	NA	specific_fp14
ICBIDGAJ_00773	Phobius	NON_CYTOPLASMIC_DOMAIN	Region of a membrane-bound protein predicted to be outside the membrane, in the extracellular region.	NA	NA	specific_fp14
ICBIDGAJ_00773	Phobius	SIGNAL_PEPTIDE	Signal peptide region	NA	NA	specific_fp14
ICBIDGAJ_00773	TMHMM	TMhelix	Region of a membrane-bound protein predicted to be embedded in the membrane.	NA	NA	specific_fp14
ICBIDGAJ_00773	Phobius	TRANSMEMBRANE	Region of a membrane-bound protein predicted to be embedded in the membrane.	NA	NA	specific_fp14
ICBIDGAJ_00773	TMHMM	TMhelix	Region of a membrane-bound protein predicted to be embedded in the membrane.	NA	NA	specific_fp14
ICBIDGAJ_00773	Phobius	TRANSMEMBRANE	Region of a membrane-bound protein predicted to be embedded in the membrane.	NA	NA	specific_fp14
ICBIDGAJ_00773	Phobius	NON_CYTOPLASMIC_DOMAIN	Region of a membrane-bound protein predicted to be outside the membrane, in the extracellular region.	NA	NA	specific_fp14
ICBIDGAJ_00774	Phobius	SIGNAL_PEPTIDE_N_REGION	N-terminal region of a signal peptide.	NA	NA	specific_fp14
ICBIDGAJ_00774	Phobius	NON_CYTOPLASMIC_DOMAIN	Region of a membrane-bound protein predicted to be outside the membrane, in the extracellular region.	NA	NA	specific_fp14
ICBIDGAJ_00774	PANTHER	PTHR37841	NA	NA	NA	specific_fp14
ICBIDGAJ_00774	PANTHER	PTHR37841	NA	NA	NA	specific_fp14
ICBIDGAJ_00774	Phobius	SIGNAL_PEPTIDE_C_REGION	C-terminal region of a signal peptide.	NA	NA	specific_fp14
ICBIDGAJ_00774	Phobius	SIGNAL_PEPTIDE	Signal peptide region	NA	NA	specific_fp14
ICBIDGAJ_00774	TMHMM	TMhelix	Region of a membrane-bound protein predicted to be embedded in the membrane.	NA	NA	specific_fp14
ICBIDGAJ_00774	SUPERFAMILY	SSF69360	NA	NA	NA	specific_fp14
ICBIDGAJ_00774	Pfam	PF14903	WG containing repeat	IPR032774	WG containing repeat	specific_fp14
ICBIDGAJ_00774	Pfam	PF14903	WG containing repeat	IPR032774	WG containing repeat	specific_fp14
ICBIDGAJ_00774	Phobius	SIGNAL_PEPTIDE_H_REGION	Hydrophobic region of a signal peptide.	NA	NA	specific_fp14
ICBIDGAJ_00774	SignalP_GRAM_POSITIVE	SignalP-TM	NA	NA	NA	specific_fp14
ICBIDGAJ_00775	Phobius	NON_CYTOPLASMIC_DOMAIN	Region of a membrane-bound protein predicted to be outside the membrane, in the extracellular region.	NA	NA	specific_fp14
ICBIDGAJ_00775	Phobius	CYTOPLASMIC_DOMAIN	Region of a membrane-bound protein predicted to be outside the membrane, in the cytoplasm.	NA	NA	specific_fp14
ICBIDGAJ_00775	TMHMM	TMhelix	Region of a membrane-bound protein predicted to be embedded in the membrane.	NA	NA	specific_fp14
ICBIDGAJ_00775	Phobius	TRANSMEMBRANE	Region of a membrane-bound protein predicted to be embedded in the membrane.	NA	NA	specific_fp14
ICBIDGAJ_00776	Phobius	NON_CYTOPLASMIC_DOMAIN	Region of a membrane-bound protein predicted to be outside the membrane, in the extracellular region.	NA	NA	specific_fp14
ICBIDGAJ_00776	Coils	Coil	NA	NA	NA	specific_fp14
ICBIDGAJ_00776	Phobius	SIGNAL_PEPTIDE_N_REGION	N-terminal region of a signal peptide.	NA	NA	specific_fp14
ICBIDGAJ_00776	Phobius	SIGNAL_PEPTIDE_C_REGION	C-terminal region of a signal peptide.	NA	NA	specific_fp14
ICBIDGAJ_00776	TMHMM	TMhelix	Region of a membrane-bound protein predicted to be embedded in the membrane.	NA	NA	specific_fp14
ICBIDGAJ_00776	Coils	Coil	NA	NA	NA	specific_fp14
ICBIDGAJ_00776	Phobius	SIGNAL_PEPTIDE_H_REGION	Hydrophobic region of a signal peptide.	NA	NA	specific_fp14
ICBIDGAJ_00776	Phobius	SIGNAL_PEPTIDE	Signal peptide region	NA	NA	specific_fp14
ICBIDGAJ_00777	Phobius	TRANSMEMBRANE	Region of a membrane-bound protein predicted to be embedded in the membrane.	NA	NA	specific_fp14
ICBIDGAJ_00777	Phobius	CYTOPLASMIC_DOMAIN	Region of a membrane-bound protein predicted to be outside the membrane, in the cytoplasm.	NA	NA	specific_fp14
ICBIDGAJ_00777	Phobius	NON_CYTOPLASMIC_DOMAIN	Region of a membrane-bound protein predicted to be outside the membrane, in the extracellular region.	NA	NA	specific_fp14
ICBIDGAJ_00777	TMHMM	TMhelix	Region of a membrane-bound protein predicted to be embedded in the membrane.	NA	NA	specific_fp14
ICBIDGAJ_01351	NA	NA	NA	NA	NA	specific_fp14
ICBIDGAJ_02512	CDD	cd01189	INT_ICEBs1_C_like	NA	NA	specific_fp14
ICBIDGAJ_02512	Pfam	PF00589	Phage integrase family	IPR002104	Integrase, catalytic domain	specific_fp14
ICBIDGAJ_02512	PANTHER	PTHR30349	NA	NA	NA	specific_fp14
ICBIDGAJ_02512	SUPERFAMILY	SSF56349	NA	IPR011010	DNA breaking-rejoining enzyme, catalytic core	specific_fp14
ICBIDGAJ_02512	Gene3D	G3DSA:1.10.443.10	NA	IPR013762	Integrase-like, catalytic domain superfamily	specific_fp14
ICBIDGAJ_02512	Gene3D	G3DSA:1.10.150.130	NA	IPR010998	Integrase/recombinase, N-terminal	specific_fp14
ICBIDGAJ_02512	Coils	Coil	NA	NA	NA	specific_fp14
ICBIDGAJ_01352	Coils	Coil	NA	NA	NA	specific_fp14
ICBIDGAJ_01352	TMHMM	TMhelix	Region of a membrane-bound protein predicted to be embedded in the membrane.	NA	NA	specific_fp14
ICBIDGAJ_01352	MobiDBLite	mobidb-lite	consensus disorder prediction	NA	NA	specific_fp14
ICBIDGAJ_01352	Phobius	NON_CYTOPLASMIC_DOMAIN	Region of a membrane-bound protein predicted to be outside the membrane, in the extracellular region.	NA	NA	specific_fp14
ICBIDGAJ_01352	Phobius	TRANSMEMBRANE	Region of a membrane-bound protein predicted to be embedded in the membrane.	NA	NA	specific_fp14
ICBIDGAJ_01352	Phobius	CYTOPLASMIC_DOMAIN	Region of a membrane-bound protein predicted to be outside the membrane, in the cytoplasm.	NA	NA	specific_fp14
ICBIDGAJ_01352	Coils	Coil	NA	NA	NA	specific_fp14
ICBIDGAJ_01357	NA	NA	NA	NA	NA	specific_fp14
ICBIDGAJ_01356	NA	NA	NA	NA	NA	specific_fp14
ICBIDGAJ_01768	NA	NA	NA	NA	NA	specific_fp14
ICBIDGAJ_01769	NA	NA	NA	NA	NA	specific_fp14
ICBIDGAJ_02457	NA	NA	NA	NA	NA	specific_fp14
ICBIDGAJ_01760	MobiDBLite	mobidb-lite	consensus disorder prediction	NA	NA	specific_fp14
ICBIDGAJ_01765	Coils	Coil	NA	NA	NA	specific_fp14
ICBIDGAJ_01765	Gene3D	G3DSA:1.10.10.10	NA	IPR036388	Winged helix-like DNA-binding domain superfamily	specific_fp14
ICBIDGAJ_01765	MobiDBLite	mobidb-lite	consensus disorder prediction	NA	NA	specific_fp14
ICBIDGAJ_01767	Coils	Coil	NA	NA	NA	specific_fp14
ICBIDGAJ_01767	MobiDBLite	mobidb-lite	consensus disorder prediction	NA	NA	specific_fp14
ICBIDGAJ_01285	NA	NA	NA	NA	NA	specific_fp14
ICBIDGAJ_00753	SUPERFAMILY	SSF64288		IPR028978	Chorismate pyruvate-lyase/UbiC transcription regulator-associated domain superfamily	specific_fp14
ICBIDGAJ_00753	CDD	cd07377	WHTH_GntR	IPR000524	Transcription regulator HTH, GntR	specific_fp14
ICBIDGAJ_00753	Pfam	PF07702	UTRA domain	IPR011663	UbiC transcription regulator-associated	specific_fp14
ICBIDGAJ_00753	SUPERFAMILY	SSF46785		IPR036390	Winged helix DNA-binding domain superfamily	specific_fp14
ICBIDGAJ_00753	SMART	SM00345		IPR000524	Transcription regulator HTH, GntR	specific_fp14
ICBIDGAJ_00753	PRINTS	PR00035	GntR bacterial regulatory protein HTH signature	IPR000524	Transcription regulator HTH, GntR	specific_fp14
ICBIDGAJ_00753	PRINTS	PR00035	GntR bacterial regulatory protein HTH signature	IPR000524	Transcription regulator HTH, GntR	specific_fp14
ICBIDGAJ_00753	Gene3D	G3DSA:3.40.1410.10		IPR028978	Chorismate pyruvate-lyase/UbiC transcription regulator-associated domain superfamily	specific_fp14
ICBIDGAJ_00753	TIGRFAM	TIGR02404	trehalos_R_Bsub: trehalose operon repressor	IPR012770	Trehalose operon transcriptional repressor	specific_fp14
ICBIDGAJ_00753	Pfam	PF00392	Bacterial regulatory proteins, gntR family	IPR000524	Transcription regulator HTH, GntR	specific_fp14
ICBIDGAJ_00753	Gene3D	G3DSA:1.10.10.10		IPR036388	Winged helix-like DNA-binding domain superfamily	specific_fp14
ICBIDGAJ_00753	ProSiteProfiles	PS50949	GntR-type HTH domain profile.	IPR000524	Transcription regulator HTH, GntR	specific_fp14
ICBIDGAJ_00753	SMART	SM00866		IPR011663	UbiC transcription regulator-associated	specific_fp14
ICBIDGAJ_00754	Gene3D	G3DSA:3.30.1360.60		IPR036878	Glucose permease domain IIB	specific_fp14
ICBIDGAJ_00754	ProSiteProfiles	PS51098	PTS_EIIB type-1 domain profile.	IPR001996	Phosphotransferase system, IIB component, type 1	specific_fp14
ICBIDGAJ_00754	TIGRFAM	TIGR00826	EIIB_glc: PTS system, glucose-like IIB component	IPR001996	Phosphotransferase system, IIB component, type 1	specific_fp14
ICBIDGAJ_00754	ProSiteProfiles	PS51103	PTS_EIIC type-1 domain profile.	IPR013013	Phosphotransferase system, EIIC component, type 1	specific_fp14
ICBIDGAJ_00754	CDD	cd00212	PTS_IIB_glc	IPR018113	Phosphotransferase system EIIB, cysteine phosphorylation site	specific_fp14
ICBIDGAJ_00754	Pfam	PF00367	phosphotransferase system, EIIB	IPR018113	Phosphotransferase system EIIB, cysteine phosphorylation site	specific_fp14
ICBIDGAJ_00754	SUPERFAMILY	SSF55604		IPR036878	Glucose permease domain IIB	specific_fp14
ICBIDGAJ_00754	TIGRFAM	TIGR01992	PTS-IIBC-Tre: PTS system, trehalose-specific IIBC component	IPR011296	Phosphotransferase system, trehalose-specific IIBC component	specific_fp14
ICBIDGAJ_00754	Pfam	PF02378	Phosphotransferase system, EIIC	IPR003352	Phosphotransferase system, EIIC	specific_fp14
ICBIDGAJ_00755	SUPERFAMILY	SSF51011				specific_fp14
ICBIDGAJ_00755	SUPERFAMILY	SSF51445		IPR017853	Glycoside hydrolase superfamily	specific_fp14
ICBIDGAJ_00755	Gene3D	G3DSA:3.20.20.80				specific_fp14
ICBIDGAJ_00755	Gene3D	G3DSA:2.60.40.1180		IPR013780	Glycosyl hydrolase, all-beta	specific_fp14
ICBIDGAJ_00755	Gene3D	G3DSA:3.90.400.10				specific_fp14
ICBIDGAJ_00755	SMART	SM00642		IPR006047	Glycosyl hydrolase, family 13, catalytic domain	specific_fp14
ICBIDGAJ_00755	CDD	cd11333	AmyAc_SI_OligoGlu_DGase			specific_fp14
ICBIDGAJ_00755	Pfam	PF00128	Alpha amylase, catalytic domain	IPR006047	Glycosyl hydrolase, family 13, catalytic domain	specific_fp14
ICBIDGAJ_00755	Pfam	PF11941	Domain of unknown function (DUF3459)	IPR022567	Glycosyl hydrolase, C-terminal (DUF3459)	specific_fp14
ICBIDGAJ_00755	TIGRFAM	TIGR02403	trehalose_treC: alpha,alpha-phosphotrehalase	IPR012769	Trehalose-6-phosphate hydrolase	specific_fp14
ICBIDGAJ_01856	SUPERFAMILY	SSF53448		IPR029044	Nucleotide-diphospho-sugar transferases	specific_fp14
ICBIDGAJ_01856	CDD	cd04196	GT_2_like_d			specific_fp14
ICBIDGAJ_01856	Pfam	PF00535	Glycosyl transferase family 2	IPR001173	Glycosyltransferase 2-like	specific_fp14
ICBIDGAJ_01856	Gene3D	G3DSA:3.90.550.10		IPR029044	Nucleotide-diphospho-sugar transferases	specific_fp14
BLCPAMOF_02134	Phobius	NON_CYTOPLASMIC_DOMAIN	Region of a membrane-bound protein predicted to be outside the membrane, in the extracellular region.	NA	NA	shared
BLCPAMOF_02134	TMHMM	TMhelix	Region of a membrane-bound protein predicted to be embedded in the membrane.	NA	NA	shared
BLCPAMOF_02134	Phobius	CYTOPLASMIC_DOMAIN	Region of a membrane-bound protein predicted to be outside the membrane, in the cytoplasm.	NA	NA	shared
BLCPAMOF_02134	Phobius	TRANSMEMBRANE	Region of a membrane-bound protein predicted to be embedded in the membrane.	NA	NA	shared
BLCPAMOF_02134	Phobius	CYTOPLASMIC_DOMAIN	Region of a membrane-bound protein predicted to be outside the membrane, in the cytoplasm.	NA	NA	shared
BLCPAMOF_02134	Phobius	CYTOPLASMIC_DOMAIN	Region of a membrane-bound protein predicted to be outside the membrane, in the cytoplasm.	NA	NA	shared
BLCPAMOF_02134	Phobius	TRANSMEMBRANE	Region of a membrane-bound protein predicted to be embedded in the membrane.	NA	NA	shared
BLCPAMOF_02134	Phobius	CYTOPLASMIC_DOMAIN	Region of a membrane-bound protein predicted to be outside the membrane, in the cytoplasm.	NA	NA	shared
BLCPAMOF_02134	Phobius	NON_CYTOPLASMIC_DOMAIN	Region of a membrane-bound protein predicted to be outside the membrane, in the extracellular region.	NA	NA	shared
BLCPAMOF_02134	TMHMM	TMhelix	Region of a membrane-bound protein predicted to be embedded in the membrane.	NA	NA	shared
BLCPAMOF_02134	TMHMM	TMhelix	Region of a membrane-bound protein predicted to be embedded in the membrane.	NA	NA	shared
BLCPAMOF_02134	Phobius	TRANSMEMBRANE	Region of a membrane-bound protein predicted to be embedded in the membrane.	NA	NA	shared
BLCPAMOF_02134	Phobius	TRANSMEMBRANE	Region of a membrane-bound protein predicted to be embedded in the membrane.	NA	NA	shared
BLCPAMOF_02134	TMHMM	TMhelix	Region of a membrane-bound protein predicted to be embedded in the membrane.	NA	NA	shared
BLCPAMOF_02134	Phobius	TRANSMEMBRANE	Region of a membrane-bound protein predicted to be embedded in the membrane.	NA	NA	shared
BLCPAMOF_02134	Phobius	TRANSMEMBRANE	Region of a membrane-bound protein predicted to be embedded in the membrane.	NA	NA	shared
BLCPAMOF_02134	TMHMM	TMhelix	Region of a membrane-bound protein predicted to be embedded in the membrane.	NA	NA	shared
BLCPAMOF_02134	Phobius	NON_CYTOPLASMIC_DOMAIN	Region of a membrane-bound protein predicted to be outside the membrane, in the extracellular region.	NA	NA	shared
BLCPAMOF_02133	Phobius	SIGNAL_PEPTIDE_C_REGION	C-terminal region of a signal peptide.	NA	NA	shared
BLCPAMOF_02133	Phobius	SIGNAL_PEPTIDE_N_REGION	N-terminal region of a signal peptide.	NA	NA	shared
BLCPAMOF_02133	Phobius	SIGNAL_PEPTIDE	Signal peptide region	NA	NA	shared
BLCPAMOF_02133	SignalP_EUK	SignalP-noTM	NA	NA	NA	shared
BLCPAMOF_02133	Phobius	SIGNAL_PEPTIDE_H_REGION	Hydrophobic region of a signal peptide.	NA	NA	shared
BLCPAMOF_02133	TMHMM	TMhelix	Region of a membrane-bound protein predicted to be embedded in the membrane.	NA	NA	shared
BLCPAMOF_02133	Phobius	NON_CYTOPLASMIC_DOMAIN	Region of a membrane-bound protein predicted to be outside the membrane, in the extracellular region.	NA	NA	shared
BLCPAMOF_02132	Phobius	NON_CYTOPLASMIC_DOMAIN	Region of a membrane-bound protein predicted to be outside the membrane, in the extracellular region.	NA	NA	shared
BLCPAMOF_02132	Phobius	CYTOPLASMIC_DOMAIN	Region of a membrane-bound protein predicted to be outside the membrane, in the cytoplasm.	NA	NA	shared
BLCPAMOF_02132	Phobius	TRANSMEMBRANE	Region of a membrane-bound protein predicted to be embedded in the membrane.	NA	NA	shared
BLCPAMOF_02132	TMHMM	TMhelix	Region of a membrane-bound protein predicted to be embedded in the membrane.	NA	NA	shared
BLCPAMOF_00623	CDD	cd03325	D-galactonate_dehydratase	IPR023592	D-galactonate dehydratase	shared
BLCPAMOF_00623	Gene3D	G3DSA:3.20.20.120		IPR036849	Enolase-like, C-terminal domain superfamily	shared
BLCPAMOF_00623	SMART	SM00922		IPR013342	Mandelate racemase/muconate lactonizing enzyme, C-terminal	shared
BLCPAMOF_00623	SFLD	SFLDF00003	D-galactonate dehydratase	IPR023592	D-galactonate dehydratase	shared
BLCPAMOF_00623	ProSitePatterns	PS00909	Mandelate racemase / muconate lactonizing enzyme family signature 2.	IPR018110	Mandelate racemase/muconate lactonizing enzyme, conserved site	shared
BLCPAMOF_00623	SUPERFAMILY	SSF54826		IPR029017	Enolase-like, N-terminal	shared
BLCPAMOF_00623	ProSitePatterns	PS00908	Mandelate racemase / muconate lactonizing enzyme family signature 1.	IPR018110	Mandelate racemase/muconate lactonizing enzyme, conserved site	shared
BLCPAMOF_00623	Gene3D	G3DSA:3.30.390.10		IPR029017	Enolase-like, N-terminal	shared
BLCPAMOF_00623	Pfam	PF13378	Enolase C-terminal domain-like	IPR029065	Enolase C-terminal domain-like	shared
BLCPAMOF_00623	Pfam	PF02746	Mandelate racemase / muconate lactonizing enzyme, N-terminal domain	IPR013341	Mandelate racemase/muconate lactonizing enzyme, N-terminal domain	shared
BLCPAMOF_00623	SUPERFAMILY	SSF51604		IPR036849	Enolase-like, C-terminal domain superfamily	shared
BLCPAMOF_00623	SFLD	SFLDG00179	mandelate racemase			shared
BLCPAMOF_00067	NA	NA	NA	NA	NA	specific_fp360
BLCPAMOF_00066	Phobius	TRANSMEMBRANE	Region of a membrane-bound protein predicted to be embedded in the membrane.	NA	NA	specific_fp360
BLCPAMOF_00066	TMHMM	TMhelix	Region of a membrane-bound protein predicted to be embedded in the membrane.	NA	NA	specific_fp360
BLCPAMOF_00066	Phobius	NON_CYTOPLASMIC_DOMAIN	Region of a membrane-bound protein predicted to be outside the membrane, in the extracellular region.	NA	NA	specific_fp360
BLCPAMOF_00066	TMHMM	TMhelix	Region of a membrane-bound protein predicted to be embedded in the membrane.	NA	NA	specific_fp360
BLCPAMOF_00066	Phobius	TRANSMEMBRANE	Region of a membrane-bound protein predicted to be embedded in the membrane.	NA	NA	specific_fp360
BLCPAMOF_00066	Phobius	NON_CYTOPLASMIC_DOMAIN	Region of a membrane-bound protein predicted to be outside the membrane, in the extracellular region.	NA	NA	specific_fp360
BLCPAMOF_00066	TMHMM	TMhelix	Region of a membrane-bound protein predicted to be embedded in the membrane.	NA	NA	specific_fp360
BLCPAMOF_00066	Phobius	TRANSMEMBRANE	Region of a membrane-bound protein predicted to be embedded in the membrane.	NA	NA	specific_fp360
BLCPAMOF_00066	Phobius	TRANSMEMBRANE	Region of a membrane-bound protein predicted to be embedded in the membrane.	NA	NA	specific_fp360
BLCPAMOF_00066	Phobius	CYTOPLASMIC_DOMAIN	Region of a membrane-bound protein predicted to be outside the membrane, in the cytoplasm.	NA	NA	specific_fp360
BLCPAMOF_00066	TMHMM	TMhelix	Region of a membrane-bound protein predicted to be embedded in the membrane.	NA	NA	specific_fp360
BLCPAMOF_00066	Phobius	NON_CYTOPLASMIC_DOMAIN	Region of a membrane-bound protein predicted to be outside the membrane, in the extracellular region.	NA	NA	specific_fp360
BLCPAMOF_00066	Phobius	CYTOPLASMIC_DOMAIN	Region of a membrane-bound protein predicted to be outside the membrane, in the cytoplasm.	NA	NA	specific_fp360
BLCPAMOF_00069	NA	NA	NA	NA	NA	specific_fp360
BLCPAMOF_01414	NA	NA	NA	NA	NA	specific_fp360
BLCPAMOF_00555	PANTHER	PTHR12110:SF27	NA	NA	NA	specific_fp360
BLCPAMOF_00555	Gene3D	G3DSA:3.20.20.150	NA	NA	NA	specific_fp360
BLCPAMOF_00555	SUPERFAMILY	SSF51658	NA	IPR036237	Xylose isomerase-like superfamily	specific_fp360
BLCPAMOF_00555	PANTHER	PTHR12110	NA	NA	NA	specific_fp360
BLCPAMOF_00555	Pfam	PF01261	Xylose isomerase-like TIM barrel	IPR013022	Xylose isomerase-like, TIM barrel domain	specific_fp360
BLCPAMOF_01552	Pfam	PF09693	Phage uncharacterised protein (Phage_XkdX)	IPR010022	Protein of unknown function XkdX	specific_fp360
BLCPAMOF_01553	NA	NA	NA	NA	NA	specific_fp360
BLCPAMOF_01554	Gene3D	G3DSA:2.120.10.80	NA	IPR015915	Kelch-type beta propeller	specific_fp360
BLCPAMOF_01554	Gene3D	G3DSA:2.120.10.80	NA	IPR015915	Kelch-type beta propeller	specific_fp360
BLCPAMOF_01554	SUPERFAMILY	SSF117281	NA	IPR015915	Kelch-type beta propeller	specific_fp360
BLCPAMOF_01093	Pfam	PF13673	Acetyltransferase (GNAT) domain	IPR000182	GNAT domain	specific_fp360
BLCPAMOF_01093	CDD	cd04301	NAT_SF	NA	NA	specific_fp360
BLCPAMOF_01093	Gene3D	G3DSA:3.40.630.30	NA	NA	NA	specific_fp360
BLCPAMOF_01093	SUPERFAMILY	SSF55729	NA	IPR016181	Acyl-CoA N-acyltransferase	specific_fp360
BLCPAMOF_01093	ProSiteProfiles	PS51186	Gcn5-related N-acetyltransferase (GNAT) domain profile.	IPR000182	GNAT domain	specific_fp360
BLCPAMOF_00662	Phobius	SIGNAL_PEPTIDE_H_REGION	Hydrophobic region of a signal peptide.	NA	NA	specific_fp360
BLCPAMOF_00662	Phobius	NON_CYTOPLASMIC_DOMAIN	Region of a membrane-bound protein predicted to be outside the membrane, in the extracellular region.	NA	NA	specific_fp360
BLCPAMOF_00662	SignalP_EUK	SignalP-noTM	NA	NA	NA	specific_fp360
BLCPAMOF_00662	TMHMM	TMhelix	Region of a membrane-bound protein predicted to be embedded in the membrane.	NA	NA	specific_fp360
BLCPAMOF_00662	Phobius	SIGNAL_PEPTIDE_N_REGION	N-terminal region of a signal peptide.	NA	NA	specific_fp360
BLCPAMOF_00662	Phobius	SIGNAL_PEPTIDE	Signal peptide region	NA	NA	specific_fp360
BLCPAMOF_00662	Phobius	SIGNAL_PEPTIDE_C_REGION	C-terminal region of a signal peptide.	NA	NA	specific_fp360
BLCPAMOF_01558	Phobius	SIGNAL_PEPTIDE	Signal peptide region	NA	NA	specific_fp360
BLCPAMOF_01558	MobiDBLite	mobidb-lite	consensus disorder prediction	NA	NA	specific_fp360
BLCPAMOF_01558	Phobius	NON_CYTOPLASMIC_DOMAIN	Region of a membrane-bound protein predicted to be outside the membrane, in the extracellular region.	NA	NA	specific_fp360
BLCPAMOF_01558	Phobius	SIGNAL_PEPTIDE_C_REGION	C-terminal region of a signal peptide.	NA	NA	specific_fp360
BLCPAMOF_01558	Phobius	SIGNAL_PEPTIDE_N_REGION	N-terminal region of a signal peptide.	NA	NA	specific_fp360
BLCPAMOF_01558	MobiDBLite	mobidb-lite	consensus disorder prediction	NA	NA	specific_fp360
BLCPAMOF_01558	Phobius	SIGNAL_PEPTIDE_H_REGION	Hydrophobic region of a signal peptide.	NA	NA	specific_fp360
BLCPAMOF_01622	Phobius	SIGNAL_PEPTIDE_N_REGION	N-terminal region of a signal peptide.	NA	NA	specific_fp360
BLCPAMOF_01622	Phobius	SIGNAL_PEPTIDE_C_REGION	C-terminal region of a signal peptide.	NA	NA	specific_fp360
BLCPAMOF_01622	Phobius	NON_CYTOPLASMIC_DOMAIN	Region of a membrane-bound protein predicted to be outside the membrane, in the extracellular region.	NA	NA	specific_fp360
BLCPAMOF_01622	Phobius	SIGNAL_PEPTIDE_H_REGION	Hydrophobic region of a signal peptide.	NA	NA	specific_fp360
BLCPAMOF_01622	SignalP_EUK	SignalP-noTM	NA	NA	NA	specific_fp360
BLCPAMOF_01622	Phobius	SIGNAL_PEPTIDE	Signal peptide region	NA	NA	specific_fp360
BLCPAMOF_01623	NA	NA	NA	NA	NA	specific_fp360
BLCPAMOF_01620	NA	NA	NA	NA	NA	specific_fp360
BLCPAMOF_01018	Coils	Coil	NA	NA	NA	specific_fp360
BLCPAMOF_01018	Pfam	PF13271	Domain of unknown function (DUF4062)	IPR025139	Domain of unknown function DUF4062	specific_fp360
BLCPAMOF_01014	TMHMM	TMhelix	Region of a membrane-bound protein predicted to be embedded in the membrane.	NA	NA	specific_fp360
BLCPAMOF_01014	Phobius	TRANSMEMBRANE	Region of a membrane-bound protein predicted to be embedded in the membrane.	NA	NA	specific_fp360
BLCPAMOF_01014	Phobius	TRANSMEMBRANE	Region of a membrane-bound protein predicted to be embedded in the membrane.	NA	NA	specific_fp360
BLCPAMOF_01014	TMHMM	TMhelix	Region of a membrane-bound protein predicted to be embedded in the membrane.	NA	NA	specific_fp360
BLCPAMOF_01014	TMHMM	TMhelix	Region of a membrane-bound protein predicted to be embedded in the membrane.	NA	NA	specific_fp360
BLCPAMOF_01014	TMHMM	TMhelix	Region of a membrane-bound protein predicted to be embedded in the membrane.	NA	NA	specific_fp360
BLCPAMOF_01014	Phobius	CYTOPLASMIC_DOMAIN	Region of a membrane-bound protein predicted to be outside the membrane, in the cytoplasm.	NA	NA	specific_fp360
BLCPAMOF_01014	Phobius	CYTOPLASMIC_DOMAIN	Region of a membrane-bound protein predicted to be outside the membrane, in the cytoplasm.	NA	NA	specific_fp360
BLCPAMOF_01014	Phobius	TRANSMEMBRANE	Region of a membrane-bound protein predicted to be embedded in the membrane.	NA	NA	specific_fp360
BLCPAMOF_01014	Phobius	TRANSMEMBRANE	Region of a membrane-bound protein predicted to be embedded in the membrane.	NA	NA	specific_fp360
BLCPAMOF_01014	Phobius	NON_CYTOPLASMIC_DOMAIN	Region of a membrane-bound protein predicted to be outside the membrane, in the extracellular region.	NA	NA	specific_fp360
BLCPAMOF_01014	TMHMM	TMhelix	Region of a membrane-bound protein predicted to be embedded in the membrane.	NA	NA	specific_fp360
BLCPAMOF_01014	TMHMM	TMhelix	Region of a membrane-bound protein predicted to be embedded in the membrane.	NA	NA	specific_fp360
BLCPAMOF_01014	TMHMM	TMhelix	Region of a membrane-bound protein predicted to be embedded in the membrane.	NA	NA	specific_fp360
BLCPAMOF_01014	TMHMM	TMhelix	Region of a membrane-bound protein predicted to be embedded in the membrane.	NA	NA	specific_fp360
BLCPAMOF_01014	Phobius	TRANSMEMBRANE	Region of a membrane-bound protein predicted to be embedded in the membrane.	NA	NA	specific_fp360
BLCPAMOF_01014	Phobius	TRANSMEMBRANE	Region of a membrane-bound protein predicted to be embedded in the membrane.	NA	NA	specific_fp360
BLCPAMOF_01014	Phobius	CYTOPLASMIC_DOMAIN	Region of a membrane-bound protein predicted to be outside the membrane, in the cytoplasm.	NA	NA	specific_fp360
BLCPAMOF_01014	Phobius	CYTOPLASMIC_DOMAIN	Region of a membrane-bound protein predicted to be outside the membrane, in the cytoplasm.	NA	NA	specific_fp360
BLCPAMOF_01014	Phobius	CYTOPLASMIC_DOMAIN	Region of a membrane-bound protein predicted to be outside the membrane, in the cytoplasm.	NA	NA	specific_fp360
BLCPAMOF_01014	Pfam	PF01757	Acyltransferase family	IPR002656	Acyltransferase 3	specific_fp360
BLCPAMOF_01014	Phobius	TRANSMEMBRANE	Region of a membrane-bound protein predicted to be embedded in the membrane.	NA	NA	specific_fp360
BLCPAMOF_01014	Phobius	NON_CYTOPLASMIC_DOMAIN	Region of a membrane-bound protein predicted to be outside the membrane, in the extracellular region.	NA	NA	specific_fp360
BLCPAMOF_01014	Phobius	NON_CYTOPLASMIC_DOMAIN	Region of a membrane-bound protein predicted to be outside the membrane, in the extracellular region.	NA	NA	specific_fp360
BLCPAMOF_01014	Phobius	NON_CYTOPLASMIC_DOMAIN	Region of a membrane-bound protein predicted to be outside the membrane, in the extracellular region.	NA	NA	specific_fp360
BLCPAMOF_01014	Phobius	TRANSMEMBRANE	Region of a membrane-bound protein predicted to be embedded in the membrane.	NA	NA	specific_fp360
BLCPAMOF_00304	MobiDBLite	mobidb-lite	consensus disorder prediction	NA	NA	specific_fp360
BLCPAMOF_00304	SignalP_GRAM_POSITIVE	SignalP-TM	NA	NA	NA	specific_fp360
BLCPAMOF_00304	Phobius	SIGNAL_PEPTIDE_C_REGION	C-terminal region of a signal peptide.	NA	NA	specific_fp360
BLCPAMOF_00304	Phobius	SIGNAL_PEPTIDE_N_REGION	N-terminal region of a signal peptide.	NA	NA	specific_fp360
BLCPAMOF_00304	TMHMM	TMhelix	Region of a membrane-bound protein predicted to be embedded in the membrane.	NA	NA	specific_fp360
BLCPAMOF_00304	SignalP_GRAM_NEGATIVE	SignalP-TM	NA	NA	NA	specific_fp360
BLCPAMOF_00304	MobiDBLite	mobidb-lite	consensus disorder prediction	NA	NA	specific_fp360
BLCPAMOF_00304	MobiDBLite	mobidb-lite	consensus disorder prediction	NA	NA	specific_fp360
BLCPAMOF_00304	MobiDBLite	mobidb-lite	consensus disorder prediction	NA	NA	specific_fp360
BLCPAMOF_00304	MobiDBLite	mobidb-lite	consensus disorder prediction	NA	NA	specific_fp360
BLCPAMOF_00304	MobiDBLite	mobidb-lite	consensus disorder prediction	NA	NA	specific_fp360
BLCPAMOF_00304	SignalP_EUK	SignalP-noTM	NA	NA	NA	specific_fp360
BLCPAMOF_00304	Phobius	SIGNAL_PEPTIDE	Signal peptide region	NA	NA	specific_fp360
BLCPAMOF_00304	Phobius	NON_CYTOPLASMIC_DOMAIN	Region of a membrane-bound protein predicted to be outside the membrane, in the extracellular region.	NA	NA	specific_fp360
BLCPAMOF_00304	Phobius	SIGNAL_PEPTIDE_H_REGION	Hydrophobic region of a signal peptide.	NA	NA	specific_fp360
BLCPAMOF_00304	MobiDBLite	mobidb-lite	consensus disorder prediction	NA	NA	specific_fp360
BLCPAMOF_01951	PIRSF	PIRSF029950	NA	IPR010155	CRISPR pre-crRNA endoribonuclease Cas5d	specific_fp360
BLCPAMOF_01951	PIRSF	PIRSF029950	NA	IPR010155	CRISPR pre-crRNA endoribonuclease Cas5d	specific_fp360
BLCPAMOF_01951	TIGRFAM	TIGR01876	cas_Cas5d: CRISPR-associated protein Cas5, subtype I-C/DVULG	IPR010155	CRISPR pre-crRNA endoribonuclease Cas5d	specific_fp360
BLCPAMOF_01951	Gene3D	G3DSA:3.30.70.2660	NA	NA	NA	specific_fp360
BLCPAMOF_01951	TIGRFAM	TIGR02593	CRISPR_cas5: CRISPR-associated protein Cas5	IPR013422	CRISPR-associated protein Cas5, N-terminal	specific_fp360
BLCPAMOF_01951	Pfam	PF09704	CRISPR-associated protein (Cas_Cas5)	IPR021124	CRISPR-associated protein, Cas5	specific_fp360
BLCPAMOF_01951	CDD	cd09752	Cas5_I-C	NA	NA	specific_fp360
BLCPAMOF_01952	CDD	cd09757	Cas8c_I-C	NA	NA	specific_fp360
BLCPAMOF_01952	Pfam	PF09709	CRISPR-associated protein (Cas_Csd1)	IPR010144	CRISPR-associated protein, Csd1-type	specific_fp360
BLCPAMOF_01952	TIGRFAM	TIGR01863	cas_Csd1: CRISPR-associated protein Cas8c/Csd1, subtype I-C/DVULG	IPR010144	CRISPR-associated protein, Csd1-type	specific_fp360
BLCPAMOF_01796	NA	NA	NA	NA	NA	specific_fp360
BLCPAMOF_00719	Gene3D	G3DSA:3.40.50.510	NA	IPR036662	Phosphotransferase system, mannose-type IIA component superfamily	specific_fp360
BLCPAMOF_00719	PANTHER	PTHR33799	NA	NA	NA	specific_fp360
BLCPAMOF_00719	Pfam	PF03610	PTS system fructose IIA component	IPR004701	Phosphotransferase system, mannose-type IIA component	specific_fp360
BLCPAMOF_00719	PANTHER	PTHR33799:SF1	NA	NA	NA	specific_fp360
BLCPAMOF_00719	CDD	cd00006	PTS_IIA_man	IPR033887	PTS system mannose/sorbose specific IIA subunit	specific_fp360
BLCPAMOF_00719	ProSiteProfiles	PS51096	PTS_EIIA type-4 domain profile.	IPR004701	Phosphotransferase system, mannose-type IIA component	specific_fp360
BLCPAMOF_00719	SUPERFAMILY	SSF53062	NA	IPR036662	Phosphotransferase system, mannose-type IIA component superfamily	specific_fp360
BLCPAMOF_00718	Gene3D	G3DSA:3.40.50.10490	NA	NA	NA	specific_fp360
BLCPAMOF_00718	PANTHER	PTHR32502	NA	NA	NA	specific_fp360
BLCPAMOF_00718	Pfam	PF01380	SIS domain	IPR001347	Sugar isomerase (SIS)	specific_fp360
BLCPAMOF_00718	PANTHER	PTHR32502:SF3	NA	NA	NA	specific_fp360
BLCPAMOF_00718	SUPERFAMILY	SSF53697	NA	NA	NA	specific_fp360
BLCPAMOF_00718	CDD	cd05008	SIS_GlmS_GlmD_1	IPR035466	GlmS/AgaS, SIS domain 1	specific_fp360
BLCPAMOF_00718	CDD	cd05010	SIS_AgaS_like	IPR035464	AgaS, SIS domain	specific_fp360
BLCPAMOF_00718	Gene3D	G3DSA:3.40.50.10490	NA	NA	NA	specific_fp360
BLCPAMOF_00718	ProSiteProfiles	PS51464	SIS domain profile.	IPR001347	Sugar isomerase (SIS)	specific_fp360
BLCPAMOF_00718	ProSiteProfiles	PS51464	SIS domain profile.	IPR001347	Sugar isomerase (SIS)	specific_fp360
BLCPAMOF_01426	Pfam	PF09693	Phage uncharacterised protein (Phage_XkdX)	IPR010022	Protein of unknown function XkdX	specific_fp360
BLCPAMOF_01427	TMHMM	TMhelix	Region of a membrane-bound protein predicted to be embedded in the membrane.	NA	NA	specific_fp360
BLCPAMOF_01869	Phobius	TRANSMEMBRANE	Region of a membrane-bound protein predicted to be embedded in the membrane.	NA	NA	specific_fp360
BLCPAMOF_01869	Phobius	TRANSMEMBRANE	Region of a membrane-bound protein predicted to be embedded in the membrane.	NA	NA	specific_fp360
BLCPAMOF_01869	Phobius	NON_CYTOPLASMIC_DOMAIN	Region of a membrane-bound protein predicted to be outside the membrane, in the extracellular region.	NA	NA	specific_fp360
BLCPAMOF_01869	Phobius	CYTOPLASMIC_DOMAIN	Region of a membrane-bound protein predicted to be outside the membrane, in the cytoplasm.	NA	NA	specific_fp360
BLCPAMOF_01869	TMHMM	TMhelix	Region of a membrane-bound protein predicted to be embedded in the membrane.	NA	NA	specific_fp360
BLCPAMOF_01869	TMHMM	TMhelix	Region of a membrane-bound protein predicted to be embedded in the membrane.	NA	NA	specific_fp360
BLCPAMOF_01869	Phobius	TRANSMEMBRANE	Region of a membrane-bound protein predicted to be embedded in the membrane.	NA	NA	specific_fp360
BLCPAMOF_01869	TMHMM	TMhelix	Region of a membrane-bound protein predicted to be embedded in the membrane.	NA	NA	specific_fp360
BLCPAMOF_01869	Phobius	NON_CYTOPLASMIC_DOMAIN	Region of a membrane-bound protein predicted to be outside the membrane, in the extracellular region.	NA	NA	specific_fp360
BLCPAMOF_01869	TMHMM	TMhelix	Region of a membrane-bound protein predicted to be embedded in the membrane.	NA	NA	specific_fp360
BLCPAMOF_01869	Pfam	PF04892	VanZ like family	IPR006976	VanZ-like	specific_fp360
BLCPAMOF_01869	Phobius	TRANSMEMBRANE	Region of a membrane-bound protein predicted to be embedded in the membrane.	NA	NA	specific_fp360
BLCPAMOF_01869	PANTHER	PTHR36834	NA	NA	NA	specific_fp360
BLCPAMOF_01869	Phobius	CYTOPLASMIC_DOMAIN	Region of a membrane-bound protein predicted to be outside the membrane, in the cytoplasm.	NA	NA	specific_fp360
BLCPAMOF_01869	TMHMM	TMhelix	Region of a membrane-bound protein predicted to be embedded in the membrane.	NA	NA	specific_fp360
BLCPAMOF_01869	Phobius	NON_CYTOPLASMIC_DOMAIN	Region of a membrane-bound protein predicted to be outside the membrane, in the extracellular region.	NA	NA	specific_fp360
BLCPAMOF_01869	TMHMM	TMhelix	Region of a membrane-bound protein predicted to be embedded in the membrane.	NA	NA	specific_fp360
BLCPAMOF_01869	Phobius	NON_CYTOPLASMIC_DOMAIN	Region of a membrane-bound protein predicted to be outside the membrane, in the extracellular region.	NA	NA	specific_fp360
BLCPAMOF_01869	Phobius	TRANSMEMBRANE	Region of a membrane-bound protein predicted to be embedded in the membrane.	NA	NA	specific_fp360
BLCPAMOF_01869	Phobius	TRANSMEMBRANE	Region of a membrane-bound protein predicted to be embedded in the membrane.	NA	NA	specific_fp360
BLCPAMOF_01869	Phobius	CYTOPLASMIC_DOMAIN	Region of a membrane-bound protein predicted to be outside the membrane, in the cytoplasm.	NA	NA	specific_fp360
BLCPAMOF_02450	Gene3D	G3DSA:3.30.460.10	NA	NA	NA	specific_fp360
BLCPAMOF_02450	CDD	cd05400	NT_2-5OAS_ClassI-CCAase	NA	NA	specific_fp360
BLCPAMOF_02450	SUPERFAMILY	SSF81301	NA	NA	NA	specific_fp360
BLCPAMOF_02450	Pfam	PF18144	Second Messenger Oligonucleotide or Dinucleotide Synthetase domain	NA	NA	specific_fp360
BLCPAMOF_02451	Phobius	TRANSMEMBRANE	Region of a membrane-bound protein predicted to be embedded in the membrane.	NA	NA	specific_fp360
BLCPAMOF_02451	Pfam	PF18186	SMODS and SLOG-associating 2TM effector domain family 4	IPR040811	SMODS and SLOG-associating 2TM effector domain	specific_fp360
BLCPAMOF_02451	TMHMM	TMhelix	Region of a membrane-bound protein predicted to be embedded in the membrane.	NA	NA	specific_fp360
BLCPAMOF_02451	TMHMM	TMhelix	Region of a membrane-bound protein predicted to be embedded in the membrane.	NA	NA	specific_fp360
BLCPAMOF_02451	Phobius	TRANSMEMBRANE	Region of a membrane-bound protein predicted to be embedded in the membrane.	NA	NA	specific_fp360
BLCPAMOF_02451	Phobius	NON_CYTOPLASMIC_DOMAIN	Region of a membrane-bound protein predicted to be outside the membrane, in the extracellular region.	NA	NA	specific_fp360
BLCPAMOF_02451	Phobius	CYTOPLASMIC_DOMAIN	Region of a membrane-bound protein predicted to be outside the membrane, in the cytoplasm.	NA	NA	specific_fp360
BLCPAMOF_02451	Phobius	CYTOPLASMIC_DOMAIN	Region of a membrane-bound protein predicted to be outside the membrane, in the cytoplasm.	NA	NA	specific_fp360
BLCPAMOF_01428	MobiDBLite	mobidb-lite	consensus disorder prediction	NA	NA	specific_fp360
BLCPAMOF_00835	Coils	Coil	NA	NA	NA	specific_fp360
BLCPAMOF_00836	NA	NA	NA	NA	NA	specific_fp360
BLCPAMOF_00716	Pfam	PF08013	Tagatose 6 phosphate kinase	IPR012062	D-tagatose-1,6-bisphosphate aldolase subunit GatZ/KbaZ-like	specific_fp360
BLCPAMOF_00716	PANTHER	PTHR32502:SF2	NA	NA	NA	specific_fp360
BLCPAMOF_00716	Gene3D	G3DSA:1.10.400.20	NA	NA	NA	specific_fp360
BLCPAMOF_00716	Gene3D	G3DSA:3.20.20.70	NA	IPR013785	Aldolase-type TIM barrel	specific_fp360
BLCPAMOF_00716	SUPERFAMILY	SSF51569	NA	NA	NA	specific_fp360
BLCPAMOF_00716	PIRSF	PIRSF009264	NA	IPR012062	D-tagatose-1,6-bisphosphate aldolase subunit GatZ/KbaZ-like	specific_fp360
BLCPAMOF_00716	PANTHER	PTHR32502	NA	NA	NA	specific_fp360
BLCPAMOF_02061	NA	NA	NA	NA	NA	specific_fp360
BLCPAMOF_01141	TMHMM	TMhelix	Region of a membrane-bound protein predicted to be embedded in the membrane.	NA	NA	specific_fp360
BLCPAMOF_01141	Phobius	CYTOPLASMIC_DOMAIN	Region of a membrane-bound protein predicted to be outside the membrane, in the cytoplasm.	NA	NA	specific_fp360
BLCPAMOF_01141	Phobius	CYTOPLASMIC_DOMAIN	Region of a membrane-bound protein predicted to be outside the membrane, in the cytoplasm.	NA	NA	specific_fp360
BLCPAMOF_01141	TMHMM	TMhelix	Region of a membrane-bound protein predicted to be embedded in the membrane.	NA	NA	specific_fp360
BLCPAMOF_01141	Phobius	TRANSMEMBRANE	Region of a membrane-bound protein predicted to be embedded in the membrane.	NA	NA	specific_fp360
BLCPAMOF_01141	TMHMM	TMhelix	Region of a membrane-bound protein predicted to be embedded in the membrane.	NA	NA	specific_fp360
BLCPAMOF_01141	TMHMM	TMhelix	Region of a membrane-bound protein predicted to be embedded in the membrane.	NA	NA	specific_fp360
BLCPAMOF_01141	Phobius	TRANSMEMBRANE	Region of a membrane-bound protein predicted to be embedded in the membrane.	NA	NA	specific_fp360
BLCPAMOF_01141	Phobius	TRANSMEMBRANE	Region of a membrane-bound protein predicted to be embedded in the membrane.	NA	NA	specific_fp360
BLCPAMOF_01141	Phobius	CYTOPLASMIC_DOMAIN	Region of a membrane-bound protein predicted to be outside the membrane, in the cytoplasm.	NA	NA	specific_fp360
BLCPAMOF_01141	Phobius	NON_CYTOPLASMIC_DOMAIN	Region of a membrane-bound protein predicted to be outside the membrane, in the extracellular region.	NA	NA	specific_fp360
BLCPAMOF_01141	Phobius	TRANSMEMBRANE	Region of a membrane-bound protein predicted to be embedded in the membrane.	NA	NA	specific_fp360
BLCPAMOF_01141	Phobius	NON_CYTOPLASMIC_DOMAIN	Region of a membrane-bound protein predicted to be outside the membrane, in the extracellular region.	NA	NA	specific_fp360
BLCPAMOF_01970	NA	NA	NA	NA	NA	specific_fp360
BLCPAMOF_01225	Gene3D	G3DSA:3.40.50.200	NA	IPR036852	Peptidase S8/S53 domain superfamily	specific_fp360
BLCPAMOF_01225	PANTHER	PTHR43806	NA	NA	NA	specific_fp360
BLCPAMOF_01225	SUPERFAMILY	SSF52743	NA	IPR036852	Peptidase S8/S53 domain superfamily	specific_fp360
BLCPAMOF_01225	PANTHER	PTHR43806:SF37	NA	NA	NA	specific_fp360
BLCPAMOF_01225	Pfam	PF00082	Subtilase family	IPR000209	Peptidase S8/S53 domain	specific_fp360
BLCPAMOF_01225	PRINTS	PR00723	Subtilisin serine protease family (S8) signature	IPR015500	Peptidase S8, subtilisin-related	specific_fp360
BLCPAMOF_01225	PRINTS	PR00723	Subtilisin serine protease family (S8) signature	IPR015500	Peptidase S8, subtilisin-related	specific_fp360
BLCPAMOF_01225	PRINTS	PR00723	Subtilisin serine protease family (S8) signature	IPR015500	Peptidase S8, subtilisin-related	specific_fp360
BLCPAMOF_01225	CDD	cd04847	Peptidases_S8_Subtilisin_like_2	IPR034074	Y4bN, peptidase domain	specific_fp360
BLCPAMOF_01225	ProSitePatterns	PS00136	Serine proteases, subtilase family, aspartic acid active site.	IPR023827	Peptidase S8, subtilisin, Asp-active site	specific_fp360
BLCPAMOF_02581	NA	NA	NA	NA	NA	specific_fp360
BLCPAMOF_00310	Phobius	NON_CYTOPLASMIC_DOMAIN	Region of a membrane-bound protein predicted to be outside the membrane, in the extracellular region.	NA	NA	specific_fp360
BLCPAMOF_00310	SignalP_EUK	SignalP-noTM	NA	NA	NA	specific_fp360
BLCPAMOF_00310	Phobius	SIGNAL_PEPTIDE_N_REGION	N-terminal region of a signal peptide.	NA	NA	specific_fp360
BLCPAMOF_00310	SignalP_GRAM_POSITIVE	SignalP-TM	NA	NA	NA	specific_fp360
BLCPAMOF_00310	Phobius	SIGNAL_PEPTIDE	Signal peptide region	NA	NA	specific_fp360
BLCPAMOF_00310	Phobius	SIGNAL_PEPTIDE_H_REGION	Hydrophobic region of a signal peptide.	NA	NA	specific_fp360
BLCPAMOF_00310	TMHMM	TMhelix	Region of a membrane-bound protein predicted to be embedded in the membrane.	NA	NA	specific_fp360
BLCPAMOF_00310	SignalP_GRAM_NEGATIVE	SignalP-noTM	NA	NA	NA	specific_fp360
BLCPAMOF_00310	Phobius	SIGNAL_PEPTIDE_C_REGION	C-terminal region of a signal peptide.	NA	NA	specific_fp360
BLCPAMOF_00090	TIGRFAM	TIGR02646	TIGR02646: TIGR02646 family protein	IPR013467	Conserved hypothetical protein CHP02646	specific_fp360
BLCPAMOF_02268	PANTHER	PTHR43764	NA	NA	NA	specific_fp360
BLCPAMOF_02268	SUPERFAMILY	SSF53218	NA	IPR036425	MoaB/Mog-like domain superfamily	specific_fp360
BLCPAMOF_02268	Gene3D	G3DSA:3.40.980.10	NA	IPR036425	MoaB/Mog-like domain superfamily	specific_fp360
BLCPAMOF_01947	PIRSF	PIRSF005751	NA	IPR005216	Citrate lyase ligase	specific_fp360
BLCPAMOF_01947	SMART	SM00764	NA	IPR013166	Citrate lyase ligase, C-terminal	specific_fp360
BLCPAMOF_01947	ProSiteProfiles	PS51186	Gcn5-related N-acetyltransferase (GNAT) domain profile.	IPR000182	GNAT domain	specific_fp360
BLCPAMOF_01947	CDD	cd02169	Citrate_lyase_ligase	IPR005216	Citrate lyase ligase	specific_fp360
BLCPAMOF_01947	SUPERFAMILY	SSF52374	NA	NA	NA	specific_fp360
BLCPAMOF_01947	TIGRFAM	TIGR00124	cit_ly_ligase: [citrate (pro-3S)-lyase] ligase	IPR005216	Citrate lyase ligase	specific_fp360
BLCPAMOF_01947	TIGRFAM	TIGR00125	cyt_tran_rel: cytidyltransferase-like domain	IPR004821	Cytidyltransferase-like domain	specific_fp360
BLCPAMOF_01947	Gene3D	G3DSA:3.40.50.620	NA	IPR014729	Rossmann-like alpha/beta/alpha sandwich fold	specific_fp360
BLCPAMOF_01947	PANTHER	PTHR40599	NA	IPR005216	Citrate lyase ligase	specific_fp360
BLCPAMOF_01947	Pfam	PF08218	Citrate lyase ligase C-terminal domain	IPR013166	Citrate lyase ligase, C-terminal	specific_fp360
BLCPAMOF_01947	Gene3D	G3DSA:3.40.630.30	NA	NA	NA	specific_fp360
BLCPAMOF_01947	SUPERFAMILY	SSF55729	NA	IPR016181	Acyl-CoA N-acyltransferase	specific_fp360
BLCPAMOF_00882	TMHMM	TMhelix	Region of a membrane-bound protein predicted to be embedded in the membrane.	NA	NA	specific_fp360
BLCPAMOF_00882	Phobius	CYTOPLASMIC_DOMAIN	Region of a membrane-bound protein predicted to be outside the membrane, in the cytoplasm.	NA	NA	specific_fp360
BLCPAMOF_00882	Phobius	CYTOPLASMIC_DOMAIN	Region of a membrane-bound protein predicted to be outside the membrane, in the cytoplasm.	NA	NA	specific_fp360
BLCPAMOF_00882	Phobius	NON_CYTOPLASMIC_DOMAIN	Region of a membrane-bound protein predicted to be outside the membrane, in the extracellular region.	NA	NA	specific_fp360
BLCPAMOF_00882	Phobius	TRANSMEMBRANE	Region of a membrane-bound protein predicted to be embedded in the membrane.	NA	NA	specific_fp360
BLCPAMOF_00882	Phobius	TRANSMEMBRANE	Region of a membrane-bound protein predicted to be embedded in the membrane.	NA	NA	specific_fp360
BLCPAMOF_00882	Phobius	NON_CYTOPLASMIC_DOMAIN	Region of a membrane-bound protein predicted to be outside the membrane, in the extracellular region.	NA	NA	specific_fp360
BLCPAMOF_00882	TMHMM	TMhelix	Region of a membrane-bound protein predicted to be embedded in the membrane.	NA	NA	specific_fp360
BLCPAMOF_00882	Phobius	TRANSMEMBRANE	Region of a membrane-bound protein predicted to be embedded in the membrane.	NA	NA	specific_fp360
BLCPAMOF_00882	Phobius	NON_CYTOPLASMIC_DOMAIN	Region of a membrane-bound protein predicted to be outside the membrane, in the extracellular region.	NA	NA	specific_fp360
BLCPAMOF_00882	Pfam	PF10086	YhfC intramembrane metalloprotease	IPR011397	Intramembrane metalloprotease YhfC	specific_fp360
BLCPAMOF_00882	Phobius	CYTOPLASMIC_DOMAIN	Region of a membrane-bound protein predicted to be outside the membrane, in the cytoplasm.	NA	NA	specific_fp360
BLCPAMOF_00882	TMHMM	TMhelix	Region of a membrane-bound protein predicted to be embedded in the membrane.	NA	NA	specific_fp360
BLCPAMOF_00882	Phobius	TRANSMEMBRANE	Region of a membrane-bound protein predicted to be embedded in the membrane.	NA	NA	specific_fp360
BLCPAMOF_00882	Phobius	TRANSMEMBRANE	Region of a membrane-bound protein predicted to be embedded in the membrane.	NA	NA	specific_fp360
BLCPAMOF_00882	Phobius	TRANSMEMBRANE	Region of a membrane-bound protein predicted to be embedded in the membrane.	NA	NA	specific_fp360
BLCPAMOF_00882	TMHMM	TMhelix	Region of a membrane-bound protein predicted to be embedded in the membrane.	NA	NA	specific_fp360
BLCPAMOF_00882	Phobius	TRANSMEMBRANE	Region of a membrane-bound protein predicted to be embedded in the membrane.	NA	NA	specific_fp360
BLCPAMOF_00882	TMHMM	TMhelix	Region of a membrane-bound protein predicted to be embedded in the membrane.	NA	NA	specific_fp360
BLCPAMOF_00882	PIRSF	PIRSF033101	NA	IPR011397	Intramembrane metalloprotease YhfC	specific_fp360
BLCPAMOF_00882	Phobius	CYTOPLASMIC_DOMAIN	Region of a membrane-bound protein predicted to be outside the membrane, in the cytoplasm.	NA	NA	specific_fp360
BLCPAMOF_00882	Phobius	NON_CYTOPLASMIC_DOMAIN	Region of a membrane-bound protein predicted to be outside the membrane, in the extracellular region.	NA	NA	specific_fp360
BLCPAMOF_00882	TMHMM	TMhelix	Region of a membrane-bound protein predicted to be embedded in the membrane.	NA	NA	specific_fp360
BLCPAMOF_01948	PANTHER	PTHR30201	NA	IPR002736	Triphosphoribosyl-dephospho-CoA protein	specific_fp360
BLCPAMOF_01948	Pfam	PF03802	Apo-citrate lyase phosphoribosyl-dephospho-CoA transferase	IPR005551	Apo-citrate lyase phosphoribosyl-dephospho-CoA transferase	specific_fp360
BLCPAMOF_01948	Pfam	PF01874	ATP:dephospho-CoA triphosphoribosyl transferase	IPR002736	Triphosphoribosyl-dephospho-CoA protein	specific_fp360
BLCPAMOF_01948	Hamap	MF_00397	2-(5''-triphosphoribosyl)-3'-dephosphocoenzyme-A synthase [citG].	IPR017551	Triphosphoribosyl-dephospho-CoA synthase CitG	specific_fp360
BLCPAMOF_01948	Gene3D	G3DSA:1.10.4200.10	NA	NA	NA	specific_fp360
BLCPAMOF_01948	TIGRFAM	TIGR03125	citrate_citG: triphosphoribosyl-dephospho-CoA synthase CitG	IPR017551	Triphosphoribosyl-dephospho-CoA synthase CitG	specific_fp360
BLCPAMOF_01948	TIGRFAM	TIGR03124	citrate_citX: holo-ACP synthase CitX	IPR005551	Apo-citrate lyase phosphoribosyl-dephospho-CoA transferase	specific_fp360
BLCPAMOF_01667	Pfam	PF14317	YcxB-like protein	IPR025588	YcxB-like protein	specific_fp360
BLCPAMOF_01667	Phobius	TRANSMEMBRANE	Region of a membrane-bound protein predicted to be embedded in the membrane.	NA	NA	specific_fp360
BLCPAMOF_01667	Phobius	CYTOPLASMIC_DOMAIN	Region of a membrane-bound protein predicted to be outside the membrane, in the cytoplasm.	NA	NA	specific_fp360
BLCPAMOF_01667	Phobius	NON_CYTOPLASMIC_DOMAIN	Region of a membrane-bound protein predicted to be outside the membrane, in the extracellular region.	NA	NA	specific_fp360
BLCPAMOF_01667	TMHMM	TMhelix	Region of a membrane-bound protein predicted to be embedded in the membrane.	NA	NA	specific_fp360
BLCPAMOF_01433	MobiDBLite	mobidb-lite	consensus disorder prediction	NA	NA	specific_fp360
BLCPAMOF_01924	Gene3D	G3DSA:1.10.260.40	NA	IPR010982	Lambda repressor-like, DNA-binding domain superfamily	specific_fp360
BLCPAMOF_00720	TIGRFAM	TIGR00739	yajC: preprotein translocase, YajC subunit	IPR003849	Preprotein translocase YajC	specific_fp360
BLCPAMOF_00720	Phobius	TRANSMEMBRANE	Region of a membrane-bound protein predicted to be embedded in the membrane.	NA	NA	specific_fp360
BLCPAMOF_00720	SMART	SM01323	NA	IPR003849	Preprotein translocase YajC	specific_fp360
BLCPAMOF_00720	Phobius	NON_CYTOPLASMIC_DOMAIN	Region of a membrane-bound protein predicted to be outside the membrane, in the extracellular region.	NA	NA	specific_fp360
BLCPAMOF_00720	Phobius	CYTOPLASMIC_DOMAIN	Region of a membrane-bound protein predicted to be outside the membrane, in the cytoplasm.	NA	NA	specific_fp360
BLCPAMOF_00720	TMHMM	TMhelix	Region of a membrane-bound protein predicted to be embedded in the membrane.	NA	NA	specific_fp360
BLCPAMOF_00720	PANTHER	PTHR33909	NA	IPR003849	Preprotein translocase YajC	specific_fp360
BLCPAMOF_00720	Pfam	PF02699	Preprotein translocase subunit	IPR003849	Preprotein translocase YajC	specific_fp360
BLCPAMOF_01920	Pfam	PF18852	Large polyvalent protein associated domain 34	IPR040672	Large polyvalent protein associated domain 34	specific_fp360
BLCPAMOF_01920	MobiDBLite	mobidb-lite	consensus disorder prediction	NA	NA	specific_fp360
BLCPAMOF_01923	Coils	Coil	NA	NA	NA	specific_fp360
BLCPAMOF_01923	MobiDBLite	mobidb-lite	consensus disorder prediction	NA	NA	specific_fp360
BLCPAMOF_01434	NA	NA	NA	NA	NA	specific_fp360
BLCPAMOF_01438	PANTHER	PTHR36113	NA	NA	NA	specific_fp360
BLCPAMOF_01438	PANTHER	PTHR36113:SF1	NA	NA	NA	specific_fp360
BLCPAMOF_01438	Pfam	PF00903	Glyoxalase/Bleomycin resistance protein/Dioxygenase superfamily	IPR004360	Glyoxalase/fosfomycin resistance/dioxygenase domain	specific_fp360
BLCPAMOF_01438	SUPERFAMILY	SSF54593	NA	IPR029068	Glyoxalase/Bleomycin resistance protein/Dihydroxybiphenyl dioxygenase	specific_fp360
BLCPAMOF_01438	Gene3D	G3DSA:3.10.180.10	NA	IPR029068	Glyoxalase/Bleomycin resistance protein/Dihydroxybiphenyl dioxygenase	specific_fp360
BLCPAMOF_01438	ProSiteProfiles	PS51819	Vicinal oxygen chelate (VOC) domain profile.	IPR037523	Vicinal oxygen chelate (VOC) domain	specific_fp360
BLCPAMOF_01438	ProSitePatterns	PS00934	Glyoxalase I signature 1.	IPR018146	Glyoxalase I, conserved site	specific_fp360
BLCPAMOF_01438	CDD	cd08352	VOC_Bs_YwkD_like	IPR037478	YwkD-like domain	specific_fp360
BLCPAMOF_00642	Phobius	NON_CYTOPLASMIC_DOMAIN	Region of a membrane-bound protein predicted to be outside the membrane, in the extracellular region.	NA	NA	specific_fp360
BLCPAMOF_00642	Phobius	NON_CYTOPLASMIC_DOMAIN	Region of a membrane-bound protein predicted to be outside the membrane, in the extracellular region.	NA	NA	specific_fp360
BLCPAMOF_00642	Phobius	NON_CYTOPLASMIC_DOMAIN	Region of a membrane-bound protein predicted to be outside the membrane, in the extracellular region.	NA	NA	specific_fp360
BLCPAMOF_00642	TMHMM	TMhelix	Region of a membrane-bound protein predicted to be embedded in the membrane.	NA	NA	specific_fp360
BLCPAMOF_00642	TMHMM	TMhelix	Region of a membrane-bound protein predicted to be embedded in the membrane.	NA	NA	specific_fp360
BLCPAMOF_00642	Pfam	PF06081	Aromatic acid exporter family member 1	IPR010343	Aromatic acid exporter family member 1	specific_fp360
BLCPAMOF_00642	Phobius	TRANSMEMBRANE	Region of a membrane-bound protein predicted to be embedded in the membrane.	NA	NA	specific_fp360
BLCPAMOF_00642	TMHMM	TMhelix	Region of a membrane-bound protein predicted to be embedded in the membrane.	NA	NA	specific_fp360
BLCPAMOF_00642	Phobius	TRANSMEMBRANE	Region of a membrane-bound protein predicted to be embedded in the membrane.	NA	NA	specific_fp360
BLCPAMOF_00642	Phobius	TRANSMEMBRANE	Region of a membrane-bound protein predicted to be embedded in the membrane.	NA	NA	specific_fp360
BLCPAMOF_00642	Phobius	TRANSMEMBRANE	Region of a membrane-bound protein predicted to be embedded in the membrane.	NA	NA	specific_fp360
BLCPAMOF_00642	TMHMM	TMhelix	Region of a membrane-bound protein predicted to be embedded in the membrane.	NA	NA	specific_fp360
BLCPAMOF_00642	Phobius	CYTOPLASMIC_DOMAIN	Region of a membrane-bound protein predicted to be outside the membrane, in the cytoplasm.	NA	NA	specific_fp360
BLCPAMOF_00642	Phobius	CYTOPLASMIC_DOMAIN	Region of a membrane-bound protein predicted to be outside the membrane, in the cytoplasm.	NA	NA	specific_fp360
BLCPAMOF_00642	Phobius	TRANSMEMBRANE	Region of a membrane-bound protein predicted to be embedded in the membrane.	NA	NA	specific_fp360
BLCPAMOF_00642	Phobius	CYTOPLASMIC_DOMAIN	Region of a membrane-bound protein predicted to be outside the membrane, in the cytoplasm.	NA	NA	specific_fp360
BLCPAMOF_02449	NA	NA	NA	NA	NA	specific_fp360
BLCPAMOF_02431	Phobius	TRANSMEMBRANE	Region of a membrane-bound protein predicted to be embedded in the membrane.	NA	NA	specific_fp360
BLCPAMOF_02431	Phobius	NON_CYTOPLASMIC_DOMAIN	Region of a membrane-bound protein predicted to be outside the membrane, in the extracellular region.	NA	NA	specific_fp360
BLCPAMOF_02431	Phobius	CYTOPLASMIC_DOMAIN	Region of a membrane-bound protein predicted to be outside the membrane, in the cytoplasm.	NA	NA	specific_fp360
BLCPAMOF_02431	TMHMM	TMhelix	Region of a membrane-bound protein predicted to be embedded in the membrane.	NA	NA	specific_fp360
BLCPAMOF_02194	Phobius	TRANSMEMBRANE	Region of a membrane-bound protein predicted to be embedded in the membrane.	NA	NA	specific_fp360
BLCPAMOF_02194	Phobius	TRANSMEMBRANE	Region of a membrane-bound protein predicted to be embedded in the membrane.	NA	NA	specific_fp360
BLCPAMOF_02194	TMHMM	TMhelix	Region of a membrane-bound protein predicted to be embedded in the membrane.	NA	NA	specific_fp360
BLCPAMOF_02194	TMHMM	TMhelix	Region of a membrane-bound protein predicted to be embedded in the membrane.	NA	NA	specific_fp360
BLCPAMOF_02194	Phobius	CYTOPLASMIC_DOMAIN	Region of a membrane-bound protein predicted to be outside the membrane, in the cytoplasm.	NA	NA	specific_fp360
BLCPAMOF_02194	Phobius	CYTOPLASMIC_DOMAIN	Region of a membrane-bound protein predicted to be outside the membrane, in the cytoplasm.	NA	NA	specific_fp360
BLCPAMOF_02194	Phobius	NON_CYTOPLASMIC_DOMAIN	Region of a membrane-bound protein predicted to be outside the membrane, in the extracellular region.	NA	NA	specific_fp360
BLCPAMOF_01037	SUPERFAMILY	SSF53448	NA	IPR029044	Nucleotide-diphospho-sugar transferases	specific_fp360
BLCPAMOF_01037	Gene3D	G3DSA:3.90.550.10	NA	IPR029044	Nucleotide-diphospho-sugar transferases	specific_fp360
BLCPAMOF_01037	Pfam	PF00535	Glycosyl transferase family 2	IPR001173	Glycosyltransferase 2-like	specific_fp360
BLCPAMOF_01037	PANTHER	PTHR43179:SF1	NA	NA	NA	specific_fp360
BLCPAMOF_01037	PANTHER	PTHR43179	NA	NA	NA	specific_fp360
BLCPAMOF_02598	Phobius	NON_CYTOPLASMIC_DOMAIN	Region of a membrane-bound protein predicted to be outside the membrane, in the extracellular region.	NA	NA	specific_fp360
BLCPAMOF_02598	TMHMM	TMhelix	Region of a membrane-bound protein predicted to be embedded in the membrane.	NA	NA	specific_fp360
BLCPAMOF_02598	Phobius	TRANSMEMBRANE	Region of a membrane-bound protein predicted to be embedded in the membrane.	NA	NA	specific_fp360
BLCPAMOF_02598	Phobius	CYTOPLASMIC_DOMAIN	Region of a membrane-bound protein predicted to be outside the membrane, in the cytoplasm.	NA	NA	specific_fp360
BLCPAMOF_01035	NA	NA	NA	NA	NA	specific_fp360
BLCPAMOF_01034	SUPERFAMILY	SSF81301	NA	NA	NA	specific_fp360
BLCPAMOF_01034	CDD	cd05399	NT_Rel-Spo_like	IPR007685	RelA/SpoT	specific_fp360
BLCPAMOF_01034	Pfam	PF04607	Region found in RelA / SpoT proteins	IPR007685	RelA/SpoT	specific_fp360
BLCPAMOF_01034	Gene3D	G3DSA:3.30.460.10	NA	NA	NA	specific_fp360
BLCPAMOF_01034	SMART	SM00954	NA	IPR007685	RelA/SpoT	specific_fp360
BLCPAMOF_02757	NA	NA	NA	NA	NA	specific_fp360
BLCPAMOF_02756	NA	NA	NA	NA	NA	specific_fp360
BLCPAMOF_02755	Phobius	SIGNAL_PEPTIDE	Signal peptide region	NA	NA	specific_fp360
BLCPAMOF_02755	Phobius	CYTOPLASMIC_DOMAIN	Region of a membrane-bound protein predicted to be outside the membrane, in the cytoplasm.	NA	NA	specific_fp360
BLCPAMOF_02755	Phobius	TRANSMEMBRANE	Region of a membrane-bound protein predicted to be embedded in the membrane.	NA	NA	specific_fp360
BLCPAMOF_02755	Phobius	SIGNAL_PEPTIDE_C_REGION	C-terminal region of a signal peptide.	NA	NA	specific_fp360
BLCPAMOF_02755	Phobius	SIGNAL_PEPTIDE_N_REGION	N-terminal region of a signal peptide.	NA	NA	specific_fp360
BLCPAMOF_02755	Phobius	NON_CYTOPLASMIC_DOMAIN	Region of a membrane-bound protein predicted to be outside the membrane, in the extracellular region.	NA	NA	specific_fp360
BLCPAMOF_02755	TMHMM	TMhelix	Region of a membrane-bound protein predicted to be embedded in the membrane.	NA	NA	specific_fp360
BLCPAMOF_02755	Phobius	SIGNAL_PEPTIDE_H_REGION	Hydrophobic region of a signal peptide.	NA	NA	specific_fp360
BLCPAMOF_02591	Pfam	PF12710	haloacid dehalogenase-like hydrolase	NA	NA	specific_fp360
BLCPAMOF_02591	CDD	cd01427	HAD_like	NA	NA	specific_fp360
BLCPAMOF_02591	Gene3D	G3DSA:3.40.50.1000	NA	IPR023214	HAD superfamily	specific_fp360
BLCPAMOF_02591	SUPERFAMILY	SSF56784	NA	IPR036412	HAD-like superfamily	specific_fp360
BLCPAMOF_01911	NA	NA	NA	NA	NA	specific_fp360
BLCPAMOF_02597	Phobius	NON_CYTOPLASMIC_DOMAIN	Region of a membrane-bound protein predicted to be outside the membrane, in the extracellular region.	NA	NA	specific_fp360
BLCPAMOF_02597	TMHMM	TMhelix	Region of a membrane-bound protein predicted to be embedded in the membrane.	NA	NA	specific_fp360
BLCPAMOF_02597	Phobius	TRANSMEMBRANE	Region of a membrane-bound protein predicted to be embedded in the membrane.	NA	NA	specific_fp360
BLCPAMOF_02597	Phobius	CYTOPLASMIC_DOMAIN	Region of a membrane-bound protein predicted to be outside the membrane, in the cytoplasm.	NA	NA	specific_fp360
BLCPAMOF_01038	TMHMM	TMhelix	Region of a membrane-bound protein predicted to be embedded in the membrane.	NA	NA	specific_fp360
BLCPAMOF_01038	Phobius	CYTOPLASMIC_DOMAIN	Region of a membrane-bound protein predicted to be outside the membrane, in the cytoplasm.	NA	NA	specific_fp360
BLCPAMOF_01038	TMHMM	TMhelix	Region of a membrane-bound protein predicted to be embedded in the membrane.	NA	NA	specific_fp360
BLCPAMOF_01038	TMHMM	TMhelix	Region of a membrane-bound protein predicted to be embedded in the membrane.	NA	NA	specific_fp360
BLCPAMOF_01038	Phobius	NON_CYTOPLASMIC_DOMAIN	Region of a membrane-bound protein predicted to be outside the membrane, in the extracellular region.	NA	NA	specific_fp360
BLCPAMOF_01038	Phobius	TRANSMEMBRANE	Region of a membrane-bound protein predicted to be embedded in the membrane.	NA	NA	specific_fp360
BLCPAMOF_01038	TMHMM	TMhelix	Region of a membrane-bound protein predicted to be embedded in the membrane.	NA	NA	specific_fp360
BLCPAMOF_01038	Phobius	TRANSMEMBRANE	Region of a membrane-bound protein predicted to be embedded in the membrane.	NA	NA	specific_fp360
BLCPAMOF_01038	Phobius	CYTOPLASMIC_DOMAIN	Region of a membrane-bound protein predicted to be outside the membrane, in the cytoplasm.	NA	NA	specific_fp360
BLCPAMOF_01038	Phobius	TRANSMEMBRANE	Region of a membrane-bound protein predicted to be embedded in the membrane.	NA	NA	specific_fp360
BLCPAMOF_01038	Phobius	CYTOPLASMIC_DOMAIN	Region of a membrane-bound protein predicted to be outside the membrane, in the cytoplasm.	NA	NA	specific_fp360
BLCPAMOF_01038	Phobius	TRANSMEMBRANE	Region of a membrane-bound protein predicted to be embedded in the membrane.	NA	NA	specific_fp360
BLCPAMOF_01038	Phobius	CYTOPLASMIC_DOMAIN	Region of a membrane-bound protein predicted to be outside the membrane, in the cytoplasm.	NA	NA	specific_fp360
BLCPAMOF_01038	TMHMM	TMhelix	Region of a membrane-bound protein predicted to be embedded in the membrane.	NA	NA	specific_fp360
BLCPAMOF_01038	TMHMM	TMhelix	Region of a membrane-bound protein predicted to be embedded in the membrane.	NA	NA	specific_fp360
BLCPAMOF_01038	TMHMM	TMhelix	Region of a membrane-bound protein predicted to be embedded in the membrane.	NA	NA	specific_fp360
BLCPAMOF_01038	Phobius	NON_CYTOPLASMIC_DOMAIN	Region of a membrane-bound protein predicted to be outside the membrane, in the extracellular region.	NA	NA	specific_fp360
BLCPAMOF_01038	Phobius	NON_CYTOPLASMIC_DOMAIN	Region of a membrane-bound protein predicted to be outside the membrane, in the extracellular region.	NA	NA	specific_fp360
BLCPAMOF_01038	Pfam	PF14897	EpsG family	NA	NA	specific_fp360
BLCPAMOF_01038	Phobius	TRANSMEMBRANE	Region of a membrane-bound protein predicted to be embedded in the membrane.	NA	NA	specific_fp360
BLCPAMOF_01038	Phobius	TRANSMEMBRANE	Region of a membrane-bound protein predicted to be embedded in the membrane.	NA	NA	specific_fp360
BLCPAMOF_01038	Phobius	NON_CYTOPLASMIC_DOMAIN	Region of a membrane-bound protein predicted to be outside the membrane, in the extracellular region.	NA	NA	specific_fp360
BLCPAMOF_01038	Phobius	TRANSMEMBRANE	Region of a membrane-bound protein predicted to be embedded in the membrane.	NA	NA	specific_fp360
BLCPAMOF_01038	Phobius	NON_CYTOPLASMIC_DOMAIN	Region of a membrane-bound protein predicted to be outside the membrane, in the extracellular region.	NA	NA	specific_fp360
BLCPAMOF_01038	Phobius	TRANSMEMBRANE	Region of a membrane-bound protein predicted to be embedded in the membrane.	NA	NA	specific_fp360
BLCPAMOF_01038	Phobius	CYTOPLASMIC_DOMAIN	Region of a membrane-bound protein predicted to be outside the membrane, in the cytoplasm.	NA	NA	specific_fp360
BLCPAMOF_01038	TMHMM	TMhelix	Region of a membrane-bound protein predicted to be embedded in the membrane.	NA	NA	specific_fp360
BLCPAMOF_01038	Phobius	TRANSMEMBRANE	Region of a membrane-bound protein predicted to be embedded in the membrane.	NA	NA	specific_fp360
BLCPAMOF_02292	Pfam	PF01987	Mitochondrial biogenesis AIM24	IPR002838	Mitochondrial biogenesis protein AIM24	specific_fp360
BLCPAMOF_02292	PANTHER	PTHR31801	NA	NA	NA	specific_fp360
BLCPAMOF_02292	SUPERFAMILY	SSF51219	NA	IPR016031	Tryptophan RNA-binding attenuator protein-like domain superfamily	specific_fp360
BLCPAMOF_02292	Gene3D	G3DSA:3.60.160.10	NA	IPR036983	Mitochondrial biogenesis AIM24 superfamily	specific_fp360
BLCPAMOF_02292	PANTHER	PTHR31801:SF0	NA	NA	NA	specific_fp360
BLCPAMOF_02291	NA	NA	NA	NA	NA	specific_fp360
BLCPAMOF_01837	Gene3D	G3DSA:3.40.630.30	NA	NA	NA	specific_fp360
BLCPAMOF_01837	PANTHER	PTHR43420:SF9	NA	NA	NA	specific_fp360
BLCPAMOF_01837	Pfam	PF13420	Acetyltransferase (GNAT) domain	NA	NA	specific_fp360
BLCPAMOF_01837	PANTHER	PTHR43420	NA	NA	NA	specific_fp360
BLCPAMOF_01837	ProSiteProfiles	PS51186	Gcn5-related N-acetyltransferase (GNAT) domain profile.	IPR000182	GNAT domain	specific_fp360
BLCPAMOF_01837	CDD	cd04301	NAT_SF	NA	NA	specific_fp360
BLCPAMOF_01837	SUPERFAMILY	SSF55729	NA	IPR016181	Acyl-CoA N-acyltransferase	specific_fp360
BLCPAMOF_01830	CDD	cd07241	VOC_BsYyaH	NA	NA	specific_fp360
BLCPAMOF_01830	PANTHER	PTHR36113	NA	NA	NA	specific_fp360
BLCPAMOF_01830	SUPERFAMILY	SSF54593	NA	IPR029068	Glyoxalase/Bleomycin resistance protein/Dihydroxybiphenyl dioxygenase	specific_fp360
BLCPAMOF_01830	ProSiteProfiles	PS51819	Vicinal oxygen chelate (VOC) domain profile.	IPR037523	Vicinal oxygen chelate (VOC) domain	specific_fp360
BLCPAMOF_01830	PANTHER	PTHR36113:SF5	NA	NA	NA	specific_fp360
BLCPAMOF_01830	Gene3D	G3DSA:3.10.180.10	NA	IPR029068	Glyoxalase/Bleomycin resistance protein/Dihydroxybiphenyl dioxygenase	specific_fp360
BLCPAMOF_01830	Pfam	PF13669	Glyoxalase/Bleomycin resistance protein/Dioxygenase superfamily	NA	NA	specific_fp360
BLCPAMOF_01285	Coils	Coil	NA	NA	NA	specific_fp360
BLCPAMOF_01285	SUPERFAMILY	SSF55874	NA	IPR036890	Histidine kinase/HSP90-like ATPase superfamily	specific_fp360
BLCPAMOF_01285	PANTHER	PTHR43065	NA	NA	NA	specific_fp360
BLCPAMOF_01285	SMART	SM00387	NA	IPR003594	Histidine kinase/HSP90-like ATPase	specific_fp360
BLCPAMOF_01285	Gene3D	G3DSA:3.30.565.10	NA	IPR036890	Histidine kinase/HSP90-like ATPase superfamily	specific_fp360
BLCPAMOF_01285	Pfam	PF13589	Histidine kinase-, DNA gyrase B-, and HSP90-like ATPase	NA	NA	specific_fp360
BLCPAMOF_01285	Gene3D	G3DSA:3.30.565.10	NA	IPR036890	Histidine kinase/HSP90-like ATPase superfamily	specific_fp360
BLCPAMOF_01285	CDD	cd16926	HATPase_MutL-MLH-PMS-like	NA	NA	specific_fp360
BLCPAMOF_01285	Coils	Coil	NA	NA	NA	specific_fp360
BLCPAMOF_01285	SUPERFAMILY	SSF55874	NA	IPR036890	Histidine kinase/HSP90-like ATPase superfamily	specific_fp360
BLCPAMOF_01285	Pfam	PF02518	Histidine kinase-, DNA gyrase B-, and HSP90-like ATPase	IPR003594	Histidine kinase/HSP90-like ATPase	specific_fp360
BLCPAMOF_01285	CDD	cd00075	HATPase	NA	NA	specific_fp360
BLCPAMOF_01285	ProSiteProfiles	PS50109	Histidine kinase domain profile.	IPR005467	Histidine kinase domain	specific_fp360
BLCPAMOF_01286	Coils	Coil	NA	NA	NA	specific_fp360
BLCPAMOF_01286	Gene3D	G3DSA:3.40.50.2300	NA	NA	NA	specific_fp360
BLCPAMOF_01286	CDD	cd05667	M20_Acy1-like	NA	NA	specific_fp360
BLCPAMOF_01913	Pfam	PF04026	SpoVG	IPR007170	Stage V sporulation protein G	specific_fp360
BLCPAMOF_01913	Gene3D	G3DSA:3.30.1120.40	NA	IPR036751	Stage V sporulation protein G superfamily	specific_fp360
BLCPAMOF_01913	PANTHER	PTHR38429	NA	IPR007170	Stage V sporulation protein G	specific_fp360
BLCPAMOF_01913	MobiDBLite	mobidb-lite	consensus disorder prediction	NA	NA	specific_fp360
BLCPAMOF_01913	SUPERFAMILY	SSF160537	NA	IPR036751	Stage V sporulation protein G superfamily	specific_fp360
BLCPAMOF_01913	MobiDBLite	mobidb-lite	consensus disorder prediction	NA	NA	specific_fp360
BLCPAMOF_01918	NA	NA	NA	NA	NA	specific_fp360
BLCPAMOF_01944	SUPERFAMILY	SSF52540	NA	IPR027417	P-loop containing nucleoside triphosphate hydrolase	specific_fp360
BLCPAMOF_01944	Pfam	PF13238	AAA domain	NA	NA	specific_fp360
BLCPAMOF_01944	PANTHER	PTHR37816	NA	NA	NA	specific_fp360
BLCPAMOF_01944	Gene3D	G3DSA:3.40.50.300	NA	NA	NA	specific_fp360
BLCPAMOF_01944	PANTHER	PTHR37816:SF1	NA	NA	NA	specific_fp360
BLCPAMOF_01288	Pfam	PF14195	Domain of unknown function (DUF4316)	IPR025465	Domain of unknown function DUF4316	specific_fp360
BLCPAMOF_01288	MobiDBLite	mobidb-lite	consensus disorder prediction	NA	NA	specific_fp360
BLCPAMOF_01288	MobiDBLite	mobidb-lite	consensus disorder prediction	NA	NA	specific_fp360
BLCPAMOF_01617	NA	NA	NA	NA	NA	specific_fp360
BLCPAMOF_00031	SignalP_GRAM_NEGATIVE	SignalP-noTM	NA	NA	NA	specific_fp360
BLCPAMOF_00031	Phobius	SIGNAL_PEPTIDE_N_REGION	N-terminal region of a signal peptide.	NA	NA	specific_fp360
BLCPAMOF_00031	Phobius	SIGNAL_PEPTIDE_C_REGION	C-terminal region of a signal peptide.	NA	NA	specific_fp360
BLCPAMOF_00031	SignalP_GRAM_POSITIVE	SignalP-TM	NA	NA	NA	specific_fp360
BLCPAMOF_00031	SignalP_EUK	SignalP-noTM	NA	NA	NA	specific_fp360
BLCPAMOF_00031	TMHMM	TMhelix	Region of a membrane-bound protein predicted to be embedded in the membrane.	NA	NA	specific_fp360
BLCPAMOF_00031	Phobius	SIGNAL_PEPTIDE	Signal peptide region	NA	NA	specific_fp360
BLCPAMOF_00031	Phobius	NON_CYTOPLASMIC_DOMAIN	Region of a membrane-bound protein predicted to be outside the membrane, in the extracellular region.	NA	NA	specific_fp360
BLCPAMOF_00031	Pfam	PF13349	Putative adhesin	IPR025164	Putative adhesin	specific_fp360
BLCPAMOF_00031	Phobius	SIGNAL_PEPTIDE_H_REGION	Hydrophobic region of a signal peptide.	NA	NA	specific_fp360
BLCPAMOF_01615	Gene3D	G3DSA:3.40.50.1240	NA	IPR029033	Histidine phosphatase superfamily	specific_fp360
BLCPAMOF_01615	Pfam	PF00300	Histidine phosphatase superfamily (branch 1)	IPR013078	Histidine phosphatase superfamily, clade-1	specific_fp360
BLCPAMOF_01615	SUPERFAMILY	SSF53254	NA	IPR029033	Histidine phosphatase superfamily	specific_fp360
BLCPAMOF_02579	NA	NA	NA	NA	NA	specific_fp360
BLCPAMOF_00039	PANTHER	PTHR30313	NA	NA	NA	specific_fp360
BLCPAMOF_00039	SUPERFAMILY	SSF57783	NA	NA	NA	specific_fp360
BLCPAMOF_00039	Pfam	PF01807	CHC2 zinc finger	IPR002694	Zinc finger, CHC2-type	specific_fp360
BLCPAMOF_00039	Gene3D	G3DSA:3.90.580.10	NA	IPR036977	DNA Primase, CHC2-type zinc finger	specific_fp360
BLCPAMOF_00039	SMART	SM00400	NA	IPR002694	Zinc finger, CHC2-type	specific_fp360
BLCPAMOF_01207	Phobius	SIGNAL_PEPTIDE	Signal peptide region	NA	NA	specific_fp360
BLCPAMOF_01207	Phobius	SIGNAL_PEPTIDE_C_REGION	C-terminal region of a signal peptide.	NA	NA	specific_fp360
BLCPAMOF_01207	Phobius	SIGNAL_PEPTIDE_H_REGION	Hydrophobic region of a signal peptide.	NA	NA	specific_fp360
BLCPAMOF_01207	SignalP_EUK	SignalP-noTM	NA	NA	NA	specific_fp360
BLCPAMOF_01207	MobiDBLite	mobidb-lite	consensus disorder prediction	NA	NA	specific_fp360
BLCPAMOF_01207	Phobius	NON_CYTOPLASMIC_DOMAIN	Region of a membrane-bound protein predicted to be outside the membrane, in the extracellular region.	NA	NA	specific_fp360
BLCPAMOF_01207	SignalP_GRAM_POSITIVE	SignalP-TM	NA	NA	NA	specific_fp360
BLCPAMOF_01207	Phobius	SIGNAL_PEPTIDE_N_REGION	N-terminal region of a signal peptide.	NA	NA	specific_fp360
BLCPAMOF_01207	SignalP_GRAM_NEGATIVE	SignalP-noTM	NA	NA	NA	specific_fp360
BLCPAMOF_01207	ProSiteProfiles	PS51257	Prokaryotic membrane lipoprotein lipid attachment site profile.	NA	NA	specific_fp360
BLCPAMOF_00507	NA	NA	NA	NA	NA	specific_fp360
BLCPAMOF_00337	Phobius	TRANSMEMBRANE	Region of a membrane-bound protein predicted to be embedded in the membrane.	NA	NA	specific_fp360
BLCPAMOF_00337	Phobius	NON_CYTOPLASMIC_DOMAIN	Region of a membrane-bound protein predicted to be outside the membrane, in the extracellular region.	NA	NA	specific_fp360
BLCPAMOF_00337	Phobius	CYTOPLASMIC_DOMAIN	Region of a membrane-bound protein predicted to be outside the membrane, in the cytoplasm.	NA	NA	specific_fp360
BLCPAMOF_00337	TMHMM	TMhelix	Region of a membrane-bound protein predicted to be embedded in the membrane.	NA	NA	specific_fp360
BLCPAMOF_01040	TMHMM	TMhelix	Region of a membrane-bound protein predicted to be embedded in the membrane.	NA	NA	specific_fp360
BLCPAMOF_01040	Phobius	TRANSMEMBRANE	Region of a membrane-bound protein predicted to be embedded in the membrane.	NA	NA	specific_fp360
BLCPAMOF_01040	TMHMM	TMhelix	Region of a membrane-bound protein predicted to be embedded in the membrane.	NA	NA	specific_fp360
BLCPAMOF_01040	TMHMM	TMhelix	Region of a membrane-bound protein predicted to be embedded in the membrane.	NA	NA	specific_fp360
BLCPAMOF_01040	Phobius	CYTOPLASMIC_DOMAIN	Region of a membrane-bound protein predicted to be outside the membrane, in the cytoplasm.	NA	NA	specific_fp360
BLCPAMOF_01040	Phobius	TRANSMEMBRANE	Region of a membrane-bound protein predicted to be embedded in the membrane.	NA	NA	specific_fp360
BLCPAMOF_01040	Phobius	NON_CYTOPLASMIC_DOMAIN	Region of a membrane-bound protein predicted to be outside the membrane, in the extracellular region.	NA	NA	specific_fp360
BLCPAMOF_01040	Phobius	CYTOPLASMIC_DOMAIN	Region of a membrane-bound protein predicted to be outside the membrane, in the cytoplasm.	NA	NA	specific_fp360
BLCPAMOF_01040	TMHMM	TMhelix	Region of a membrane-bound protein predicted to be embedded in the membrane.	NA	NA	specific_fp360
BLCPAMOF_01040	TMHMM	TMhelix	Region of a membrane-bound protein predicted to be embedded in the membrane.	NA	NA	specific_fp360
BLCPAMOF_01040	Phobius	NON_CYTOPLASMIC_DOMAIN	Region of a membrane-bound protein predicted to be outside the membrane, in the extracellular region.	NA	NA	specific_fp360
BLCPAMOF_01040	Phobius	NON_CYTOPLASMIC_DOMAIN	Region of a membrane-bound protein predicted to be outside the membrane, in the extracellular region.	NA	NA	specific_fp360
BLCPAMOF_01040	Phobius	CYTOPLASMIC_DOMAIN	Region of a membrane-bound protein predicted to be outside the membrane, in the cytoplasm.	NA	NA	specific_fp360
BLCPAMOF_01040	Phobius	TRANSMEMBRANE	Region of a membrane-bound protein predicted to be embedded in the membrane.	NA	NA	specific_fp360
BLCPAMOF_01040	Phobius	CYTOPLASMIC_DOMAIN	Region of a membrane-bound protein predicted to be outside the membrane, in the cytoplasm.	NA	NA	specific_fp360
BLCPAMOF_01040	Phobius	NON_CYTOPLASMIC_DOMAIN	Region of a membrane-bound protein predicted to be outside the membrane, in the extracellular region.	NA	NA	specific_fp360
BLCPAMOF_01040	Phobius	TRANSMEMBRANE	Region of a membrane-bound protein predicted to be embedded in the membrane.	NA	NA	specific_fp360
BLCPAMOF_01040	Phobius	CYTOPLASMIC_DOMAIN	Region of a membrane-bound protein predicted to be outside the membrane, in the cytoplasm.	NA	NA	specific_fp360
BLCPAMOF_01040	Phobius	TRANSMEMBRANE	Region of a membrane-bound protein predicted to be embedded in the membrane.	NA	NA	specific_fp360
BLCPAMOF_01040	Phobius	NON_CYTOPLASMIC_DOMAIN	Region of a membrane-bound protein predicted to be outside the membrane, in the extracellular region.	NA	NA	specific_fp360
BLCPAMOF_01040	Phobius	TRANSMEMBRANE	Region of a membrane-bound protein predicted to be embedded in the membrane.	NA	NA	specific_fp360
BLCPAMOF_01040	TMHMM	TMhelix	Region of a membrane-bound protein predicted to be embedded in the membrane.	NA	NA	specific_fp360
BLCPAMOF_01040	Phobius	TRANSMEMBRANE	Region of a membrane-bound protein predicted to be embedded in the membrane.	NA	NA	specific_fp360
BLCPAMOF_01040	Phobius	TRANSMEMBRANE	Region of a membrane-bound protein predicted to be embedded in the membrane.	NA	NA	specific_fp360
BLCPAMOF_01040	Pfam	PF01757	Acyltransferase family	IPR002656	Acyltransferase 3	specific_fp360
BLCPAMOF_01040	Phobius	TRANSMEMBRANE	Region of a membrane-bound protein predicted to be embedded in the membrane.	NA	NA	specific_fp360
BLCPAMOF_01040	TMHMM	TMhelix	Region of a membrane-bound protein predicted to be embedded in the membrane.	NA	NA	specific_fp360
BLCPAMOF_01904	NA	NA	NA	NA	NA	specific_fp360
BLCPAMOF_01903	NA	NA	NA	NA	NA	specific_fp360
BLCPAMOF_00592	TMHMM	TMhelix	Region of a membrane-bound protein predicted to be embedded in the membrane.	NA	NA	specific_fp360
BLCPAMOF_00592	TMHMM	TMhelix	Region of a membrane-bound protein predicted to be embedded in the membrane.	NA	NA	specific_fp360
BLCPAMOF_00592	TMHMM	TMhelix	Region of a membrane-bound protein predicted to be embedded in the membrane.	NA	NA	specific_fp360
BLCPAMOF_00592	TMHMM	TMhelix	Region of a membrane-bound protein predicted to be embedded in the membrane.	NA	NA	specific_fp360
BLCPAMOF_00592	TMHMM	TMhelix	Region of a membrane-bound protein predicted to be embedded in the membrane.	NA	NA	specific_fp360
BLCPAMOF_00592	TMHMM	TMhelix	Region of a membrane-bound protein predicted to be embedded in the membrane.	NA	NA	specific_fp360
BLCPAMOF_00592	TMHMM	TMhelix	Region of a membrane-bound protein predicted to be embedded in the membrane.	NA	NA	specific_fp360
BLCPAMOF_00592	Phobius	CYTOPLASMIC_DOMAIN	Region of a membrane-bound protein predicted to be outside the membrane, in the cytoplasm.	NA	NA	specific_fp360
BLCPAMOF_00592	Phobius	NON_CYTOPLASMIC_DOMAIN	Region of a membrane-bound protein predicted to be outside the membrane, in the extracellular region.	NA	NA	specific_fp360
BLCPAMOF_00592	Phobius	CYTOPLASMIC_DOMAIN	Region of a membrane-bound protein predicted to be outside the membrane, in the cytoplasm.	NA	NA	specific_fp360
BLCPAMOF_00592	Phobius	TRANSMEMBRANE	Region of a membrane-bound protein predicted to be embedded in the membrane.	NA	NA	specific_fp360
BLCPAMOF_00592	TMHMM	TMhelix	Region of a membrane-bound protein predicted to be embedded in the membrane.	NA	NA	specific_fp360
BLCPAMOF_00592	Phobius	TRANSMEMBRANE	Region of a membrane-bound protein predicted to be embedded in the membrane.	NA	NA	specific_fp360
BLCPAMOF_00592	Phobius	TRANSMEMBRANE	Region of a membrane-bound protein predicted to be embedded in the membrane.	NA	NA	specific_fp360
BLCPAMOF_00592	Phobius	NON_CYTOPLASMIC_DOMAIN	Region of a membrane-bound protein predicted to be outside the membrane, in the extracellular region.	NA	NA	specific_fp360
BLCPAMOF_00592	TMHMM	TMhelix	Region of a membrane-bound protein predicted to be embedded in the membrane.	NA	NA	specific_fp360
BLCPAMOF_00592	Phobius	TRANSMEMBRANE	Region of a membrane-bound protein predicted to be embedded in the membrane.	NA	NA	specific_fp360
BLCPAMOF_00592	TMHMM	TMhelix	Region of a membrane-bound protein predicted to be embedded in the membrane.	NA	NA	specific_fp360
BLCPAMOF_00592	Phobius	NON_CYTOPLASMIC_DOMAIN	Region of a membrane-bound protein predicted to be outside the membrane, in the extracellular region.	NA	NA	specific_fp360
BLCPAMOF_00592	PANTHER	PTHR43652	NA	NA	NA	specific_fp360
BLCPAMOF_00592	Phobius	CYTOPLASMIC_DOMAIN	Region of a membrane-bound protein predicted to be outside the membrane, in the cytoplasm.	NA	NA	specific_fp360
BLCPAMOF_00592	Phobius	TRANSMEMBRANE	Region of a membrane-bound protein predicted to be embedded in the membrane.	NA	NA	specific_fp360
BLCPAMOF_00592	Phobius	TRANSMEMBRANE	Region of a membrane-bound protein predicted to be embedded in the membrane.	NA	NA	specific_fp360
BLCPAMOF_00592	Phobius	TRANSMEMBRANE	Region of a membrane-bound protein predicted to be embedded in the membrane.	NA	NA	specific_fp360
BLCPAMOF_00592	Phobius	NON_CYTOPLASMIC_DOMAIN	Region of a membrane-bound protein predicted to be outside the membrane, in the extracellular region.	NA	NA	specific_fp360
BLCPAMOF_00592	PANTHER	PTHR43652	NA	NA	NA	specific_fp360
BLCPAMOF_00592	Phobius	CYTOPLASMIC_DOMAIN	Region of a membrane-bound protein predicted to be outside the membrane, in the cytoplasm.	NA	NA	specific_fp360
BLCPAMOF_00592	Phobius	TRANSMEMBRANE	Region of a membrane-bound protein predicted to be embedded in the membrane.	NA	NA	specific_fp360
BLCPAMOF_00592	PANTHER	PTHR43652:SF4	NA	NA	NA	specific_fp360
BLCPAMOF_00592	PANTHER	PTHR43652:SF4	NA	NA	NA	specific_fp360
BLCPAMOF_00592	Phobius	CYTOPLASMIC_DOMAIN	Region of a membrane-bound protein predicted to be outside the membrane, in the cytoplasm.	NA	NA	specific_fp360
BLCPAMOF_00592	TMHMM	TMhelix	Region of a membrane-bound protein predicted to be embedded in the membrane.	NA	NA	specific_fp360
BLCPAMOF_00592	Phobius	TRANSMEMBRANE	Region of a membrane-bound protein predicted to be embedded in the membrane.	NA	NA	specific_fp360
BLCPAMOF_00592	Pfam	PF03606	C4-dicarboxylate anaerobic carrier	IPR018385	C4-dicarboxylate anaerobic carrier-like	specific_fp360
BLCPAMOF_00592	Phobius	TRANSMEMBRANE	Region of a membrane-bound protein predicted to be embedded in the membrane.	NA	NA	specific_fp360
BLCPAMOF_00592	Phobius	TRANSMEMBRANE	Region of a membrane-bound protein predicted to be embedded in the membrane.	NA	NA	specific_fp360
BLCPAMOF_00592	TMHMM	TMhelix	Region of a membrane-bound protein predicted to be embedded in the membrane.	NA	NA	specific_fp360
BLCPAMOF_00592	Phobius	CYTOPLASMIC_DOMAIN	Region of a membrane-bound protein predicted to be outside the membrane, in the cytoplasm.	NA	NA	specific_fp360
BLCPAMOF_00592	Phobius	NON_CYTOPLASMIC_DOMAIN	Region of a membrane-bound protein predicted to be outside the membrane, in the extracellular region.	NA	NA	specific_fp360
BLCPAMOF_00592	Phobius	CYTOPLASMIC_DOMAIN	Region of a membrane-bound protein predicted to be outside the membrane, in the cytoplasm.	NA	NA	specific_fp360
BLCPAMOF_00592	Phobius	NON_CYTOPLASMIC_DOMAIN	Region of a membrane-bound protein predicted to be outside the membrane, in the extracellular region.	NA	NA	specific_fp360
BLCPAMOF_00592	Phobius	TRANSMEMBRANE	Region of a membrane-bound protein predicted to be embedded in the membrane.	NA	NA	specific_fp360
BLCPAMOF_00592	Phobius	NON_CYTOPLASMIC_DOMAIN	Region of a membrane-bound protein predicted to be outside the membrane, in the extracellular region.	NA	NA	specific_fp360
BLCPAMOF_00592	TMHMM	TMhelix	Region of a membrane-bound protein predicted to be embedded in the membrane.	NA	NA	specific_fp360
BLCPAMOF_00592	Phobius	TRANSMEMBRANE	Region of a membrane-bound protein predicted to be embedded in the membrane.	NA	NA	specific_fp360
BLCPAMOF_02054	Pfam	PF10020	Uncharacterized protein conserved in bacteria (DUF2262)	IPR019260	Domain of unknown function DUF2262	specific_fp360
BLCPAMOF_01848	CDD	cd00056	ENDO3c	IPR003265	HhH-GPD domain	specific_fp360
BLCPAMOF_01848	Phobius	TRANSMEMBRANE	Region of a membrane-bound protein predicted to be embedded in the membrane.	NA	NA	specific_fp360
BLCPAMOF_01848	SMART	SM00478	NA	IPR003265	HhH-GPD domain	specific_fp360
BLCPAMOF_01848	Phobius	NON_CYTOPLASMIC_DOMAIN	Region of a membrane-bound protein predicted to be outside the membrane, in the extracellular region.	NA	NA	specific_fp360
BLCPAMOF_01848	Gene3D	G3DSA:1.10.1670.40	NA	NA	NA	specific_fp360
BLCPAMOF_01848	Phobius	CYTOPLASMIC_DOMAIN	Region of a membrane-bound protein predicted to be outside the membrane, in the cytoplasm.	NA	NA	specific_fp360
BLCPAMOF_01848	SUPERFAMILY	SSF48150	NA	IPR011257	DNA glycosylase	specific_fp360
BLCPAMOF_01848	Pfam	PF00730	HhH-GPD superfamily base excision DNA repair protein	IPR003265	HhH-GPD domain	specific_fp360
BLCPAMOF_01848	ProSitePatterns	PS00516	Alkylbase DNA glycosidases alkA family signature.	IPR000035	Alkylbase DNA glycosidase, conserved site	specific_fp360
BLCPAMOF_01848	TMHMM	TMhelix	Region of a membrane-bound protein predicted to be embedded in the membrane.	NA	NA	specific_fp360
BLCPAMOF_01848	Gene3D	G3DSA:1.10.340.30	NA	NA	NA	specific_fp360
BLCPAMOF_01848	PANTHER	PTHR43003	NA	NA	NA	specific_fp360
BLCPAMOF_02057	NA	NA	NA	NA	NA	specific_fp360
BLCPAMOF_02721	Phobius	CYTOPLASMIC_DOMAIN	Region of a membrane-bound protein predicted to be outside the membrane, in the cytoplasm.	NA	NA	specific_fp360
BLCPAMOF_02721	Phobius	CYTOPLASMIC_DOMAIN	Region of a membrane-bound protein predicted to be outside the membrane, in the cytoplasm.	NA	NA	specific_fp360
BLCPAMOF_02721	TMHMM	TMhelix	Region of a membrane-bound protein predicted to be embedded in the membrane.	NA	NA	specific_fp360
BLCPAMOF_02721	Phobius	TRANSMEMBRANE	Region of a membrane-bound protein predicted to be embedded in the membrane.	NA	NA	specific_fp360
BLCPAMOF_02721	Phobius	NON_CYTOPLASMIC_DOMAIN	Region of a membrane-bound protein predicted to be outside the membrane, in the extracellular region.	NA	NA	specific_fp360
BLCPAMOF_02721	Phobius	TRANSMEMBRANE	Region of a membrane-bound protein predicted to be embedded in the membrane.	NA	NA	specific_fp360
BLCPAMOF_02721	TMHMM	TMhelix	Region of a membrane-bound protein predicted to be embedded in the membrane.	NA	NA	specific_fp360
BLCPAMOF_00933	Phobius	CYTOPLASMIC_DOMAIN	Region of a membrane-bound protein predicted to be outside the membrane, in the cytoplasm.	NA	NA	specific_fp360
BLCPAMOF_00933	TMHMM	TMhelix	Region of a membrane-bound protein predicted to be embedded in the membrane.	NA	NA	specific_fp360
BLCPAMOF_00933	Phobius	SIGNAL_PEPTIDE	Signal peptide region	NA	NA	specific_fp360
BLCPAMOF_00933	Phobius	SIGNAL_PEPTIDE_N_REGION	N-terminal region of a signal peptide.	NA	NA	specific_fp360
BLCPAMOF_00933	Phobius	TRANSMEMBRANE	Region of a membrane-bound protein predicted to be embedded in the membrane.	NA	NA	specific_fp360
BLCPAMOF_00933	TMHMM	TMhelix	Region of a membrane-bound protein predicted to be embedded in the membrane.	NA	NA	specific_fp360
BLCPAMOF_00933	SignalP_EUK	SignalP-noTM	NA	NA	NA	specific_fp360
BLCPAMOF_00933	Gene3D	G3DSA:2.160.20.110	NA	NA	NA	specific_fp360
BLCPAMOF_00933	Gene3D	G3DSA:2.160.20.110	NA	NA	NA	specific_fp360
BLCPAMOF_00933	Coils	Coil	NA	NA	NA	specific_fp360
BLCPAMOF_00933	SignalP_GRAM_NEGATIVE	SignalP-noTM	NA	NA	NA	specific_fp360
BLCPAMOF_00933	Phobius	NON_CYTOPLASMIC_DOMAIN	Region of a membrane-bound protein predicted to be outside the membrane, in the extracellular region.	NA	NA	specific_fp360
BLCPAMOF_00933	SignalP_GRAM_POSITIVE	SignalP-TM	NA	NA	NA	specific_fp360
BLCPAMOF_00933	Phobius	SIGNAL_PEPTIDE_H_REGION	Hydrophobic region of a signal peptide.	NA	NA	specific_fp360
BLCPAMOF_00933	MobiDBLite	mobidb-lite	consensus disorder prediction	NA	NA	specific_fp360
BLCPAMOF_00933	Phobius	SIGNAL_PEPTIDE_C_REGION	C-terminal region of a signal peptide.	NA	NA	specific_fp360
BLCPAMOF_00932	TMHMM	TMhelix	Region of a membrane-bound protein predicted to be embedded in the membrane.	NA	NA	specific_fp360
BLCPAMOF_00932	Pfam	PF03176	MMPL family	IPR004869	Membrane transport protein MMPL domain	specific_fp360
BLCPAMOF_00932	Pfam	PF03176	MMPL family	IPR004869	Membrane transport protein MMPL domain	specific_fp360
BLCPAMOF_00932	TMHMM	TMhelix	Region of a membrane-bound protein predicted to be embedded in the membrane.	NA	NA	specific_fp360
BLCPAMOF_00932	Coils	Coil	NA	NA	NA	specific_fp360
BLCPAMOF_00932	Phobius	TRANSMEMBRANE	Region of a membrane-bound protein predicted to be embedded in the membrane.	NA	NA	specific_fp360
BLCPAMOF_00932	SUPERFAMILY	SSF82866	NA	NA	NA	specific_fp360
BLCPAMOF_00932	PANTHER	PTHR33406:SF2	NA	NA	NA	specific_fp360
BLCPAMOF_00932	PANTHER	PTHR33406	NA	NA	NA	specific_fp360
BLCPAMOF_00932	Phobius	CYTOPLASMIC_DOMAIN	Region of a membrane-bound protein predicted to be outside the membrane, in the cytoplasm.	NA	NA	specific_fp360
BLCPAMOF_00932	PANTHER	PTHR33406	NA	NA	NA	specific_fp360
BLCPAMOF_00932	TMHMM	TMhelix	Region of a membrane-bound protein predicted to be embedded in the membrane.	NA	NA	specific_fp360
BLCPAMOF_00932	TMHMM	TMhelix	Region of a membrane-bound protein predicted to be embedded in the membrane.	NA	NA	specific_fp360
BLCPAMOF_00932	Phobius	CYTOPLASMIC_DOMAIN	Region of a membrane-bound protein predicted to be outside the membrane, in the cytoplasm.	NA	NA	specific_fp360
BLCPAMOF_00932	TMHMM	TMhelix	Region of a membrane-bound protein predicted to be embedded in the membrane.	NA	NA	specific_fp360
BLCPAMOF_00932	Phobius	TRANSMEMBRANE	Region of a membrane-bound protein predicted to be embedded in the membrane.	NA	NA	specific_fp360
BLCPAMOF_00932	Phobius	TRANSMEMBRANE	Region of a membrane-bound protein predicted to be embedded in the membrane.	NA	NA	specific_fp360
BLCPAMOF_00932	Phobius	NON_CYTOPLASMIC_DOMAIN	Region of a membrane-bound protein predicted to be outside the membrane, in the extracellular region.	NA	NA	specific_fp360
BLCPAMOF_00932	Phobius	CYTOPLASMIC_DOMAIN	Region of a membrane-bound protein predicted to be outside the membrane, in the cytoplasm.	NA	NA	specific_fp360
BLCPAMOF_00932	Phobius	TRANSMEMBRANE	Region of a membrane-bound protein predicted to be embedded in the membrane.	NA	NA	specific_fp360
BLCPAMOF_00932	Phobius	NON_CYTOPLASMIC_DOMAIN	Region of a membrane-bound protein predicted to be outside the membrane, in the extracellular region.	NA	NA	specific_fp360
BLCPAMOF_00932	Phobius	TRANSMEMBRANE	Region of a membrane-bound protein predicted to be embedded in the membrane.	NA	NA	specific_fp360
BLCPAMOF_00932	Phobius	TRANSMEMBRANE	Region of a membrane-bound protein predicted to be embedded in the membrane.	NA	NA	specific_fp360
BLCPAMOF_00932	Phobius	CYTOPLASMIC_DOMAIN	Region of a membrane-bound protein predicted to be outside the membrane, in the cytoplasm.	NA	NA	specific_fp360
BLCPAMOF_00932	TMHMM	TMhelix	Region of a membrane-bound protein predicted to be embedded in the membrane.	NA	NA	specific_fp360
BLCPAMOF_00932	Phobius	NON_CYTOPLASMIC_DOMAIN	Region of a membrane-bound protein predicted to be outside the membrane, in the extracellular region.	NA	NA	specific_fp360
BLCPAMOF_00932	Phobius	CYTOPLASMIC_DOMAIN	Region of a membrane-bound protein predicted to be outside the membrane, in the cytoplasm.	NA	NA	specific_fp360
BLCPAMOF_00932	Phobius	TRANSMEMBRANE	Region of a membrane-bound protein predicted to be embedded in the membrane.	NA	NA	specific_fp360
BLCPAMOF_00932	TMHMM	TMhelix	Region of a membrane-bound protein predicted to be embedded in the membrane.	NA	NA	specific_fp360
BLCPAMOF_00932	Phobius	TRANSMEMBRANE	Region of a membrane-bound protein predicted to be embedded in the membrane.	NA	NA	specific_fp360
BLCPAMOF_00932	Phobius	TRANSMEMBRANE	Region of a membrane-bound protein predicted to be embedded in the membrane.	NA	NA	specific_fp360
BLCPAMOF_00932	TMHMM	TMhelix	Region of a membrane-bound protein predicted to be embedded in the membrane.	NA	NA	specific_fp360
BLCPAMOF_00932	TMHMM	TMhelix	Region of a membrane-bound protein predicted to be embedded in the membrane.	NA	NA	specific_fp360
BLCPAMOF_00932	Phobius	NON_CYTOPLASMIC_DOMAIN	Region of a membrane-bound protein predicted to be outside the membrane, in the extracellular region.	NA	NA	specific_fp360
BLCPAMOF_00932	Phobius	CYTOPLASMIC_DOMAIN	Region of a membrane-bound protein predicted to be outside the membrane, in the cytoplasm.	NA	NA	specific_fp360
BLCPAMOF_00932	SUPERFAMILY	SSF82866	NA	NA	NA	specific_fp360
BLCPAMOF_00932	Phobius	TRANSMEMBRANE	Region of a membrane-bound protein predicted to be embedded in the membrane.	NA	NA	specific_fp360
BLCPAMOF_00932	TMHMM	TMhelix	Region of a membrane-bound protein predicted to be embedded in the membrane.	NA	NA	specific_fp360
BLCPAMOF_00932	PANTHER	PTHR33406:SF2	NA	NA	NA	specific_fp360
BLCPAMOF_00932	Phobius	TRANSMEMBRANE	Region of a membrane-bound protein predicted to be embedded in the membrane.	NA	NA	specific_fp360
BLCPAMOF_00932	Phobius	NON_CYTOPLASMIC_DOMAIN	Region of a membrane-bound protein predicted to be outside the membrane, in the extracellular region.	NA	NA	specific_fp360
BLCPAMOF_00932	Gene3D	G3DSA:1.20.1640.10	NA	NA	NA	specific_fp360
BLCPAMOF_00932	Gene3D	G3DSA:1.20.1640.10	NA	NA	NA	specific_fp360
BLCPAMOF_00932	Phobius	CYTOPLASMIC_DOMAIN	Region of a membrane-bound protein predicted to be outside the membrane, in the cytoplasm.	NA	NA	specific_fp360
BLCPAMOF_00932	TMHMM	TMhelix	Region of a membrane-bound protein predicted to be embedded in the membrane.	NA	NA	specific_fp360
BLCPAMOF_00932	Phobius	NON_CYTOPLASMIC_DOMAIN	Region of a membrane-bound protein predicted to be outside the membrane, in the extracellular region.	NA	NA	specific_fp360
BLCPAMOF_00932	Phobius	TRANSMEMBRANE	Region of a membrane-bound protein predicted to be embedded in the membrane.	NA	NA	specific_fp360
BLCPAMOF_01925	NA	NA	NA	NA	NA	specific_fp360
BLCPAMOF_01291	MobiDBLite	mobidb-lite	consensus disorder prediction	NA	NA	specific_fp360
BLCPAMOF_01291	MobiDBLite	mobidb-lite	consensus disorder prediction	NA	NA	specific_fp360
BLCPAMOF_02549	NA	NA	NA	NA	NA	specific_fp360
BLCPAMOF_00620	NA	NA	NA	NA	NA	specific_fp360
BLCPAMOF_01298	TMHMM	TMhelix	Region of a membrane-bound protein predicted to be embedded in the membrane.	NA	NA	specific_fp360
BLCPAMOF_01298	Phobius	NON_CYTOPLASMIC_DOMAIN	Region of a membrane-bound protein predicted to be outside the membrane, in the extracellular region.	NA	NA	specific_fp360
BLCPAMOF_01298	Phobius	SIGNAL_PEPTIDE	Signal peptide region	NA	NA	specific_fp360
BLCPAMOF_01298	SignalP_EUK	SignalP-noTM	NA	NA	NA	specific_fp360
BLCPAMOF_01298	Phobius	SIGNAL_PEPTIDE_C_REGION	C-terminal region of a signal peptide.	NA	NA	specific_fp360
BLCPAMOF_01298	Phobius	SIGNAL_PEPTIDE_N_REGION	N-terminal region of a signal peptide.	NA	NA	specific_fp360
BLCPAMOF_01298	Phobius	SIGNAL_PEPTIDE_H_REGION	Hydrophobic region of a signal peptide.	NA	NA	specific_fp360
BLCPAMOF_01298	SignalP_GRAM_POSITIVE	SignalP-TM	NA	NA	NA	specific_fp360
BLCPAMOF_01298	SignalP_GRAM_NEGATIVE	SignalP-noTM	NA	NA	NA	specific_fp360
BLCPAMOF_02542	TMHMM	TMhelix	Region of a membrane-bound protein predicted to be embedded in the membrane.	NA	NA	specific_fp360
BLCPAMOF_02542	TMHMM	TMhelix	Region of a membrane-bound protein predicted to be embedded in the membrane.	NA	NA	specific_fp360
BLCPAMOF_02542	Phobius	CYTOPLASMIC_DOMAIN	Region of a membrane-bound protein predicted to be outside the membrane, in the cytoplasm.	NA	NA	specific_fp360
BLCPAMOF_02542	TMHMM	TMhelix	Region of a membrane-bound protein predicted to be embedded in the membrane.	NA	NA	specific_fp360
BLCPAMOF_02542	TMHMM	TMhelix	Region of a membrane-bound protein predicted to be embedded in the membrane.	NA	NA	specific_fp360
BLCPAMOF_02542	TMHMM	TMhelix	Region of a membrane-bound protein predicted to be embedded in the membrane.	NA	NA	specific_fp360
BLCPAMOF_02542	TMHMM	TMhelix	Region of a membrane-bound protein predicted to be embedded in the membrane.	NA	NA	specific_fp360
BLCPAMOF_02542	Phobius	TRANSMEMBRANE	Region of a membrane-bound protein predicted to be embedded in the membrane.	NA	NA	specific_fp360
BLCPAMOF_02542	TMHMM	TMhelix	Region of a membrane-bound protein predicted to be embedded in the membrane.	NA	NA	specific_fp360
BLCPAMOF_02542	Phobius	TRANSMEMBRANE	Region of a membrane-bound protein predicted to be embedded in the membrane.	NA	NA	specific_fp360
BLCPAMOF_02542	Phobius	TRANSMEMBRANE	Region of a membrane-bound protein predicted to be embedded in the membrane.	NA	NA	specific_fp360
BLCPAMOF_02542	Phobius	NON_CYTOPLASMIC_DOMAIN	Region of a membrane-bound protein predicted to be outside the membrane, in the extracellular region.	NA	NA	specific_fp360
BLCPAMOF_02542	PANTHER	PTHR43849	NA	NA	NA	specific_fp360
BLCPAMOF_02542	Phobius	NON_CYTOPLASMIC_DOMAIN	Region of a membrane-bound protein predicted to be outside the membrane, in the extracellular region.	NA	NA	specific_fp360
BLCPAMOF_02542	Phobius	CYTOPLASMIC_DOMAIN	Region of a membrane-bound protein predicted to be outside the membrane, in the cytoplasm.	NA	NA	specific_fp360
BLCPAMOF_02542	Phobius	TRANSMEMBRANE	Region of a membrane-bound protein predicted to be embedded in the membrane.	NA	NA	specific_fp360
BLCPAMOF_02542	TMHMM	TMhelix	Region of a membrane-bound protein predicted to be embedded in the membrane.	NA	NA	specific_fp360
BLCPAMOF_02542	Phobius	TRANSMEMBRANE	Region of a membrane-bound protein predicted to be embedded in the membrane.	NA	NA	specific_fp360
BLCPAMOF_02542	Phobius	TRANSMEMBRANE	Region of a membrane-bound protein predicted to be embedded in the membrane.	NA	NA	specific_fp360
BLCPAMOF_02542	Phobius	CYTOPLASMIC_DOMAIN	Region of a membrane-bound protein predicted to be outside the membrane, in the cytoplasm.	NA	NA	specific_fp360
BLCPAMOF_02542	Phobius	NON_CYTOPLASMIC_DOMAIN	Region of a membrane-bound protein predicted to be outside the membrane, in the extracellular region.	NA	NA	specific_fp360
BLCPAMOF_02542	Phobius	TRANSMEMBRANE	Region of a membrane-bound protein predicted to be embedded in the membrane.	NA	NA	specific_fp360
BLCPAMOF_02542	Phobius	TRANSMEMBRANE	Region of a membrane-bound protein predicted to be embedded in the membrane.	NA	NA	specific_fp360
BLCPAMOF_02542	Phobius	TRANSMEMBRANE	Region of a membrane-bound protein predicted to be embedded in the membrane.	NA	NA	specific_fp360
BLCPAMOF_02542	Phobius	TRANSMEMBRANE	Region of a membrane-bound protein predicted to be embedded in the membrane.	NA	NA	specific_fp360
BLCPAMOF_02542	Phobius	NON_CYTOPLASMIC_DOMAIN	Region of a membrane-bound protein predicted to be outside the membrane, in the extracellular region.	NA	NA	specific_fp360
BLCPAMOF_02542	Phobius	CYTOPLASMIC_DOMAIN	Region of a membrane-bound protein predicted to be outside the membrane, in the cytoplasm.	NA	NA	specific_fp360
BLCPAMOF_02542	TMHMM	TMhelix	Region of a membrane-bound protein predicted to be embedded in the membrane.	NA	NA	specific_fp360
BLCPAMOF_02542	TMHMM	TMhelix	Region of a membrane-bound protein predicted to be embedded in the membrane.	NA	NA	specific_fp360
BLCPAMOF_02542	TMHMM	TMhelix	Region of a membrane-bound protein predicted to be embedded in the membrane.	NA	NA	specific_fp360
BLCPAMOF_02542	Phobius	TRANSMEMBRANE	Region of a membrane-bound protein predicted to be embedded in the membrane.	NA	NA	specific_fp360
BLCPAMOF_02542	TMHMM	TMhelix	Region of a membrane-bound protein predicted to be embedded in the membrane.	NA	NA	specific_fp360
BLCPAMOF_02542	Phobius	TRANSMEMBRANE	Region of a membrane-bound protein predicted to be embedded in the membrane.	NA	NA	specific_fp360
BLCPAMOF_02542	Phobius	NON_CYTOPLASMIC_DOMAIN	Region of a membrane-bound protein predicted to be outside the membrane, in the extracellular region.	NA	NA	specific_fp360
BLCPAMOF_02542	Phobius	NON_CYTOPLASMIC_DOMAIN	Region of a membrane-bound protein predicted to be outside the membrane, in the extracellular region.	NA	NA	specific_fp360
BLCPAMOF_02542	TMHMM	TMhelix	Region of a membrane-bound protein predicted to be embedded in the membrane.	NA	NA	specific_fp360
BLCPAMOF_02542	Phobius	CYTOPLASMIC_DOMAIN	Region of a membrane-bound protein predicted to be outside the membrane, in the cytoplasm.	NA	NA	specific_fp360
BLCPAMOF_02542	Phobius	CYTOPLASMIC_DOMAIN	Region of a membrane-bound protein predicted to be outside the membrane, in the cytoplasm.	NA	NA	specific_fp360
BLCPAMOF_02542	Phobius	TRANSMEMBRANE	Region of a membrane-bound protein predicted to be embedded in the membrane.	NA	NA	specific_fp360
BLCPAMOF_02542	Phobius	CYTOPLASMIC_DOMAIN	Region of a membrane-bound protein predicted to be outside the membrane, in the cytoplasm.	NA	NA	specific_fp360
BLCPAMOF_02542	Phobius	NON_CYTOPLASMIC_DOMAIN	Region of a membrane-bound protein predicted to be outside the membrane, in the extracellular region.	NA	NA	specific_fp360
BLCPAMOF_02542	Phobius	TRANSMEMBRANE	Region of a membrane-bound protein predicted to be embedded in the membrane.	NA	NA	specific_fp360
BLCPAMOF_02542	Pfam	PF06808	Tripartite ATP-independent periplasmic transporter, DctM component	IPR010656	TRAP C4-dicarboxylate transport system permease DctM subunit	specific_fp360
BLCPAMOF_02542	TIGRFAM	TIGR02123	TRAP_fused: TRAP transporter, 4TM/12TM fusion protein	IPR011853	TRAP C4-dicarboxylate transport system permease, fused DctM-DctQ	specific_fp360
BLCPAMOF_02542	TMHMM	TMhelix	Region of a membrane-bound protein predicted to be embedded in the membrane.	NA	NA	specific_fp360
BLCPAMOF_02542	Phobius	TRANSMEMBRANE	Region of a membrane-bound protein predicted to be embedded in the membrane.	NA	NA	specific_fp360
BLCPAMOF_02542	Coils	Coil	NA	NA	NA	specific_fp360
BLCPAMOF_02542	Phobius	TRANSMEMBRANE	Region of a membrane-bound protein predicted to be embedded in the membrane.	NA	NA	specific_fp360
BLCPAMOF_02542	Phobius	TRANSMEMBRANE	Region of a membrane-bound protein predicted to be embedded in the membrane.	NA	NA	specific_fp360
BLCPAMOF_02542	TMHMM	TMhelix	Region of a membrane-bound protein predicted to be embedded in the membrane.	NA	NA	specific_fp360
BLCPAMOF_02542	Phobius	NON_CYTOPLASMIC_DOMAIN	Region of a membrane-bound protein predicted to be outside the membrane, in the extracellular region.	NA	NA	specific_fp360
BLCPAMOF_02542	Phobius	CYTOPLASMIC_DOMAIN	Region of a membrane-bound protein predicted to be outside the membrane, in the cytoplasm.	NA	NA	specific_fp360
BLCPAMOF_02542	Phobius	NON_CYTOPLASMIC_DOMAIN	Region of a membrane-bound protein predicted to be outside the membrane, in the extracellular region.	NA	NA	specific_fp360
BLCPAMOF_02542	TMHMM	TMhelix	Region of a membrane-bound protein predicted to be embedded in the membrane.	NA	NA	specific_fp360
BLCPAMOF_02542	TMHMM	TMhelix	Region of a membrane-bound protein predicted to be embedded in the membrane.	NA	NA	specific_fp360
BLCPAMOF_02542	TMHMM	TMhelix	Region of a membrane-bound protein predicted to be embedded in the membrane.	NA	NA	specific_fp360
BLCPAMOF_02542	Phobius	CYTOPLASMIC_DOMAIN	Region of a membrane-bound protein predicted to be outside the membrane, in the cytoplasm.	NA	NA	specific_fp360
BLCPAMOF_02543	Phobius	SIGNAL_PEPTIDE_C_REGION	C-terminal region of a signal peptide.	NA	NA	specific_fp360
BLCPAMOF_02543	Pfam	PF16868	NMT1-like family	IPR011852	TRAP transporter solute receptor, TAXI family	specific_fp360
BLCPAMOF_02543	SignalP_GRAM_POSITIVE	SignalP-TM	NA	NA	NA	specific_fp360
BLCPAMOF_02543	Gene3D	G3DSA:3.40.190.10	NA	NA	NA	specific_fp360
BLCPAMOF_02543	Gene3D	G3DSA:3.40.190.10	NA	NA	NA	specific_fp360
BLCPAMOF_02543	Phobius	SIGNAL_PEPTIDE_N_REGION	N-terminal region of a signal peptide.	NA	NA	specific_fp360
BLCPAMOF_02543	SignalP_GRAM_NEGATIVE	SignalP-noTM	NA	NA	NA	specific_fp360
BLCPAMOF_02543	Phobius	NON_CYTOPLASMIC_DOMAIN	Region of a membrane-bound protein predicted to be outside the membrane, in the extracellular region.	NA	NA	specific_fp360
BLCPAMOF_02543	PANTHER	PTHR42941	NA	IPR011852	TRAP transporter solute receptor, TAXI family	specific_fp360
BLCPAMOF_02543	TIGRFAM	TIGR02122	TRAP_TAXI: TRAP transporter solute receptor, TAXI family	IPR011852	TRAP transporter solute receptor, TAXI family	specific_fp360
BLCPAMOF_02543	Phobius	SIGNAL_PEPTIDE_H_REGION	Hydrophobic region of a signal peptide.	NA	NA	specific_fp360
BLCPAMOF_02543	ProSiteProfiles	PS51318	Twin arginine translocation (Tat) signal profile.	IPR006311	Twin-arginine translocation pathway, signal sequence	specific_fp360
BLCPAMOF_02543	Pfam	PF10518	TAT (twin-arginine translocation) pathway signal sequence	IPR019546	Twin-arginine translocation pathway, signal sequence, bacterial/archaeal	specific_fp360
BLCPAMOF_02543	TIGRFAM	TIGR01409	TAT_signal_seq: Tat (twin-arginine translocation) pathway signal sequence	IPR019546	Twin-arginine translocation pathway, signal sequence, bacterial/archaeal	specific_fp360
BLCPAMOF_02543	SUPERFAMILY	SSF53850	NA	NA	NA	specific_fp360
BLCPAMOF_02543	Phobius	SIGNAL_PEPTIDE	Signal peptide region	NA	NA	specific_fp360
BLCPAMOF_01191	Pfam	PF01402	Ribbon-helix-helix protein, copG family	IPR002145	Ribbon-helix-helix protein, CopG	specific_fp360
BLCPAMOF_00744	Phobius	SIGNAL_PEPTIDE	Signal peptide region	NA	NA	specific_fp360
BLCPAMOF_00744	Phobius	NON_CYTOPLASMIC_DOMAIN	Region of a membrane-bound protein predicted to be outside the membrane, in the extracellular region.	NA	NA	specific_fp360
BLCPAMOF_00744	Pfam	PF10518	TAT (twin-arginine translocation) pathway signal sequence	IPR019546	Twin-arginine translocation pathway, signal sequence, bacterial/archaeal	specific_fp360
BLCPAMOF_00744	Gene3D	G3DSA:3.40.190.10	NA	NA	NA	specific_fp360
BLCPAMOF_00744	SignalP_GRAM_NEGATIVE	SignalP-noTM	NA	NA	NA	specific_fp360
BLCPAMOF_00744	CDD	cd13691	PBP2_Peb1a_like	NA	NA	specific_fp360
BLCPAMOF_00744	SUPERFAMILY	SSF53850	NA	NA	NA	specific_fp360
BLCPAMOF_00744	ProSiteProfiles	PS51318	Twin arginine translocation (Tat) signal profile.	IPR006311	Twin-arginine translocation pathway, signal sequence	specific_fp360
BLCPAMOF_00744	Phobius	SIGNAL_PEPTIDE_N_REGION	N-terminal region of a signal peptide.	NA	NA	specific_fp360
BLCPAMOF_00744	SignalP_EUK	SignalP-noTM	NA	NA	NA	specific_fp360
BLCPAMOF_00744	PANTHER	PTHR35936:SF9	NA	NA	NA	specific_fp360
BLCPAMOF_00744	Phobius	SIGNAL_PEPTIDE_H_REGION	Hydrophobic region of a signal peptide.	NA	NA	specific_fp360
BLCPAMOF_00744	Gene3D	G3DSA:3.40.190.10	NA	NA	NA	specific_fp360
BLCPAMOF_00744	SMART	SM00062	NA	IPR001638	Solute-binding protein family 3/N-terminal domain of MltF	specific_fp360
BLCPAMOF_00744	SignalP_GRAM_POSITIVE	SignalP-TM	NA	NA	NA	specific_fp360
BLCPAMOF_00744	TIGRFAM	TIGR01409	TAT_signal_seq: Tat (twin-arginine translocation) pathway signal sequence	IPR019546	Twin-arginine translocation pathway, signal sequence, bacterial/archaeal	specific_fp360
BLCPAMOF_00744	Pfam	PF00497	Bacterial extracellular solute-binding proteins, family 3	IPR001638	Solute-binding protein family 3/N-terminal domain of MltF	specific_fp360
BLCPAMOF_00744	Phobius	SIGNAL_PEPTIDE_C_REGION	C-terminal region of a signal peptide.	NA	NA	specific_fp360
BLCPAMOF_00744	PANTHER	PTHR35936	NA	NA	NA	specific_fp360
BLCPAMOF_00109	SMART	SM00793	NA	IPR006741	Accessory gene regulator B	specific_fp360
BLCPAMOF_00109	Phobius	NON_CYTOPLASMIC_DOMAIN	Region of a membrane-bound protein predicted to be outside the membrane, in the extracellular region.	NA	NA	specific_fp360
BLCPAMOF_00109	Phobius	NON_CYTOPLASMIC_DOMAIN	Region of a membrane-bound protein predicted to be outside the membrane, in the extracellular region.	NA	NA	specific_fp360
BLCPAMOF_00109	Phobius	CYTOPLASMIC_DOMAIN	Region of a membrane-bound protein predicted to be outside the membrane, in the cytoplasm.	NA	NA	specific_fp360
BLCPAMOF_00109	TMHMM	TMhelix	Region of a membrane-bound protein predicted to be embedded in the membrane.	NA	NA	specific_fp360
BLCPAMOF_00109	Pfam	PF04647	Accessory gene regulator B	IPR006741	Accessory gene regulator B	specific_fp360
BLCPAMOF_00109	Phobius	CYTOPLASMIC_DOMAIN	Region of a membrane-bound protein predicted to be outside the membrane, in the cytoplasm.	NA	NA	specific_fp360
BLCPAMOF_00109	Phobius	TRANSMEMBRANE	Region of a membrane-bound protein predicted to be embedded in the membrane.	NA	NA	specific_fp360
BLCPAMOF_00109	Phobius	TRANSMEMBRANE	Region of a membrane-bound protein predicted to be embedded in the membrane.	NA	NA	specific_fp360
BLCPAMOF_00109	TMHMM	TMhelix	Region of a membrane-bound protein predicted to be embedded in the membrane.	NA	NA	specific_fp360
BLCPAMOF_00109	TMHMM	TMhelix	Region of a membrane-bound protein predicted to be embedded in the membrane.	NA	NA	specific_fp360
BLCPAMOF_00109	TMHMM	TMhelix	Region of a membrane-bound protein predicted to be embedded in the membrane.	NA	NA	specific_fp360
BLCPAMOF_00109	Phobius	TRANSMEMBRANE	Region of a membrane-bound protein predicted to be embedded in the membrane.	NA	NA	specific_fp360
BLCPAMOF_00109	Phobius	CYTOPLASMIC_DOMAIN	Region of a membrane-bound protein predicted to be outside the membrane, in the cytoplasm.	NA	NA	specific_fp360
BLCPAMOF_00109	Phobius	TRANSMEMBRANE	Region of a membrane-bound protein predicted to be embedded in the membrane.	NA	NA	specific_fp360
BLCPAMOF_00109	Phobius	TRANSMEMBRANE	Region of a membrane-bound protein predicted to be embedded in the membrane.	NA	NA	specific_fp360
BLCPAMOF_00109	Phobius	NON_CYTOPLASMIC_DOMAIN	Region of a membrane-bound protein predicted to be outside the membrane, in the extracellular region.	NA	NA	specific_fp360
BLCPAMOF_00104	Phobius	SIGNAL_PEPTIDE_N_REGION	N-terminal region of a signal peptide.	NA	NA	specific_fp360
BLCPAMOF_00104	Phobius	NON_CYTOPLASMIC_DOMAIN	Region of a membrane-bound protein predicted to be outside the membrane, in the extracellular region.	NA	NA	specific_fp360
BLCPAMOF_00104	Phobius	SIGNAL_PEPTIDE_H_REGION	Hydrophobic region of a signal peptide.	NA	NA	specific_fp360
BLCPAMOF_00104	Phobius	SIGNAL_PEPTIDE	Signal peptide region	NA	NA	specific_fp360
BLCPAMOF_00104	TMHMM	TMhelix	Region of a membrane-bound protein predicted to be embedded in the membrane.	NA	NA	specific_fp360
BLCPAMOF_00104	Phobius	SIGNAL_PEPTIDE_C_REGION	C-terminal region of a signal peptide.	NA	NA	specific_fp360
BLCPAMOF_00104	Pfam	PF13349	Putative adhesin	IPR025164	Putative adhesin	specific_fp360
BLCPAMOF_00104	SignalP_EUK	SignalP-noTM	NA	NA	NA	specific_fp360
BLCPAMOF_01437	NA	NA	NA	NA	NA	specific_fp360
BLCPAMOF_00106	CDD	cd00093	HTH_XRE	IPR001387	Cro/C1-type helix-turn-helix domain	specific_fp360
BLCPAMOF_00106	Gene3D	G3DSA:1.10.260.40	NA	IPR010982	Lambda repressor-like, DNA-binding domain superfamily	specific_fp360
BLCPAMOF_00106	ProSiteProfiles	PS50943	Cro/C1-type HTH domain profile.	IPR001387	Cro/C1-type helix-turn-helix domain	specific_fp360
BLCPAMOF_00106	SUPERFAMILY	SSF47413	NA	IPR010982	Lambda repressor-like, DNA-binding domain superfamily	specific_fp360
BLCPAMOF_00106	SMART	SM00530	NA	IPR001387	Cro/C1-type helix-turn-helix domain	specific_fp360
BLCPAMOF_00103	NA	NA	NA	NA	NA	specific_fp360
BLCPAMOF_00344	SignalP_GRAM_NEGATIVE	SignalP-noTM	NA	NA	NA	specific_fp360
BLCPAMOF_00344	Phobius	SIGNAL_PEPTIDE_H_REGION	Hydrophobic region of a signal peptide.	NA	NA	specific_fp360
BLCPAMOF_00344	Phobius	SIGNAL_PEPTIDE	Signal peptide region	NA	NA	specific_fp360
BLCPAMOF_00344	Phobius	SIGNAL_PEPTIDE_C_REGION	C-terminal region of a signal peptide.	NA	NA	specific_fp360
BLCPAMOF_00344	Phobius	NON_CYTOPLASMIC_DOMAIN	Region of a membrane-bound protein predicted to be outside the membrane, in the extracellular region.	NA	NA	specific_fp360
BLCPAMOF_00344	Phobius	SIGNAL_PEPTIDE_N_REGION	N-terminal region of a signal peptide.	NA	NA	specific_fp360
BLCPAMOF_00344	SignalP_EUK	SignalP-noTM	NA	NA	NA	specific_fp360
BLCPAMOF_00344	TMHMM	TMhelix	Region of a membrane-bound protein predicted to be embedded in the membrane.	NA	NA	specific_fp360
BLCPAMOF_00344	ProSiteProfiles	PS51257	Prokaryotic membrane lipoprotein lipid attachment site profile.	NA	NA	specific_fp360
BLCPAMOF_00344	SignalP_GRAM_POSITIVE	SignalP-TM	NA	NA	NA	specific_fp360
BLCPAMOF_01922	NA	NA	NA	NA	NA	specific_fp360
BLCPAMOF_02043	NA	NA	NA	NA	NA	specific_fp360
BLCPAMOF_02042	SUPERFAMILY	SSF160631	NA	NA	NA	specific_fp360
BLCPAMOF_02044	NA	NA	NA	NA	NA	specific_fp360
BLCPAMOF_02049	NA	NA	NA	NA	NA	specific_fp360
BLCPAMOF_02536	CDD	cd01335	Radical_SAM	NA	NA	specific_fp360
BLCPAMOF_02536	Pfam	PF04055	Radical SAM superfamily	IPR007197	Radical SAM	specific_fp360
BLCPAMOF_02536	PANTHER	PTHR11228	NA	NA	NA	specific_fp360
BLCPAMOF_02536	Pfam	PF13186	Iron-sulfur cluster-binding domain	IPR023885	4Fe4S-binding SPASM domain	specific_fp360
BLCPAMOF_02536	Pfam	PF13394	4Fe-4S single cluster domain	NA	NA	specific_fp360
BLCPAMOF_02536	Gene3D	G3DSA:3.20.20.70	NA	IPR013785	Aldolase-type TIM barrel	specific_fp360
BLCPAMOF_02536	PANTHER	PTHR11228:SF7	NA	NA	NA	specific_fp360
BLCPAMOF_02536	SFLD	SFLDS00029	Radical SAM	IPR007197	Radical SAM	specific_fp360
BLCPAMOF_02536	SFLD	SFLDG01067	SPASM/twitch domain containing	NA	NA	specific_fp360
BLCPAMOF_02536	SUPERFAMILY	SSF102114	NA	NA	NA	specific_fp360
BLCPAMOF_01185	CDD	cd12110	PHP_HisPPase_Hisj_like	NA	NA	specific_fp360
BLCPAMOF_01185	PANTHER	PTHR21039	NA	IPR010140	Histidinol phosphate phosphatase, HisJ	specific_fp360
BLCPAMOF_01185	Gene3D	G3DSA:3.20.20.140	NA	NA	NA	specific_fp360
BLCPAMOF_01185	SUPERFAMILY	SSF89550	NA	IPR016195	Polymerase/histidinol phosphatase-like	specific_fp360
BLCPAMOF_01185	Pfam	PF02811	PHP domain	IPR004013	PHP domain	specific_fp360
BLCPAMOF_02550	Phobius	TRANSMEMBRANE	Region of a membrane-bound protein predicted to be embedded in the membrane.	NA	NA	specific_fp360
BLCPAMOF_02550	Phobius	CYTOPLASMIC_DOMAIN	Region of a membrane-bound protein predicted to be outside the membrane, in the cytoplasm.	NA	NA	specific_fp360
BLCPAMOF_02550	TMHMM	TMhelix	Region of a membrane-bound protein predicted to be embedded in the membrane.	NA	NA	specific_fp360
BLCPAMOF_02550	Phobius	CYTOPLASMIC_DOMAIN	Region of a membrane-bound protein predicted to be outside the membrane, in the cytoplasm.	NA	NA	specific_fp360
BLCPAMOF_02550	Phobius	NON_CYTOPLASMIC_DOMAIN	Region of a membrane-bound protein predicted to be outside the membrane, in the extracellular region.	NA	NA	specific_fp360
BLCPAMOF_02550	Phobius	TRANSMEMBRANE	Region of a membrane-bound protein predicted to be embedded in the membrane.	NA	NA	specific_fp360
BLCPAMOF_02550	TMHMM	TMhelix	Region of a membrane-bound protein predicted to be embedded in the membrane.	NA	NA	specific_fp360
BLCPAMOF_00290	PANTHER	PTHR30313	NA	NA	NA	specific_fp360
BLCPAMOF_00290	SUPERFAMILY	SSF57783	NA	NA	NA	specific_fp360
BLCPAMOF_00290	Pfam	PF01807	CHC2 zinc finger	IPR002694	Zinc finger, CHC2-type	specific_fp360
BLCPAMOF_00290	Gene3D	G3DSA:3.90.580.10	NA	IPR036977	DNA Primase, CHC2-type zinc finger	specific_fp360
BLCPAMOF_00290	SMART	SM00400	NA	IPR002694	Zinc finger, CHC2-type	specific_fp360
BLCPAMOF_00291	NA	NA	NA	NA	NA	specific_fp360
BLCPAMOF_00695	Pfam	PF01627	Hpt domain	IPR008207	Signal transduction histidine kinase, phosphotransfer (Hpt) domain	specific_fp360
BLCPAMOF_00695	Gene3D	G3DSA:1.20.120.160	NA	IPR036641	HPT domain superfamily	specific_fp360
BLCPAMOF_00695	SUPERFAMILY	SSF47226	NA	IPR036641	HPT domain superfamily	specific_fp360
BLCPAMOF_00111	NA	NA	NA	NA	NA	specific_fp360
BLCPAMOF_00110	NA	NA	NA	NA	NA	specific_fp360
BLCPAMOF_02828	SUPERFAMILY	SSF55594	NA	IPR035895	HPr-like superfamily	specific_fp360
BLCPAMOF_01684	Phobius	CYTOPLASMIC_DOMAIN	Region of a membrane-bound protein predicted to be outside the membrane, in the cytoplasm.	NA	NA	specific_fp360
BLCPAMOF_01684	Phobius	NON_CYTOPLASMIC_DOMAIN	Region of a membrane-bound protein predicted to be outside the membrane, in the extracellular region.	NA	NA	specific_fp360
BLCPAMOF_01684	Phobius	TRANSMEMBRANE	Region of a membrane-bound protein predicted to be embedded in the membrane.	NA	NA	specific_fp360
BLCPAMOF_00911	NA	NA	NA	NA	NA	specific_fp360
BLCPAMOF_00915	Phobius	SIGNAL_PEPTIDE_N_REGION	N-terminal region of a signal peptide.	NA	NA	specific_fp360
BLCPAMOF_00915	TMHMM	TMhelix	Region of a membrane-bound protein predicted to be embedded in the membrane.	NA	NA	specific_fp360
BLCPAMOF_00915	Phobius	NON_CYTOPLASMIC_DOMAIN	Region of a membrane-bound protein predicted to be outside the membrane, in the extracellular region.	NA	NA	specific_fp360
BLCPAMOF_00915	Phobius	SIGNAL_PEPTIDE_C_REGION	C-terminal region of a signal peptide.	NA	NA	specific_fp360
BLCPAMOF_00915	SignalP_GRAM_NEGATIVE	SignalP-TM	NA	NA	NA	specific_fp360
BLCPAMOF_00915	SignalP_EUK	SignalP-noTM	NA	NA	NA	specific_fp360
BLCPAMOF_00915	Phobius	SIGNAL_PEPTIDE	Signal peptide region	NA	NA	specific_fp360
BLCPAMOF_00915	Phobius	SIGNAL_PEPTIDE_H_REGION	Hydrophobic region of a signal peptide.	NA	NA	specific_fp360
BLCPAMOF_00915	SignalP_GRAM_POSITIVE	SignalP-TM	NA	NA	NA	specific_fp360
BLCPAMOF_00915	MobiDBLite	mobidb-lite	consensus disorder prediction	NA	NA	specific_fp360
BLCPAMOF_00598	Phobius	TRANSMEMBRANE	Region of a membrane-bound protein predicted to be embedded in the membrane.	NA	NA	specific_fp360
BLCPAMOF_00598	TMHMM	TMhelix	Region of a membrane-bound protein predicted to be embedded in the membrane.	NA	NA	specific_fp360
BLCPAMOF_00598	CDD	cd16919	HATPase_CckA-like	NA	NA	specific_fp360
BLCPAMOF_00598	PANTHER	PTHR43065	NA	NA	NA	specific_fp360
BLCPAMOF_00598	CDD	cd00082	HisKA	IPR003661	Signal transduction histidine kinase, dimerisation/phosphoacceptor domain	specific_fp360
BLCPAMOF_00598	Phobius	NON_CYTOPLASMIC_DOMAIN	Region of a membrane-bound protein predicted to be outside the membrane, in the extracellular region.	NA	NA	specific_fp360
BLCPAMOF_00598	CDD	cd12912	PDC2_MCP_like	NA	NA	specific_fp360
BLCPAMOF_00598	SUPERFAMILY	SSF52172	NA	IPR011006	CheY-like superfamily	specific_fp360
BLCPAMOF_00598	TMHMM	TMhelix	Region of a membrane-bound protein predicted to be embedded in the membrane.	NA	NA	specific_fp360
BLCPAMOF_00598	Gene3D	G3DSA:1.10.287.130	NA	NA	NA	specific_fp360
BLCPAMOF_00598	Gene3D	G3DSA:3.40.50.2300	NA	NA	NA	specific_fp360
BLCPAMOF_00598	SMART	SM00387	NA	IPR003594	Histidine kinase/HSP90-like ATPase	specific_fp360
BLCPAMOF_00598	PANTHER	PTHR43065:SF35	NA	NA	NA	specific_fp360
BLCPAMOF_00598	Phobius	NON_CYTOPLASMIC_DOMAIN	Region of a membrane-bound protein predicted to be outside the membrane, in the extracellular region.	NA	NA	specific_fp360
BLCPAMOF_00598	PRINTS	PR00344	Bacterial sensor protein C-terminal signature	IPR004358	Signal transduction histidine kinase-related protein, C-terminal	specific_fp360
BLCPAMOF_00598	PRINTS	PR00344	Bacterial sensor protein C-terminal signature	IPR004358	Signal transduction histidine kinase-related protein, C-terminal	specific_fp360
BLCPAMOF_00598	PRINTS	PR00344	Bacterial sensor protein C-terminal signature	IPR004358	Signal transduction histidine kinase-related protein, C-terminal	specific_fp360
BLCPAMOF_00598	PRINTS	PR00344	Bacterial sensor protein C-terminal signature	IPR004358	Signal transduction histidine kinase-related protein, C-terminal	specific_fp360
BLCPAMOF_00598	ProSiteProfiles	PS50109	Histidine kinase domain profile.	IPR005467	Histidine kinase domain	specific_fp360
BLCPAMOF_00598	Phobius	TRANSMEMBRANE	Region of a membrane-bound protein predicted to be embedded in the membrane.	NA	NA	specific_fp360
BLCPAMOF_00598	CDD	cd00156	REC	IPR001789	Signal transduction response regulator, receiver domain	specific_fp360
BLCPAMOF_00598	SUPERFAMILY	SSF55874	NA	IPR036890	Histidine kinase/HSP90-like ATPase superfamily	specific_fp360
BLCPAMOF_00598	Phobius	CYTOPLASMIC_DOMAIN	Region of a membrane-bound protein predicted to be outside the membrane, in the cytoplasm.	NA	NA	specific_fp360
BLCPAMOF_00598	Gene3D	G3DSA:3.30.450.20	NA	NA	NA	specific_fp360
BLCPAMOF_00598	Gene3D	G3DSA:3.30.565.10	NA	IPR036890	Histidine kinase/HSP90-like ATPase superfamily	specific_fp360
BLCPAMOF_00598	ProSiteProfiles	PS50110	Response regulatory domain profile.	IPR001789	Signal transduction response regulator, receiver domain	specific_fp360
BLCPAMOF_00598	SMART	SM00448	NA	IPR001789	Signal transduction response regulator, receiver domain	specific_fp360
BLCPAMOF_00598	Phobius	CYTOPLASMIC_DOMAIN	Region of a membrane-bound protein predicted to be outside the membrane, in the cytoplasm.	NA	NA	specific_fp360
BLCPAMOF_00598	Phobius	TRANSMEMBRANE	Region of a membrane-bound protein predicted to be embedded in the membrane.	NA	NA	specific_fp360
BLCPAMOF_00598	SMART	SM00388	NA	IPR003661	Signal transduction histidine kinase, dimerisation/phosphoacceptor domain	specific_fp360
BLCPAMOF_00598	Pfam	PF00072	Response regulator receiver domain	IPR001789	Signal transduction response regulator, receiver domain	specific_fp360
BLCPAMOF_00598	SUPERFAMILY	SSF47384	NA	IPR036097	Signal transduction histidine kinase, dimerisation/phosphoacceptor domain superfamily	specific_fp360
BLCPAMOF_00598	Pfam	PF02518	Histidine kinase-, DNA gyrase B-, and HSP90-like ATPase	IPR003594	Histidine kinase/HSP90-like ATPase	specific_fp360
BLCPAMOF_00597	Gene3D	G3DSA:3.40.50.2300	NA	NA	NA	specific_fp360
BLCPAMOF_00597	ProSiteProfiles	PS50110	Response regulatory domain profile.	IPR001789	Signal transduction response regulator, receiver domain	specific_fp360
BLCPAMOF_00597	PANTHER	PTHR26402:SF725	NA	NA	NA	specific_fp360
BLCPAMOF_00597	Pfam	PF00072	Response regulator receiver domain	IPR001789	Signal transduction response regulator, receiver domain	specific_fp360
BLCPAMOF_00597	SUPERFAMILY	SSF52172	NA	IPR011006	CheY-like superfamily	specific_fp360
BLCPAMOF_00597	SMART	SM00448	NA	IPR001789	Signal transduction response regulator, receiver domain	specific_fp360
BLCPAMOF_00597	Gene3D	G3DSA:1.10.10.10	NA	IPR036388	Winged helix-like DNA-binding domain superfamily	specific_fp360
BLCPAMOF_00597	CDD	cd00383	trans_reg_C	IPR001867	OmpR/PhoB-type DNA-binding domain	specific_fp360
BLCPAMOF_00597	SMART	SM00862	NA	IPR001867	OmpR/PhoB-type DNA-binding domain	specific_fp360
BLCPAMOF_00597	PANTHER	PTHR26402	NA	IPR039420	Transcriptional regulatory protein WalR-like	specific_fp360
BLCPAMOF_00597	ProSiteProfiles	PS51755	OmpR/PhoB-type DNA-binding domain profile.	IPR001867	OmpR/PhoB-type DNA-binding domain	specific_fp360
BLCPAMOF_00597	CDD	cd00156	REC	IPR001789	Signal transduction response regulator, receiver domain	specific_fp360
BLCPAMOF_00597	Pfam	PF00486	Transcriptional regulatory protein, C terminal	IPR001867	OmpR/PhoB-type DNA-binding domain	specific_fp360
BLCPAMOF_00596	Gene3D	G3DSA:3.40.1080.10	NA	NA	NA	specific_fp360
BLCPAMOF_00596	PANTHER	PTHR40596	NA	IPR006472	Citrate lyase, alpha subunit	specific_fp360
BLCPAMOF_00596	PIRSF	PIRSF009451	NA	IPR006472	Citrate lyase, alpha subunit	specific_fp360
BLCPAMOF_00596	Pfam	PF04223	Citrate lyase, alpha subunit (CitF)	IPR006472	Citrate lyase, alpha subunit	specific_fp360
BLCPAMOF_00596	SUPERFAMILY	SSF100950	NA	IPR037171	NagB/RpiA transferase-like	specific_fp360
BLCPAMOF_00596	TIGRFAM	TIGR01584	citF: citrate lyase, alpha subunit	IPR006472	Citrate lyase, alpha subunit	specific_fp360
BLCPAMOF_00596	SUPERFAMILY	SSF100950	NA	IPR037171	NagB/RpiA transferase-like	specific_fp360
BLCPAMOF_00596	Gene3D	G3DSA:3.40.1080.10	NA	NA	NA	specific_fp360
BLCPAMOF_00595	PANTHER	PTHR32308:SF10	NA	NA	NA	specific_fp360
BLCPAMOF_00595	Gene3D	G3DSA:3.20.20.60	NA	IPR040442	Pyruvate kinase-like domain superfamily	specific_fp360
BLCPAMOF_00595	Pfam	PF03328	HpcH/HpaI aldolase/citrate lyase family	IPR005000	HpcH/HpaI aldolase/citrate lyase domain	specific_fp360
BLCPAMOF_00595	PANTHER	PTHR32308	NA	NA	NA	specific_fp360
BLCPAMOF_00595	SUPERFAMILY	SSF51621	NA	IPR015813	Pyruvate/Phosphoenolpyruvate kinase-like domain superfamily	specific_fp360
BLCPAMOF_00595	PIRSF	PIRSF015582	NA	IPR011206	Citrate lyase beta subunit-like	specific_fp360
BLCPAMOF_00594	TIGRFAM	TIGR01608	citD: citrate lyase acyl carrier protein	IPR006495	Citrate lyase acyl carrier protein CitD	specific_fp360
BLCPAMOF_00594	Pfam	PF06857	Malonate decarboxylase delta subunit (MdcD)	IPR023439	Malonate decarboxylase/citrate lyase acyl carrier protein	specific_fp360
BLCPAMOF_00594	Hamap	MF_00805	Citrate lyase acyl carrier protein [citD].	IPR006495	Citrate lyase acyl carrier protein CitD	specific_fp360
BLCPAMOF_00594	PIRSF	PIRSF002736	NA	IPR006495	Citrate lyase acyl carrier protein CitD	specific_fp360
BLCPAMOF_01868	NA	NA	NA	NA	NA	specific_fp360
BLCPAMOF_00278	Pfam	PF00072	Response regulator receiver domain	IPR001789	Signal transduction response regulator, receiver domain	specific_fp360
BLCPAMOF_00278	CDD	cd00082	HisKA	IPR003661	Signal transduction histidine kinase, dimerisation/phosphoacceptor domain	specific_fp360
BLCPAMOF_00278	Phobius	SIGNAL_PEPTIDE	Signal peptide region	NA	NA	specific_fp360
BLCPAMOF_00278	Phobius	SIGNAL_PEPTIDE_N_REGION	N-terminal region of a signal peptide.	NA	NA	specific_fp360
BLCPAMOF_00278	TMHMM	TMhelix	Region of a membrane-bound protein predicted to be embedded in the membrane.	NA	NA	specific_fp360
BLCPAMOF_00278	SUPERFAMILY	SSF52172	NA	IPR011006	CheY-like superfamily	specific_fp360
BLCPAMOF_00278	SUPERFAMILY	SSF55874	NA	IPR036890	Histidine kinase/HSP90-like ATPase superfamily	specific_fp360
BLCPAMOF_00278	TMHMM	TMhelix	Region of a membrane-bound protein predicted to be embedded in the membrane.	NA	NA	specific_fp360
BLCPAMOF_00278	ProSiteProfiles	PS50109	Histidine kinase domain profile.	IPR005467	Histidine kinase domain	specific_fp360
BLCPAMOF_00278	SMART	SM00448	NA	IPR001789	Signal transduction response regulator, receiver domain	specific_fp360
BLCPAMOF_00278	ProSiteProfiles	PS50110	Response regulatory domain profile.	IPR001789	Signal transduction response regulator, receiver domain	specific_fp360
BLCPAMOF_00278	Gene3D	G3DSA:3.30.565.10	NA	IPR036890	Histidine kinase/HSP90-like ATPase superfamily	specific_fp360
BLCPAMOF_00278	Phobius	TRANSMEMBRANE	Region of a membrane-bound protein predicted to be embedded in the membrane.	NA	NA	specific_fp360
BLCPAMOF_00278	Phobius	SIGNAL_PEPTIDE_H_REGION	Hydrophobic region of a signal peptide.	NA	NA	specific_fp360
BLCPAMOF_00278	Phobius	NON_CYTOPLASMIC_DOMAIN	Region of a membrane-bound protein predicted to be outside the membrane, in the extracellular region.	NA	NA	specific_fp360
BLCPAMOF_00278	Pfam	PF00512	His Kinase A (phospho-acceptor) domain	IPR003661	Signal transduction histidine kinase, dimerisation/phosphoacceptor domain	specific_fp360
BLCPAMOF_00278	CDD	cd12912	PDC2_MCP_like	NA	NA	specific_fp360
BLCPAMOF_00278	SMART	SM00388	NA	IPR003661	Signal transduction histidine kinase, dimerisation/phosphoacceptor domain	specific_fp360
BLCPAMOF_00278	SMART	SM00387	NA	IPR003594	Histidine kinase/HSP90-like ATPase	specific_fp360
BLCPAMOF_00278	Gene3D	G3DSA:3.30.450.20	NA	NA	NA	specific_fp360
BLCPAMOF_00278	PANTHER	PTHR43065:SF35	NA	NA	NA	specific_fp360
BLCPAMOF_00278	CDD	cd00156	REC	IPR001789	Signal transduction response regulator, receiver domain	specific_fp360
BLCPAMOF_00278	Gene3D	G3DSA:1.10.287.130	NA	NA	NA	specific_fp360
BLCPAMOF_00278	SUPERFAMILY	SSF47384	NA	IPR036097	Signal transduction histidine kinase, dimerisation/phosphoacceptor domain superfamily	specific_fp360
BLCPAMOF_00278	Pfam	PF02518	Histidine kinase-, DNA gyrase B-, and HSP90-like ATPase	IPR003594	Histidine kinase/HSP90-like ATPase	specific_fp360
BLCPAMOF_00278	Gene3D	G3DSA:3.40.50.2300	NA	NA	NA	specific_fp360
BLCPAMOF_00278	PANTHER	PTHR43065	NA	NA	NA	specific_fp360
BLCPAMOF_00278	Phobius	CYTOPLASMIC_DOMAIN	Region of a membrane-bound protein predicted to be outside the membrane, in the cytoplasm.	NA	NA	specific_fp360
BLCPAMOF_00278	PRINTS	PR00344	Bacterial sensor protein C-terminal signature	IPR004358	Signal transduction histidine kinase-related protein, C-terminal	specific_fp360
BLCPAMOF_00278	PRINTS	PR00344	Bacterial sensor protein C-terminal signature	IPR004358	Signal transduction histidine kinase-related protein, C-terminal	specific_fp360
BLCPAMOF_00278	PRINTS	PR00344	Bacterial sensor protein C-terminal signature	IPR004358	Signal transduction histidine kinase-related protein, C-terminal	specific_fp360
BLCPAMOF_00278	PRINTS	PR00344	Bacterial sensor protein C-terminal signature	IPR004358	Signal transduction histidine kinase-related protein, C-terminal	specific_fp360
BLCPAMOF_00278	CDD	cd16919	HATPase_CckA-like	NA	NA	specific_fp360
BLCPAMOF_00278	Pfam	PF02743	Cache domain	IPR033479	Double Cache domain 1	specific_fp360
BLCPAMOF_00278	Phobius	SIGNAL_PEPTIDE_C_REGION	C-terminal region of a signal peptide.	NA	NA	specific_fp360
BLCPAMOF_01901	NA	NA	NA	NA	NA	specific_fp360
BLCPAMOF_02241	Phobius	TRANSMEMBRANE	Region of a membrane-bound protein predicted to be embedded in the membrane.	NA	NA	specific_fp360
BLCPAMOF_02241	Phobius	NON_CYTOPLASMIC_DOMAIN	Region of a membrane-bound protein predicted to be outside the membrane, in the extracellular region.	NA	NA	specific_fp360
BLCPAMOF_02241	Phobius	TRANSMEMBRANE	Region of a membrane-bound protein predicted to be embedded in the membrane.	NA	NA	specific_fp360
BLCPAMOF_02241	TMHMM	TMhelix	Region of a membrane-bound protein predicted to be embedded in the membrane.	NA	NA	specific_fp360
BLCPAMOF_02241	Phobius	CYTOPLASMIC_DOMAIN	Region of a membrane-bound protein predicted to be outside the membrane, in the cytoplasm.	NA	NA	specific_fp360
BLCPAMOF_02241	Phobius	CYTOPLASMIC_DOMAIN	Region of a membrane-bound protein predicted to be outside the membrane, in the cytoplasm.	NA	NA	specific_fp360
BLCPAMOF_02241	TMHMM	TMhelix	Region of a membrane-bound protein predicted to be embedded in the membrane.	NA	NA	specific_fp360
BLCPAMOF_02241	TMHMM	TMhelix	Region of a membrane-bound protein predicted to be embedded in the membrane.	NA	NA	specific_fp360
BLCPAMOF_02241	Phobius	TRANSMEMBRANE	Region of a membrane-bound protein predicted to be embedded in the membrane.	NA	NA	specific_fp360
BLCPAMOF_02241	Phobius	NON_CYTOPLASMIC_DOMAIN	Region of a membrane-bound protein predicted to be outside the membrane, in the extracellular region.	NA	NA	specific_fp360
BLCPAMOF_00600	Pfam	PF00484	Carbonic anhydrase	IPR001765	Carbonic anhydrase	specific_fp360
BLCPAMOF_00600	ProSitePatterns	PS00704	Prokaryotic-type carbonic anhydrases signature 1.	IPR015892	Carbonic anhydrase, prokaryotic-like, conserved site	specific_fp360
BLCPAMOF_00600	Gene3D	G3DSA:3.40.1050.10	NA	IPR036874	Carbonic anhydrase superfamily	specific_fp360
BLCPAMOF_00600	PANTHER	PTHR11002:SF17	NA	NA	NA	specific_fp360
BLCPAMOF_00600	SMART	SM00947	NA	IPR001765	Carbonic anhydrase	specific_fp360
BLCPAMOF_00600	PANTHER	PTHR11002	NA	NA	NA	specific_fp360
BLCPAMOF_00600	SUPERFAMILY	SSF53056	NA	IPR036874	Carbonic anhydrase superfamily	specific_fp360
BLCPAMOF_00289	PANTHER	PTHR35372	NA	NA	NA	specific_fp360
BLCPAMOF_00289	TIGRFAM	TIGR01613	primase_Cterm: phage/plasmid primase, P4 family, C-terminal domain	IPR006500	DNA primase, phage/plasmid	specific_fp360
BLCPAMOF_00289	SUPERFAMILY	SSF52540	NA	IPR027417	P-loop containing nucleoside triphosphate hydrolase	specific_fp360
BLCPAMOF_00289	ProSiteProfiles	PS51206	Superfamily 3 helicase of DNA viruses domain profile.	IPR014015	Helicase, superfamily 3, DNA virus	specific_fp360
BLCPAMOF_01478	NA	NA	NA	NA	NA	specific_fp360
BLCPAMOF_00040	NA	NA	NA	NA	NA	specific_fp360
BLCPAMOF_01475	Phobius	SIGNAL_PEPTIDE_C_REGION	C-terminal region of a signal peptide.	NA	NA	specific_fp360
BLCPAMOF_01475	Phobius	NON_CYTOPLASMIC_DOMAIN	Region of a membrane-bound protein predicted to be outside the membrane, in the extracellular region.	NA	NA	specific_fp360
BLCPAMOF_01475	SignalP_EUK	SignalP-noTM	NA	NA	NA	specific_fp360
BLCPAMOF_01475	SignalP_GRAM_NEGATIVE	SignalP-noTM	NA	NA	NA	specific_fp360
BLCPAMOF_01475	TMHMM	TMhelix	Region of a membrane-bound protein predicted to be embedded in the membrane.	NA	NA	specific_fp360
BLCPAMOF_01475	SignalP_GRAM_POSITIVE	SignalP-TM	NA	NA	NA	specific_fp360
BLCPAMOF_01475	Phobius	SIGNAL_PEPTIDE_N_REGION	N-terminal region of a signal peptide.	NA	NA	specific_fp360
BLCPAMOF_01475	ProSiteProfiles	PS51257	Prokaryotic membrane lipoprotein lipid attachment site profile.	NA	NA	specific_fp360
BLCPAMOF_01475	Phobius	SIGNAL_PEPTIDE_H_REGION	Hydrophobic region of a signal peptide.	NA	NA	specific_fp360
BLCPAMOF_01475	Phobius	SIGNAL_PEPTIDE	Signal peptide region	NA	NA	specific_fp360
BLCPAMOF_00283	PANTHER	PTHR26402	NA	IPR039420	Transcriptional regulatory protein WalR-like	specific_fp360
BLCPAMOF_00283	PANTHER	PTHR26402:SF502	NA	NA	NA	specific_fp360
BLCPAMOF_00283	ProSiteProfiles	PS51755	OmpR/PhoB-type DNA-binding domain profile.	IPR001867	OmpR/PhoB-type DNA-binding domain	specific_fp360
BLCPAMOF_00283	Pfam	PF00486	Transcriptional regulatory protein, C terminal	IPR001867	OmpR/PhoB-type DNA-binding domain	specific_fp360
BLCPAMOF_00283	SMART	SM00862	NA	IPR001867	OmpR/PhoB-type DNA-binding domain	specific_fp360
BLCPAMOF_00283	SUPERFAMILY	SSF52172	NA	IPR011006	CheY-like superfamily	specific_fp360
BLCPAMOF_00283	SMART	SM00448	NA	IPR001789	Signal transduction response regulator, receiver domain	specific_fp360
BLCPAMOF_00283	ProSiteProfiles	PS50110	Response regulatory domain profile.	IPR001789	Signal transduction response regulator, receiver domain	specific_fp360
BLCPAMOF_00283	CDD	cd00156	REC	IPR001789	Signal transduction response regulator, receiver domain	specific_fp360
BLCPAMOF_00283	Gene3D	G3DSA:1.10.10.10	NA	IPR036388	Winged helix-like DNA-binding domain superfamily	specific_fp360
BLCPAMOF_00283	CDD	cd00383	trans_reg_C	IPR001867	OmpR/PhoB-type DNA-binding domain	specific_fp360
BLCPAMOF_00283	Pfam	PF00072	Response regulator receiver domain	IPR001789	Signal transduction response regulator, receiver domain	specific_fp360
BLCPAMOF_00283	SUPERFAMILY	SSF46894	NA	IPR016032	Signal transduction response regulator, C-terminal effector	specific_fp360
BLCPAMOF_00283	Gene3D	G3DSA:3.40.50.12740	NA	NA	NA	specific_fp360
BLCPAMOF_00282	Pfam	PF03401	Tripartite tricarboxylate transporter family receptor	IPR005064	Bordetella uptake gene	specific_fp360
BLCPAMOF_00282	SignalP_GRAM_POSITIVE	SignalP-TM	NA	NA	NA	specific_fp360
BLCPAMOF_00282	Phobius	SIGNAL_PEPTIDE_C_REGION	C-terminal region of a signal peptide.	NA	NA	specific_fp360
BLCPAMOF_00282	ProSiteProfiles	PS51318	Twin arginine translocation (Tat) signal profile.	IPR006311	Twin-arginine translocation pathway, signal sequence	specific_fp360
BLCPAMOF_00282	PANTHER	PTHR42928	NA	IPR005064	Bordetella uptake gene	specific_fp360
BLCPAMOF_00282	CDD	cd07012	PBP2_Bug_TTT	NA	NA	specific_fp360
BLCPAMOF_00282	Phobius	SIGNAL_PEPTIDE_H_REGION	Hydrophobic region of a signal peptide.	NA	NA	specific_fp360
BLCPAMOF_00282	SignalP_GRAM_NEGATIVE	SignalP-noTM	NA	NA	NA	specific_fp360
BLCPAMOF_00282	Gene3D	G3DSA:3.40.190.150	NA	IPR042100	Bordetella uptake gene, domain 1	specific_fp360
BLCPAMOF_00282	Phobius	SIGNAL_PEPTIDE_N_REGION	N-terminal region of a signal peptide.	NA	NA	specific_fp360
BLCPAMOF_00282	PIRSF	PIRSF017082	NA	IPR005064	Bordetella uptake gene	specific_fp360
BLCPAMOF_00282	Gene3D	G3DSA:3.40.190.10	NA	NA	NA	specific_fp360
BLCPAMOF_00282	Phobius	SIGNAL_PEPTIDE	Signal peptide region	NA	NA	specific_fp360
BLCPAMOF_00282	Phobius	NON_CYTOPLASMIC_DOMAIN	Region of a membrane-bound protein predicted to be outside the membrane, in the extracellular region.	NA	NA	specific_fp360
BLCPAMOF_00282	SignalP_EUK	SignalP-noTM	NA	NA	NA	specific_fp360
BLCPAMOF_00282	Pfam	PF10518	TAT (twin-arginine translocation) pathway signal sequence	IPR019546	Twin-arginine translocation pathway, signal sequence, bacterial/archaeal	specific_fp360
BLCPAMOF_00281	Phobius	CYTOPLASMIC_DOMAIN	Region of a membrane-bound protein predicted to be outside the membrane, in the cytoplasm.	NA	NA	specific_fp360
BLCPAMOF_00281	Phobius	CYTOPLASMIC_DOMAIN	Region of a membrane-bound protein predicted to be outside the membrane, in the cytoplasm.	NA	NA	specific_fp360
BLCPAMOF_00281	Phobius	NON_CYTOPLASMIC_DOMAIN	Region of a membrane-bound protein predicted to be outside the membrane, in the extracellular region.	NA	NA	specific_fp360
BLCPAMOF_00281	TMHMM	TMhelix	Region of a membrane-bound protein predicted to be embedded in the membrane.	NA	NA	specific_fp360
BLCPAMOF_00281	Phobius	TRANSMEMBRANE	Region of a membrane-bound protein predicted to be embedded in the membrane.	NA	NA	specific_fp360
BLCPAMOF_00281	Phobius	TRANSMEMBRANE	Region of a membrane-bound protein predicted to be embedded in the membrane.	NA	NA	specific_fp360
BLCPAMOF_00281	Phobius	NON_CYTOPLASMIC_DOMAIN	Region of a membrane-bound protein predicted to be outside the membrane, in the extracellular region.	NA	NA	specific_fp360
BLCPAMOF_00281	TMHMM	TMhelix	Region of a membrane-bound protein predicted to be embedded in the membrane.	NA	NA	specific_fp360
BLCPAMOF_00281	Phobius	CYTOPLASMIC_DOMAIN	Region of a membrane-bound protein predicted to be outside the membrane, in the cytoplasm.	NA	NA	specific_fp360
BLCPAMOF_00281	Phobius	TRANSMEMBRANE	Region of a membrane-bound protein predicted to be embedded in the membrane.	NA	NA	specific_fp360
BLCPAMOF_00281	Pfam	PF07331	Tripartite tricarboxylate transporter TctB family	IPR009936	Protein of unknown function DUF1468	specific_fp360
BLCPAMOF_00281	TMHMM	TMhelix	Region of a membrane-bound protein predicted to be embedded in the membrane.	NA	NA	specific_fp360
BLCPAMOF_00281	TMHMM	TMhelix	Region of a membrane-bound protein predicted to be embedded in the membrane.	NA	NA	specific_fp360
BLCPAMOF_00281	TMHMM	TMhelix	Region of a membrane-bound protein predicted to be embedded in the membrane.	NA	NA	specific_fp360
BLCPAMOF_00281	Phobius	TRANSMEMBRANE	Region of a membrane-bound protein predicted to be embedded in the membrane.	NA	NA	specific_fp360
BLCPAMOF_00280	Phobius	NON_CYTOPLASMIC_DOMAIN	Region of a membrane-bound protein predicted to be outside the membrane, in the extracellular region.	NA	NA	specific_fp360
BLCPAMOF_00280	Phobius	NON_CYTOPLASMIC_DOMAIN	Region of a membrane-bound protein predicted to be outside the membrane, in the extracellular region.	NA	NA	specific_fp360
BLCPAMOF_00280	Phobius	TRANSMEMBRANE	Region of a membrane-bound protein predicted to be embedded in the membrane.	NA	NA	specific_fp360
BLCPAMOF_00280	TMHMM	TMhelix	Region of a membrane-bound protein predicted to be embedded in the membrane.	NA	NA	specific_fp360
BLCPAMOF_00280	TMHMM	TMhelix	Region of a membrane-bound protein predicted to be embedded in the membrane.	NA	NA	specific_fp360
BLCPAMOF_00280	Phobius	TRANSMEMBRANE	Region of a membrane-bound protein predicted to be embedded in the membrane.	NA	NA	specific_fp360
BLCPAMOF_00280	Phobius	NON_CYTOPLASMIC_DOMAIN	Region of a membrane-bound protein predicted to be outside the membrane, in the extracellular region.	NA	NA	specific_fp360
BLCPAMOF_00280	TMHMM	TMhelix	Region of a membrane-bound protein predicted to be embedded in the membrane.	NA	NA	specific_fp360
BLCPAMOF_00280	Phobius	TRANSMEMBRANE	Region of a membrane-bound protein predicted to be embedded in the membrane.	NA	NA	specific_fp360
BLCPAMOF_00280	Phobius	CYTOPLASMIC_DOMAIN	Region of a membrane-bound protein predicted to be outside the membrane, in the cytoplasm.	NA	NA	specific_fp360
BLCPAMOF_00280	TMHMM	TMhelix	Region of a membrane-bound protein predicted to be embedded in the membrane.	NA	NA	specific_fp360
BLCPAMOF_00280	Phobius	TRANSMEMBRANE	Region of a membrane-bound protein predicted to be embedded in the membrane.	NA	NA	specific_fp360
BLCPAMOF_00280	TMHMM	TMhelix	Region of a membrane-bound protein predicted to be embedded in the membrane.	NA	NA	specific_fp360
BLCPAMOF_00280	Phobius	CYTOPLASMIC_DOMAIN	Region of a membrane-bound protein predicted to be outside the membrane, in the cytoplasm.	NA	NA	specific_fp360
BLCPAMOF_00280	Phobius	CYTOPLASMIC_DOMAIN	Region of a membrane-bound protein predicted to be outside the membrane, in the cytoplasm.	NA	NA	specific_fp360
BLCPAMOF_00280	TMHMM	TMhelix	Region of a membrane-bound protein predicted to be embedded in the membrane.	NA	NA	specific_fp360
BLCPAMOF_00280	Phobius	TRANSMEMBRANE	Region of a membrane-bound protein predicted to be embedded in the membrane.	NA	NA	specific_fp360
BLCPAMOF_00280	Phobius	NON_CYTOPLASMIC_DOMAIN	Region of a membrane-bound protein predicted to be outside the membrane, in the extracellular region.	NA	NA	specific_fp360
BLCPAMOF_00280	TMHMM	TMhelix	Region of a membrane-bound protein predicted to be embedded in the membrane.	NA	NA	specific_fp360
BLCPAMOF_00280	Phobius	NON_CYTOPLASMIC_DOMAIN	Region of a membrane-bound protein predicted to be outside the membrane, in the extracellular region.	NA	NA	specific_fp360
BLCPAMOF_00280	Phobius	CYTOPLASMIC_DOMAIN	Region of a membrane-bound protein predicted to be outside the membrane, in the cytoplasm.	NA	NA	specific_fp360
BLCPAMOF_00280	Phobius	TRANSMEMBRANE	Region of a membrane-bound protein predicted to be embedded in the membrane.	NA	NA	specific_fp360
BLCPAMOF_00280	Phobius	CYTOPLASMIC_DOMAIN	Region of a membrane-bound protein predicted to be outside the membrane, in the cytoplasm.	NA	NA	specific_fp360
BLCPAMOF_00280	Phobius	TRANSMEMBRANE	Region of a membrane-bound protein predicted to be embedded in the membrane.	NA	NA	specific_fp360
BLCPAMOF_00280	Phobius	TRANSMEMBRANE	Region of a membrane-bound protein predicted to be embedded in the membrane.	NA	NA	specific_fp360
BLCPAMOF_00280	PANTHER	PTHR35342	NA	NA	NA	specific_fp360
BLCPAMOF_00280	TMHMM	TMhelix	Region of a membrane-bound protein predicted to be embedded in the membrane.	NA	NA	specific_fp360
BLCPAMOF_00280	Pfam	PF01970	Tripartite tricarboxylate transporter TctA family	IPR002823	Protein of unknown function DUF112, transmembrane	specific_fp360
BLCPAMOF_00280	Phobius	CYTOPLASMIC_DOMAIN	Region of a membrane-bound protein predicted to be outside the membrane, in the cytoplasm.	NA	NA	specific_fp360
BLCPAMOF_00280	TMHMM	TMhelix	Region of a membrane-bound protein predicted to be embedded in the membrane.	NA	NA	specific_fp360
BLCPAMOF_00280	Phobius	TRANSMEMBRANE	Region of a membrane-bound protein predicted to be embedded in the membrane.	NA	NA	specific_fp360
BLCPAMOF_00280	Phobius	TRANSMEMBRANE	Region of a membrane-bound protein predicted to be embedded in the membrane.	NA	NA	specific_fp360
BLCPAMOF_00280	Phobius	CYTOPLASMIC_DOMAIN	Region of a membrane-bound protein predicted to be outside the membrane, in the cytoplasm.	NA	NA	specific_fp360
BLCPAMOF_00280	Phobius	NON_CYTOPLASMIC_DOMAIN	Region of a membrane-bound protein predicted to be outside the membrane, in the extracellular region.	NA	NA	specific_fp360
BLCPAMOF_00280	Phobius	TRANSMEMBRANE	Region of a membrane-bound protein predicted to be embedded in the membrane.	NA	NA	specific_fp360
BLCPAMOF_00280	TMHMM	TMhelix	Region of a membrane-bound protein predicted to be embedded in the membrane.	NA	NA	specific_fp360
BLCPAMOF_00280	Phobius	TRANSMEMBRANE	Region of a membrane-bound protein predicted to be embedded in the membrane.	NA	NA	specific_fp360
BLCPAMOF_00280	Phobius	NON_CYTOPLASMIC_DOMAIN	Region of a membrane-bound protein predicted to be outside the membrane, in the extracellular region.	NA	NA	specific_fp360
BLCPAMOF_00280	Phobius	TRANSMEMBRANE	Region of a membrane-bound protein predicted to be embedded in the membrane.	NA	NA	specific_fp360
BLCPAMOF_00280	TMHMM	TMhelix	Region of a membrane-bound protein predicted to be embedded in the membrane.	NA	NA	specific_fp360
BLCPAMOF_00280	TMHMM	TMhelix	Region of a membrane-bound protein predicted to be embedded in the membrane.	NA	NA	specific_fp360
BLCPAMOF_00369	NA	NA	NA	NA	NA	specific_fp360
BLCPAMOF_01761	MobiDBLite	mobidb-lite	consensus disorder prediction	NA	NA	specific_fp360
BLCPAMOF_01889	Pfam	PF05713	Bacterial mobilisation protein (MobC)	IPR008687	Bacterial mobilisation	specific_fp360
BLCPAMOF_00680	Phobius	SIGNAL_PEPTIDE_N_REGION	N-terminal region of a signal peptide.	NA	NA	specific_fp360
BLCPAMOF_00680	Phobius	SIGNAL_PEPTIDE	Signal peptide region	NA	NA	specific_fp360
BLCPAMOF_00680	SignalP_GRAM_POSITIVE	SignalP-TM	NA	NA	NA	specific_fp360
BLCPAMOF_00680	Phobius	NON_CYTOPLASMIC_DOMAIN	Region of a membrane-bound protein predicted to be outside the membrane, in the extracellular region.	NA	NA	specific_fp360
BLCPAMOF_00680	Phobius	TRANSMEMBRANE	Region of a membrane-bound protein predicted to be embedded in the membrane.	NA	NA	specific_fp360
BLCPAMOF_00680	TMHMM	TMhelix	Region of a membrane-bound protein predicted to be embedded in the membrane.	NA	NA	specific_fp360
BLCPAMOF_00680	Phobius	TRANSMEMBRANE	Region of a membrane-bound protein predicted to be embedded in the membrane.	NA	NA	specific_fp360
BLCPAMOF_00680	TMHMM	TMhelix	Region of a membrane-bound protein predicted to be embedded in the membrane.	NA	NA	specific_fp360
BLCPAMOF_00680	Phobius	CYTOPLASMIC_DOMAIN	Region of a membrane-bound protein predicted to be outside the membrane, in the cytoplasm.	NA	NA	specific_fp360
BLCPAMOF_00680	TMHMM	TMhelix	Region of a membrane-bound protein predicted to be embedded in the membrane.	NA	NA	specific_fp360
BLCPAMOF_00680	Phobius	NON_CYTOPLASMIC_DOMAIN	Region of a membrane-bound protein predicted to be outside the membrane, in the extracellular region.	NA	NA	specific_fp360
BLCPAMOF_00680	Phobius	SIGNAL_PEPTIDE_H_REGION	Hydrophobic region of a signal peptide.	NA	NA	specific_fp360
BLCPAMOF_00680	Phobius	SIGNAL_PEPTIDE_C_REGION	C-terminal region of a signal peptide.	NA	NA	specific_fp360
BLCPAMOF_01882	Pfam	PF00293	NUDIX domain	IPR000086	NUDIX hydrolase domain	specific_fp360
BLCPAMOF_01882	Gene3D	G3DSA:3.90.79.10	NA	NA	NA	specific_fp360
BLCPAMOF_01882	SUPERFAMILY	SSF55811	NA	IPR015797	NUDIX hydrolase-like domain superfamily	specific_fp360
BLCPAMOF_01882	ProSiteProfiles	PS51462	Nudix hydrolase domain profile.	IPR000086	NUDIX hydrolase domain	specific_fp360
BLCPAMOF_01882	PANTHER	PTHR10885:SF7	NA	NA	NA	specific_fp360
BLCPAMOF_01882	ProSitePatterns	PS00893	Nudix box signature.	IPR020084	NUDIX hydrolase, conserved site	specific_fp360
BLCPAMOF_01882	PANTHER	PTHR10885	NA	NA	NA	specific_fp360
BLCPAMOF_01579	Coils	Coil	NA	NA	NA	specific_fp360
BLCPAMOF_02285	Pfam	PF03417	Acyl-coenzyme A:6-aminopenicillanic acid acyl-transferase	IPR005079	Peptidase C45	specific_fp360
BLCPAMOF_02285	Phobius	SIGNAL_PEPTIDE_C_REGION	C-terminal region of a signal peptide.	NA	NA	specific_fp360
BLCPAMOF_02285	Phobius	SIGNAL_PEPTIDE	Signal peptide region	NA	NA	specific_fp360
BLCPAMOF_02285	TMHMM	TMhelix	Region of a membrane-bound protein predicted to be embedded in the membrane.	NA	NA	specific_fp360
BLCPAMOF_02285	SignalP_GRAM_POSITIVE	SignalP-TM	NA	NA	NA	specific_fp360
BLCPAMOF_02285	SUPERFAMILY	SSF56235	NA	IPR029055	Nucleophile aminohydrolases, N-terminal	specific_fp360
BLCPAMOF_02285	Gene3D	G3DSA:3.60.60.10	NA	NA	NA	specific_fp360
BLCPAMOF_02285	Phobius	NON_CYTOPLASMIC_DOMAIN	Region of a membrane-bound protein predicted to be outside the membrane, in the extracellular region.	NA	NA	specific_fp360
BLCPAMOF_02285	Phobius	SIGNAL_PEPTIDE_H_REGION	Hydrophobic region of a signal peptide.	NA	NA	specific_fp360
BLCPAMOF_02285	Phobius	SIGNAL_PEPTIDE_N_REGION	N-terminal region of a signal peptide.	NA	NA	specific_fp360
BLCPAMOF_02285	PANTHER	PTHR35527	NA	NA	NA	specific_fp360
BLCPAMOF_02496	NA	NA	NA	NA	NA	specific_fp360
BLCPAMOF_00204	Phobius	TRANSMEMBRANE	Region of a membrane-bound protein predicted to be embedded in the membrane.	NA	NA	specific_fp360
BLCPAMOF_00204	TMHMM	TMhelix	Region of a membrane-bound protein predicted to be embedded in the membrane.	NA	NA	specific_fp360
BLCPAMOF_00204	Phobius	TRANSMEMBRANE	Region of a membrane-bound protein predicted to be embedded in the membrane.	NA	NA	specific_fp360
BLCPAMOF_00204	Pfam	PF01970	Tripartite tricarboxylate transporter TctA family	IPR002823	Protein of unknown function DUF112, transmembrane	specific_fp360
BLCPAMOF_00204	Phobius	NON_CYTOPLASMIC_DOMAIN	Region of a membrane-bound protein predicted to be outside the membrane, in the extracellular region.	NA	NA	specific_fp360
BLCPAMOF_00204	Phobius	CYTOPLASMIC_DOMAIN	Region of a membrane-bound protein predicted to be outside the membrane, in the cytoplasm.	NA	NA	specific_fp360
BLCPAMOF_00204	TMHMM	TMhelix	Region of a membrane-bound protein predicted to be embedded in the membrane.	NA	NA	specific_fp360
BLCPAMOF_00204	Phobius	TRANSMEMBRANE	Region of a membrane-bound protein predicted to be embedded in the membrane.	NA	NA	specific_fp360
BLCPAMOF_00204	Phobius	TRANSMEMBRANE	Region of a membrane-bound protein predicted to be embedded in the membrane.	NA	NA	specific_fp360
BLCPAMOF_00204	Phobius	CYTOPLASMIC_DOMAIN	Region of a membrane-bound protein predicted to be outside the membrane, in the cytoplasm.	NA	NA	specific_fp360
BLCPAMOF_00204	Phobius	TRANSMEMBRANE	Region of a membrane-bound protein predicted to be embedded in the membrane.	NA	NA	specific_fp360
BLCPAMOF_00204	Phobius	CYTOPLASMIC_DOMAIN	Region of a membrane-bound protein predicted to be outside the membrane, in the cytoplasm.	NA	NA	specific_fp360
BLCPAMOF_00204	PANTHER	PTHR35342	NA	NA	NA	specific_fp360
BLCPAMOF_00204	TMHMM	TMhelix	Region of a membrane-bound protein predicted to be embedded in the membrane.	NA	NA	specific_fp360
BLCPAMOF_00204	TMHMM	TMhelix	Region of a membrane-bound protein predicted to be embedded in the membrane.	NA	NA	specific_fp360
BLCPAMOF_00204	Phobius	CYTOPLASMIC_DOMAIN	Region of a membrane-bound protein predicted to be outside the membrane, in the cytoplasm.	NA	NA	specific_fp360
BLCPAMOF_00204	TMHMM	TMhelix	Region of a membrane-bound protein predicted to be embedded in the membrane.	NA	NA	specific_fp360
BLCPAMOF_00204	TMHMM	TMhelix	Region of a membrane-bound protein predicted to be embedded in the membrane.	NA	NA	specific_fp360
BLCPAMOF_00204	TMHMM	TMhelix	Region of a membrane-bound protein predicted to be embedded in the membrane.	NA	NA	specific_fp360
BLCPAMOF_00204	Phobius	NON_CYTOPLASMIC_DOMAIN	Region of a membrane-bound protein predicted to be outside the membrane, in the extracellular region.	NA	NA	specific_fp360
BLCPAMOF_00204	Phobius	TRANSMEMBRANE	Region of a membrane-bound protein predicted to be embedded in the membrane.	NA	NA	specific_fp360
BLCPAMOF_00204	Phobius	NON_CYTOPLASMIC_DOMAIN	Region of a membrane-bound protein predicted to be outside the membrane, in the extracellular region.	NA	NA	specific_fp360
BLCPAMOF_00204	Phobius	TRANSMEMBRANE	Region of a membrane-bound protein predicted to be embedded in the membrane.	NA	NA	specific_fp360
BLCPAMOF_00204	Phobius	NON_CYTOPLASMIC_DOMAIN	Region of a membrane-bound protein predicted to be outside the membrane, in the extracellular region.	NA	NA	specific_fp360
BLCPAMOF_00204	TMHMM	TMhelix	Region of a membrane-bound protein predicted to be embedded in the membrane.	NA	NA	specific_fp360
BLCPAMOF_00204	Phobius	TRANSMEMBRANE	Region of a membrane-bound protein predicted to be embedded in the membrane.	NA	NA	specific_fp360
BLCPAMOF_00204	Phobius	CYTOPLASMIC_DOMAIN	Region of a membrane-bound protein predicted to be outside the membrane, in the cytoplasm.	NA	NA	specific_fp360
BLCPAMOF_00204	TMHMM	TMhelix	Region of a membrane-bound protein predicted to be embedded in the membrane.	NA	NA	specific_fp360
BLCPAMOF_00204	Phobius	TRANSMEMBRANE	Region of a membrane-bound protein predicted to be embedded in the membrane.	NA	NA	specific_fp360
BLCPAMOF_00204	PANTHER	PTHR35342:SF5	NA	NA	NA	specific_fp360
BLCPAMOF_00204	Phobius	NON_CYTOPLASMIC_DOMAIN	Region of a membrane-bound protein predicted to be outside the membrane, in the extracellular region.	NA	NA	specific_fp360
BLCPAMOF_00204	Phobius	TRANSMEMBRANE	Region of a membrane-bound protein predicted to be embedded in the membrane.	NA	NA	specific_fp360
BLCPAMOF_00204	TMHMM	TMhelix	Region of a membrane-bound protein predicted to be embedded in the membrane.	NA	NA	specific_fp360
BLCPAMOF_00204	TMHMM	TMhelix	Region of a membrane-bound protein predicted to be embedded in the membrane.	NA	NA	specific_fp360
BLCPAMOF_00204	TMHMM	TMhelix	Region of a membrane-bound protein predicted to be embedded in the membrane.	NA	NA	specific_fp360
BLCPAMOF_00204	Phobius	NON_CYTOPLASMIC_DOMAIN	Region of a membrane-bound protein predicted to be outside the membrane, in the extracellular region.	NA	NA	specific_fp360
BLCPAMOF_00204	Phobius	TRANSMEMBRANE	Region of a membrane-bound protein predicted to be embedded in the membrane.	NA	NA	specific_fp360
BLCPAMOF_00204	Phobius	TRANSMEMBRANE	Region of a membrane-bound protein predicted to be embedded in the membrane.	NA	NA	specific_fp360
BLCPAMOF_00204	Phobius	CYTOPLASMIC_DOMAIN	Region of a membrane-bound protein predicted to be outside the membrane, in the cytoplasm.	NA	NA	specific_fp360
BLCPAMOF_00204	Phobius	NON_CYTOPLASMIC_DOMAIN	Region of a membrane-bound protein predicted to be outside the membrane, in the extracellular region.	NA	NA	specific_fp360
BLCPAMOF_00203	Phobius	NON_CYTOPLASMIC_DOMAIN	Region of a membrane-bound protein predicted to be outside the membrane, in the extracellular region.	NA	NA	specific_fp360
BLCPAMOF_00203	Phobius	NON_CYTOPLASMIC_DOMAIN	Region of a membrane-bound protein predicted to be outside the membrane, in the extracellular region.	NA	NA	specific_fp360
BLCPAMOF_00203	Phobius	TRANSMEMBRANE	Region of a membrane-bound protein predicted to be embedded in the membrane.	NA	NA	specific_fp360
BLCPAMOF_00203	Pfam	PF07331	Tripartite tricarboxylate transporter TctB family	IPR009936	Protein of unknown function DUF1468	specific_fp360
BLCPAMOF_00203	Phobius	NON_CYTOPLASMIC_DOMAIN	Region of a membrane-bound protein predicted to be outside the membrane, in the extracellular region.	NA	NA	specific_fp360
BLCPAMOF_00203	Phobius	CYTOPLASMIC_DOMAIN	Region of a membrane-bound protein predicted to be outside the membrane, in the cytoplasm.	NA	NA	specific_fp360
BLCPAMOF_00203	TMHMM	TMhelix	Region of a membrane-bound protein predicted to be embedded in the membrane.	NA	NA	specific_fp360
BLCPAMOF_00203	Phobius	CYTOPLASMIC_DOMAIN	Region of a membrane-bound protein predicted to be outside the membrane, in the cytoplasm.	NA	NA	specific_fp360
BLCPAMOF_00203	TMHMM	TMhelix	Region of a membrane-bound protein predicted to be embedded in the membrane.	NA	NA	specific_fp360
BLCPAMOF_00203	Phobius	TRANSMEMBRANE	Region of a membrane-bound protein predicted to be embedded in the membrane.	NA	NA	specific_fp360
BLCPAMOF_00203	TMHMM	TMhelix	Region of a membrane-bound protein predicted to be embedded in the membrane.	NA	NA	specific_fp360
BLCPAMOF_00203	TMHMM	TMhelix	Region of a membrane-bound protein predicted to be embedded in the membrane.	NA	NA	specific_fp360
BLCPAMOF_00203	Phobius	TRANSMEMBRANE	Region of a membrane-bound protein predicted to be embedded in the membrane.	NA	NA	specific_fp360
BLCPAMOF_00203	Phobius	TRANSMEMBRANE	Region of a membrane-bound protein predicted to be embedded in the membrane.	NA	NA	specific_fp360
BLCPAMOF_00203	Phobius	CYTOPLASMIC_DOMAIN	Region of a membrane-bound protein predicted to be outside the membrane, in the cytoplasm.	NA	NA	specific_fp360
BLCPAMOF_00203	TMHMM	TMhelix	Region of a membrane-bound protein predicted to be embedded in the membrane.	NA	NA	specific_fp360
BLCPAMOF_00203	Phobius	TRANSMEMBRANE	Region of a membrane-bound protein predicted to be embedded in the membrane.	NA	NA	specific_fp360
BLCPAMOF_00202	Gene3D	G3DSA:3.40.190.150	NA	IPR042100	Bordetella uptake gene, domain 1	specific_fp360
BLCPAMOF_00202	PIRSF	PIRSF017082	NA	IPR005064	Bordetella uptake gene	specific_fp360
BLCPAMOF_00202	Pfam	PF03401	Tripartite tricarboxylate transporter family receptor	IPR005064	Bordetella uptake gene	specific_fp360
BLCPAMOF_00202	Phobius	SIGNAL_PEPTIDE	Signal peptide region	NA	NA	specific_fp360
BLCPAMOF_00202	ProSiteProfiles	PS51318	Twin arginine translocation (Tat) signal profile.	IPR006311	Twin-arginine translocation pathway, signal sequence	specific_fp360
BLCPAMOF_00202	PANTHER	PTHR42928:SF5	NA	NA	NA	specific_fp360
BLCPAMOF_00202	SignalP_GRAM_NEGATIVE	SignalP-noTM	NA	NA	NA	specific_fp360
BLCPAMOF_00202	Phobius	NON_CYTOPLASMIC_DOMAIN	Region of a membrane-bound protein predicted to be outside the membrane, in the extracellular region.	NA	NA	specific_fp360
BLCPAMOF_00202	CDD	cd07012	PBP2_Bug_TTT	NA	NA	specific_fp360
BLCPAMOF_00202	Gene3D	G3DSA:3.40.190.10	NA	NA	NA	specific_fp360
BLCPAMOF_00202	Pfam	PF10518	TAT (twin-arginine translocation) pathway signal sequence	IPR019546	Twin-arginine translocation pathway, signal sequence, bacterial/archaeal	specific_fp360
BLCPAMOF_00202	PANTHER	PTHR42928	NA	IPR005064	Bordetella uptake gene	specific_fp360
BLCPAMOF_00202	Phobius	SIGNAL_PEPTIDE_N_REGION	N-terminal region of a signal peptide.	NA	NA	specific_fp360
BLCPAMOF_00202	SignalP_GRAM_POSITIVE	SignalP-TM	NA	NA	NA	specific_fp360
BLCPAMOF_00202	Phobius	SIGNAL_PEPTIDE_C_REGION	C-terminal region of a signal peptide.	NA	NA	specific_fp360
BLCPAMOF_00202	Phobius	SIGNAL_PEPTIDE_H_REGION	Hydrophobic region of a signal peptide.	NA	NA	specific_fp360
BLCPAMOF_02493	NA	NA	NA	NA	NA	specific_fp360
BLCPAMOF_02825	CDD	cd06587	VOC	NA	NA	specific_fp360
BLCPAMOF_02825	PANTHER	PTHR43048	NA	NA	NA	specific_fp360
BLCPAMOF_02825	Pfam	PF13669	Glyoxalase/Bleomycin resistance protein/Dioxygenase superfamily	NA	NA	specific_fp360
BLCPAMOF_02825	ProSiteProfiles	PS51819	Vicinal oxygen chelate (VOC) domain profile.	IPR037523	Vicinal oxygen chelate (VOC) domain	specific_fp360
BLCPAMOF_02825	SUPERFAMILY	SSF54593	NA	IPR029068	Glyoxalase/Bleomycin resistance protein/Dihydroxybiphenyl dioxygenase	specific_fp360
BLCPAMOF_02825	Gene3D	G3DSA:3.10.180.10	NA	IPR029068	Glyoxalase/Bleomycin resistance protein/Dihydroxybiphenyl dioxygenase	specific_fp360
BLCPAMOF_02752	SignalP_EUK	SignalP-noTM	NA	NA	NA	specific_fp360
BLCPAMOF_02752	Phobius	SIGNAL_PEPTIDE_N_REGION	N-terminal region of a signal peptide.	NA	NA	specific_fp360
BLCPAMOF_02752	SignalP_GRAM_NEGATIVE	SignalP-noTM	NA	NA	NA	specific_fp360
BLCPAMOF_02752	Phobius	SIGNAL_PEPTIDE_H_REGION	Hydrophobic region of a signal peptide.	NA	NA	specific_fp360
BLCPAMOF_02752	SignalP_GRAM_POSITIVE	SignalP-TM	NA	NA	NA	specific_fp360
BLCPAMOF_02752	ProSiteProfiles	PS51318	Twin arginine translocation (Tat) signal profile.	IPR006311	Twin-arginine translocation pathway, signal sequence	specific_fp360
BLCPAMOF_02752	Phobius	SIGNAL_PEPTIDE_C_REGION	C-terminal region of a signal peptide.	NA	NA	specific_fp360
BLCPAMOF_02752	Phobius	SIGNAL_PEPTIDE	Signal peptide region	NA	NA	specific_fp360
BLCPAMOF_02752	Phobius	NON_CYTOPLASMIC_DOMAIN	Region of a membrane-bound protein predicted to be outside the membrane, in the extracellular region.	NA	NA	specific_fp360
BLCPAMOF_02713	NA	NA	NA	NA	NA	specific_fp360
BLCPAMOF_02056	NA	NA	NA	NA	NA	specific_fp360
BLCPAMOF_02823	PANTHER	PTHR18964	NA	IPR000600	ROK family	specific_fp360
BLCPAMOF_02823	SUPERFAMILY	SSF53067	NA	IPR043129	ATPase, nucleotide binding domain	specific_fp360
BLCPAMOF_02823	Pfam	PF00480	ROK family	IPR000600	ROK family	specific_fp360
BLCPAMOF_02823	SUPERFAMILY	SSF46785	NA	IPR036390	Winged helix DNA-binding domain superfamily	specific_fp360
BLCPAMOF_02823	PANTHER	PTHR18964:SF166	NA	NA	NA	specific_fp360
BLCPAMOF_02823	Pfam	PF13412	Winged helix-turn-helix DNA-binding	NA	NA	specific_fp360
BLCPAMOF_02823	Gene3D	G3DSA:3.30.420.40	NA	NA	NA	specific_fp360
BLCPAMOF_02823	Gene3D	G3DSA:3.30.420.40	NA	NA	NA	specific_fp360
BLCPAMOF_02823	Gene3D	G3DSA:1.10.10.10	NA	IPR036388	Winged helix-like DNA-binding domain superfamily	specific_fp360
BLCPAMOF_02823	CDD	cd00012	NBD_sugar-kinase_HSP70_actin	NA	NA	specific_fp360
BLCPAMOF_01871	Phobius	SIGNAL_PEPTIDE_H_REGION	Hydrophobic region of a signal peptide.	NA	NA	specific_fp360
BLCPAMOF_01871	Phobius	CYTOPLASMIC_DOMAIN	Region of a membrane-bound protein predicted to be outside the membrane, in the cytoplasm.	NA	NA	specific_fp360
BLCPAMOF_01871	TMHMM	TMhelix	Region of a membrane-bound protein predicted to be embedded in the membrane.	NA	NA	specific_fp360
BLCPAMOF_01871	Phobius	SIGNAL_PEPTIDE	Signal peptide region	NA	NA	specific_fp360
BLCPAMOF_01871	Phobius	NON_CYTOPLASMIC_DOMAIN	Region of a membrane-bound protein predicted to be outside the membrane, in the extracellular region.	NA	NA	specific_fp360
BLCPAMOF_01871	Phobius	SIGNAL_PEPTIDE_N_REGION	N-terminal region of a signal peptide.	NA	NA	specific_fp360
BLCPAMOF_01871	TMHMM	TMhelix	Region of a membrane-bound protein predicted to be embedded in the membrane.	NA	NA	specific_fp360
BLCPAMOF_01871	Phobius	CYTOPLASMIC_DOMAIN	Region of a membrane-bound protein predicted to be outside the membrane, in the cytoplasm.	NA	NA	specific_fp360
BLCPAMOF_01871	Phobius	SIGNAL_PEPTIDE_C_REGION	C-terminal region of a signal peptide.	NA	NA	specific_fp360
BLCPAMOF_01871	Phobius	TRANSMEMBRANE	Region of a membrane-bound protein predicted to be embedded in the membrane.	NA	NA	specific_fp360
BLCPAMOF_01871	Phobius	CYTOPLASMIC_DOMAIN	Region of a membrane-bound protein predicted to be outside the membrane, in the cytoplasm.	NA	NA	specific_fp360
BLCPAMOF_01871	TMHMM	TMhelix	Region of a membrane-bound protein predicted to be embedded in the membrane.	NA	NA	specific_fp360
BLCPAMOF_01871	Phobius	TRANSMEMBRANE	Region of a membrane-bound protein predicted to be embedded in the membrane.	NA	NA	specific_fp360
BLCPAMOF_01871	Phobius	NON_CYTOPLASMIC_DOMAIN	Region of a membrane-bound protein predicted to be outside the membrane, in the extracellular region.	NA	NA	specific_fp360
BLCPAMOF_01871	Phobius	TRANSMEMBRANE	Region of a membrane-bound protein predicted to be embedded in the membrane.	NA	NA	specific_fp360
BLCPAMOF_01871	Phobius	NON_CYTOPLASMIC_DOMAIN	Region of a membrane-bound protein predicted to be outside the membrane, in the extracellular region.	NA	NA	specific_fp360
BLCPAMOF_01871	Pfam	PF13346	ABC-2 family transporter protein	IPR025699	ABC-2 membrane transporter-like	specific_fp360
BLCPAMOF_01871	TMHMM	TMhelix	Region of a membrane-bound protein predicted to be embedded in the membrane.	NA	NA	specific_fp360
BLCPAMOF_01871	TMHMM	TMhelix	Region of a membrane-bound protein predicted to be embedded in the membrane.	NA	NA	specific_fp360
BLCPAMOF_01871	Phobius	TRANSMEMBRANE	Region of a membrane-bound protein predicted to be embedded in the membrane.	NA	NA	specific_fp360
BLCPAMOF_01871	Phobius	TRANSMEMBRANE	Region of a membrane-bound protein predicted to be embedded in the membrane.	NA	NA	specific_fp360
BLCPAMOF_01871	TMHMM	TMhelix	Region of a membrane-bound protein predicted to be embedded in the membrane.	NA	NA	specific_fp360
BLCPAMOF_01871	PANTHER	PTHR41309	NA	NA	NA	specific_fp360
BLCPAMOF_01870	Phobius	NON_CYTOPLASMIC_DOMAIN	Region of a membrane-bound protein predicted to be outside the membrane, in the extracellular region.	NA	NA	specific_fp360
BLCPAMOF_01870	Phobius	SIGNAL_PEPTIDE_H_REGION	Hydrophobic region of a signal peptide.	NA	NA	specific_fp360
BLCPAMOF_01870	Phobius	SIGNAL_PEPTIDE_C_REGION	C-terminal region of a signal peptide.	NA	NA	specific_fp360
BLCPAMOF_01870	Phobius	SIGNAL_PEPTIDE_N_REGION	N-terminal region of a signal peptide.	NA	NA	specific_fp360
BLCPAMOF_01870	Phobius	SIGNAL_PEPTIDE	Signal peptide region	NA	NA	specific_fp360
BLCPAMOF_01870	TMHMM	TMhelix	Region of a membrane-bound protein predicted to be embedded in the membrane.	NA	NA	specific_fp360
BLCPAMOF_02653	Pfam	PF10020	Uncharacterized protein conserved in bacteria (DUF2262)	IPR019260	Domain of unknown function DUF2262	specific_fp360
BLCPAMOF_02107	Pfam	PF04952	Succinylglutamate desuccinylase / Aspartoacylase family	IPR007036	Succinylglutamate desuccinylase/aspartoacylase	specific_fp360
BLCPAMOF_02107	Gene3D	G3DSA:3.40.630.10	NA	NA	NA	specific_fp360
BLCPAMOF_02107	PANTHER	PTHR37326	NA	NA	NA	specific_fp360
BLCPAMOF_02107	SUPERFAMILY	SSF53187	NA	NA	NA	specific_fp360
BLCPAMOF_02107	CDD	cd06253	M14_ASTE_ASPA-like	NA	NA	specific_fp360
BLCPAMOF_01921	MobiDBLite	mobidb-lite	consensus disorder prediction	NA	NA	specific_fp360
BLCPAMOF_01921	Pfam	PF18796	Large polyvalent protein-associated domain 1	IPR041047	Large polyvalent protein-associated domain 1	specific_fp360
BLCPAMOF_01878	Phobius	NON_CYTOPLASMIC_DOMAIN	Region of a membrane-bound protein predicted to be outside the membrane, in the extracellular region.	NA	NA	specific_fp360
BLCPAMOF_01878	Phobius	TRANSMEMBRANE	Region of a membrane-bound protein predicted to be embedded in the membrane.	NA	NA	specific_fp360
BLCPAMOF_01878	Phobius	TRANSMEMBRANE	Region of a membrane-bound protein predicted to be embedded in the membrane.	NA	NA	specific_fp360
BLCPAMOF_01878	TMHMM	TMhelix	Region of a membrane-bound protein predicted to be embedded in the membrane.	NA	NA	specific_fp360
BLCPAMOF_01878	Phobius	TRANSMEMBRANE	Region of a membrane-bound protein predicted to be embedded in the membrane.	NA	NA	specific_fp360
BLCPAMOF_01878	Phobius	NON_CYTOPLASMIC_DOMAIN	Region of a membrane-bound protein predicted to be outside the membrane, in the extracellular region.	NA	NA	specific_fp360
BLCPAMOF_01878	TMHMM	TMhelix	Region of a membrane-bound protein predicted to be embedded in the membrane.	NA	NA	specific_fp360
BLCPAMOF_01878	Phobius	CYTOPLASMIC_DOMAIN	Region of a membrane-bound protein predicted to be outside the membrane, in the cytoplasm.	NA	NA	specific_fp360
BLCPAMOF_01878	Phobius	CYTOPLASMIC_DOMAIN	Region of a membrane-bound protein predicted to be outside the membrane, in the cytoplasm.	NA	NA	specific_fp360
BLCPAMOF_01878	TMHMM	TMhelix	Region of a membrane-bound protein predicted to be embedded in the membrane.	NA	NA	specific_fp360
BLCPAMOF_01878	TMHMM	TMhelix	Region of a membrane-bound protein predicted to be embedded in the membrane.	NA	NA	specific_fp360
BLCPAMOF_01878	Phobius	CYTOPLASMIC_DOMAIN	Region of a membrane-bound protein predicted to be outside the membrane, in the cytoplasm.	NA	NA	specific_fp360
BLCPAMOF_01878	Phobius	TRANSMEMBRANE	Region of a membrane-bound protein predicted to be embedded in the membrane.	NA	NA	specific_fp360
BLCPAMOF_00199	Coils	Coil	NA	NA	NA	specific_fp360
BLCPAMOF_00199	Pfam	PF11185	Protein of unknown function (DUF2971)	IPR021352	Protein of unknown function DUF2971	specific_fp360
BLCPAMOF_00872	Phobius	SIGNAL_PEPTIDE_C_REGION	C-terminal region of a signal peptide.	NA	NA	specific_fp360
BLCPAMOF_00872	Phobius	NON_CYTOPLASMIC_DOMAIN	Region of a membrane-bound protein predicted to be outside the membrane, in the extracellular region.	NA	NA	specific_fp360
BLCPAMOF_00872	Phobius	SIGNAL_PEPTIDE_H_REGION	Hydrophobic region of a signal peptide.	NA	NA	specific_fp360
BLCPAMOF_00872	Phobius	SIGNAL_PEPTIDE_N_REGION	N-terminal region of a signal peptide.	NA	NA	specific_fp360
BLCPAMOF_00872	Phobius	SIGNAL_PEPTIDE	Signal peptide region	NA	NA	specific_fp360
BLCPAMOF_02574	Phobius	SIGNAL_PEPTIDE_C_REGION	C-terminal region of a signal peptide.	NA	NA	specific_fp360
BLCPAMOF_02574	SignalP_GRAM_NEGATIVE	SignalP-noTM	NA	NA	NA	specific_fp360
BLCPAMOF_02574	PANTHER	PTHR30006:SF2	NA	NA	NA	specific_fp360
BLCPAMOF_02574	PIRSF	PIRSF002825	NA	IPR026045	Ferric binding protein	specific_fp360
BLCPAMOF_02574	ProSiteProfiles	PS51318	Twin arginine translocation (Tat) signal profile.	IPR006311	Twin-arginine translocation pathway, signal sequence	specific_fp360
BLCPAMOF_02574	PANTHER	PTHR30006	NA	NA	NA	specific_fp360
BLCPAMOF_02574	Phobius	SIGNAL_PEPTIDE_H_REGION	Hydrophobic region of a signal peptide.	NA	NA	specific_fp360
BLCPAMOF_02574	SignalP_EUK	SignalP-noTM	NA	NA	NA	specific_fp360
BLCPAMOF_02574	CDD	cd13546	PBP2_BitB	NA	NA	specific_fp360
BLCPAMOF_02574	SUPERFAMILY	SSF53850	NA	NA	NA	specific_fp360
BLCPAMOF_02574	Phobius	NON_CYTOPLASMIC_DOMAIN	Region of a membrane-bound protein predicted to be outside the membrane, in the extracellular region.	NA	NA	specific_fp360
BLCPAMOF_02574	Pfam	PF13343	Bacterial extracellular solute-binding protein	NA	NA	specific_fp360
BLCPAMOF_02574	Gene3D	G3DSA:3.40.190.10	NA	NA	NA	specific_fp360
BLCPAMOF_02574	SignalP_GRAM_POSITIVE	SignalP-TM	NA	NA	NA	specific_fp360
BLCPAMOF_02574	Phobius	SIGNAL_PEPTIDE_N_REGION	N-terminal region of a signal peptide.	NA	NA	specific_fp360
BLCPAMOF_02574	Phobius	SIGNAL_PEPTIDE	Signal peptide region	NA	NA	specific_fp360
BLCPAMOF_02574	Gene3D	G3DSA:3.40.190.10	NA	NA	NA	specific_fp360
BLCPAMOF_02479	Pfam	PF13443	Cro/C1-type HTH DNA-binding domain	IPR001387	Cro/C1-type helix-turn-helix domain	specific_fp360
BLCPAMOF_02479	SUPERFAMILY	SSF47413	NA	IPR010982	Lambda repressor-like, DNA-binding domain superfamily	specific_fp360
BLCPAMOF_02479	SMART	SM00530	NA	IPR001387	Cro/C1-type helix-turn-helix domain	specific_fp360
BLCPAMOF_02479	Gene3D	G3DSA:1.10.260.40	NA	IPR010982	Lambda repressor-like, DNA-binding domain superfamily	specific_fp360
BLCPAMOF_02479	ProSiteProfiles	PS50943	Cro/C1-type HTH domain profile.	IPR001387	Cro/C1-type helix-turn-helix domain	specific_fp360
BLCPAMOF_02474	Phobius	NON_CYTOPLASMIC_DOMAIN	Region of a membrane-bound protein predicted to be outside the membrane, in the extracellular region.	NA	NA	specific_fp360
BLCPAMOF_02474	TMHMM	TMhelix	Region of a membrane-bound protein predicted to be embedded in the membrane.	NA	NA	specific_fp360
BLCPAMOF_02474	Phobius	TRANSMEMBRANE	Region of a membrane-bound protein predicted to be embedded in the membrane.	NA	NA	specific_fp360
BLCPAMOF_02474	Phobius	TRANSMEMBRANE	Region of a membrane-bound protein predicted to be embedded in the membrane.	NA	NA	specific_fp360
BLCPAMOF_02474	TMHMM	TMhelix	Region of a membrane-bound protein predicted to be embedded in the membrane.	NA	NA	specific_fp360
BLCPAMOF_02474	TMHMM	TMhelix	Region of a membrane-bound protein predicted to be embedded in the membrane.	NA	NA	specific_fp360
BLCPAMOF_02474	Phobius	TRANSMEMBRANE	Region of a membrane-bound protein predicted to be embedded in the membrane.	NA	NA	specific_fp360
BLCPAMOF_02474	Phobius	CYTOPLASMIC_DOMAIN	Region of a membrane-bound protein predicted to be outside the membrane, in the cytoplasm.	NA	NA	specific_fp360
[truncated: 223 more rows]
