# Supplementary material for: Identification of Faecalibacterium prausnitzii strains for gut microbiome-based intervention in Alzheimer’s-type dementia
Source: Cell Rep Med. 2021 Sep 14;2(9):100398. doi: 10.1016/j.xcrm.2021.100398 (PMC8484692; doi:10.1016/j.xcrm.2021.100398)
Supplement: Table S6. Results of the comparisons of the abundance of the specific orthologs, related to Figure 6 — Table S6_A. Results of the comparisons of the abundance of the specific orthologs of Fp14 and Fp360 (Orthofinder). Table S6_B. Results of the comparisons of the abundance of the specific orthologs of Fp14 and Fp360 (Roary). [file mmc5.xlsx]

## Sheet: Table S6_A
Table S6_A. Results of the comparisons of the abundance of the specific orthologs of Fp14 and Fp360 (Orthofinder). Related to Figure 6.
	Orthologs found only in specific strains or orthologs that contained KEGG Orthologs (KOs) found only in specific strains by using two different ortholog finding tools were defined as "specific orthologs"
	category
	shared:	specific orthologs shared only by Fp14 and Fp360
	specific_fp14:	specific orthologs found solely in Fp14
	specific_fp360:	specific orthologs found solely in Fp360
	The abundance of orthologs were determined to be either significantly increased or decreased in each stage (MCI (M), and AD (A)) compared with the healthy (H) group using a two-sided Wilcoxon rank sum test. In addition, a Benjamini-Hochberg false-discovery rate-corrected p value (q value) was estimated.
ortholog_orthofinder (specific orthologs)	median	mean	H.mean	M.mean	A.mean	H.median	M.median	A.median	log2_mean_M_H	log2_mean_A_H	log2_median_M_H	log2_median_A_H	HvsM (pvalue)	HvsA (pvalue)	HvsM (qvalue)	HvsA (qvalue)	category
OG0002296	32.3144	37.3335	41.7145	33.5215	32.3589	38.4177	22.785	30.0974	-0.315464	-0.366386	-0.753688	-0.352133	0.450788	0.651964	0.678455	0.951962	shared
OG0003536	20.3367	25.4732	32.3019	16.5929	24.0164	26.4836	8.31721	9.63531	-0.961054	-0.4276	-1.67093	-1.4587	0.0226271	0.222294	0.213178	0.793831	shared
OG0003537	56.2488	64.8336	78.3149	48.3986	59.6078	66.2789	31.6982	52.6856	-0.694321	-0.393786	-1.06415	-0.331141	0.115791	0.49912	0.325316	0.895161	shared
OG0003538	44.0817	55.1206	70.2879	40.721	40.475	55.9763	24.3268	24.9265	-0.787502	-0.796246	-1.20227	-1.16714	0.131428	0.296036	0.347992	0.825398	shared
OG0001676	397.577	439.911	534.108	324.115	405.453	503.46	319.375	429.986	-0.720628	-0.397597	-0.656623	-0.227585	0.00237439	0.296036	0.212119	0.825398	specific_fp14
OG0000069	178.297	190.076	229.322	156.535	144.21	224.934	149.226	163.905	-0.55089	-0.669208	-0.592	-0.456639	0.0121354	0.0314652	0.212119	0.586871	specific_fp14
OG0003846	0	0.00813226	0	0.0233125	0	0	0	0	Inf	NA	NA	NA	0.259796	NA	0.501276	NA	specific_fp14
OG0003847	0.21099	15.8313	20.0945	7.8281	20.1917	0.544456	0	7.57376	-1.36006	0.0069638	#NAME?	3.79812	0.444744	0.407139	0.673835	0.881848	specific_fp14
OG0003848	0	3.26314	3.09803	2.86972	4.60152	0	0	0	-0.11044	0.570759	NA	NA	0.429868	0.47465	0.665047	0.895161	specific_fp14
OG0003849	0	4.0334	6.05838	1.92668	2.47284	0	0	0	-1.65281	-1.29276	NA	NA	0.486087	1	0.707189	1	specific_fp14
OG0003850	0	4.0757	4.7475	2.67675	5.05805	0	0	0	-0.826684	0.0914152	NA	NA	0.429868	0.47465	0.665047	0.895161	specific_fp14
OG0003851	0	0.995812	1.27684	1.06708	0	0	0	0	-0.258913	#NAME?	NA	NA	0.791324	0.440062	0.912627	0.888199	specific_fp14
OG0003852	0	8.00566	5.99064	12.3492	4.74312	0	0	0	1.04364	-0.336873	NA	NA	0.800152	0.464291	0.912627	0.892687	specific_fp14
OG0003853	0	22.3054	15.8108	36.1909	12.0344	0	0	2.60827	1.19472	-0.393743	NA	Inf	1	0.256765	1	0.811609	specific_fp14
OG0003854	7.26064	15.6623	21.2122	10.2174	10.68	8.9125	5.57387	2.49719	-1.05386	-0.989978	-0.677151	-1.83552	0.473909	0.431112	0.698257	0.888199	specific_fp14
OG0003855	0	4.81	4.06886	7.2714	1.75898	0	0	0	0.837609	-1.20989	NA	NA	0.597324	0.950648	0.78887	1	specific_fp14
OG0003856	15.4398	34.4059	38.1125	37.1932	17.313	20.271	12.5849	8.36363	-0.0352242	-1.13841	-0.687724	-1.27722	0.47967	0.287314	0.70386	0.825398	specific_fp14
OG0003857	36.3997	48.5354	54.2638	45.7803	37.2542	36.7792	39.0074	18.0728	-0.245265	-0.542586	0.0848577	-1.02507	0.751397	0.189266	0.885855	0.766351	specific_fp14
OG0003858	3.21417	18.6715	21.1084	18.9119	10.8454	6.69675	3.41448	0	-0.158525	-0.960731	-0.971795	#NAME?	0.842715	0.347493	0.937013	0.847858	specific_fp14
OG0003859	0.942443	7.19844	7.60766	6.1528	8.21142	1.75946	1.55062	0.525167	-0.306209	0.110179	-0.182288	-1.74428	0.762409	0.91096	0.894506	0.996173	specific_fp14
OG0003860	0	2.8541	5.76325	0.11322	0	0	0	0	-5.66968	#NAME?	NA	NA	0.444644	0.32322	0.673835	0.834698	specific_fp14
OG0003861	16.3737	34.4442	23.5018	50.0732	33.7807	16.3838	9.58867	25.0361	1.09127	0.523428	-0.772867	0.61174	0.563452	0.750198	0.766969	0.973935	specific_fp14
OG0003862	34.9536	93.7657	71.644	125.652	91.8023	43.0555	26.815	84.9907	0.810518	0.357684	-0.683157	0.981107	0.611998	0.811273	0.794842	0.987044	specific_fp14
OG0003863	0	9.96117	8.19902	13.5699	7.51457	0	0	2.27286	0.726891	-0.125761	NA	Inf	0.970235	0.462268	0.994521	0.892687	specific_fp14
OG0003864	0	1.03417	0.717705	1.95985	0	0	0	0	1.44928	#NAME?	NA	NA	0.586671	0.32322	0.781948	0.834698	specific_fp14
OG0002169	101.536	103.725	135.066	73.4801	74.514	135.827	67.1333	92.9124	-0.878235	-0.858077	-1.01667	-0.547832	0.000857284	0.0271258	0.212119	0.569641	specific_fp14
OG0003865	146.052	172.851	204.041	151.161	125.757	195.618	135.838	86.8726	-0.432773	-0.698223	-0.526152	-1.17107	0.00994975	0.0547498	0.212119	0.657803	specific_fp14
OG0003866	92.9177	132.323	163.622	93.8298	120.911	130.793	33.9297	102.848	-0.802248	-0.436425	-1.94666	-0.346772	0.14297	0.708204	0.361332	0.958504	specific_fp14
OG0003867	0	0.354956	0.700438	0.0369281	0	0	0	0	-4.24547	#NAME?	NA	NA	0.871602	0.620691	0.948638	0.942643	specific_fp14
OG0003868	0	0.388739	0.762373	0.0470625	0	0	0	0	-4.01785	#NAME?	NA	NA	0.674408	0.239341	0.843923	0.793831	specific_fp14
OG0003869	0	0.467764	0.848452	0.11073	0.0907723	0	0	0	-2.93779	-3.22451	NA	NA	0.280087	0.485469	0.521919	0.895161	specific_fp14
OG0003870	0	0.501005	0.960091	0.0640369	0.0601047	0	0	0	-3.9062	-3.99762	NA	NA	0.37762	0.554343	0.62197	0.92365	specific_fp14
OG0003871	0	0.200573	0.410698	0	0	0	0	0	#NAME?	#NAME?	NA	NA	0.430223	0.620691	0.665047	0.942643	specific_fp14
OG0003872	0	0.0250716	0.0513371	0	0	0	0	0	#NAME?	#NAME?	NA	NA	0.430223	0.620691	0.665047	0.942643	specific_fp14
OG0003873	0	0.362512	0.742286	0	0	0	0	0	#NAME?	#NAME?	NA	NA	0.430223	0.620691	0.665047	0.942643	specific_fp14
OG0003874	0	0.27022	0.507178	0.0437913	0.0445524	0	0	0	-3.53377	-3.50892	NA	NA	0.830993	0.930546	0.929691	1	specific_fp14
OG0003875	0	0.272791	0.558571	0	0	0	0	0	#NAME?	#NAME?	NA	NA	0.430223	0.620691	0.665047	0.942643	specific_fp14
OG0003876	0	0.217633	0.438299	0.0102631	0	0	0	0	-5.41638	#NAME?	NA	NA	0.871602	0.620691	0.948638	0.942643	specific_fp14
OG0003877	0	0.4497	0.863824	0.0797873	0	0	0	0	-3.43651	#NAME?	NA	NA	0.871602	0.620691	0.948638	0.942643	specific_fp14
OG0003878	0	0.255899	0.50611	0.0250238	0	0	0	0	-4.33808	#NAME?	NA	NA	0.788923	0.440062	0.912428	0.888199	specific_fp14
OG0003879	0	0.526285	1.03347	0	0.132474	0	0	0	#NAME?	-2.96372	NA	NA	0.241287	0.843379	0.478333	0.989805	specific_fp14
OG0003880	0	0.402053	0.82325	0	0	0	0	0	#NAME?	#NAME?	NA	NA	0.241287	0.440062	0.478333	0.888199	specific_fp14
OG0003881	0	2.11936	4.33963	0	0	0	0	0	#NAME?	#NAME?	NA	NA	0.0278512	0.129743	0.21634	0.735188	specific_fp14
OG0003882	18.5708	38.8	47.3322	39.9747	10.6864	31.0235	21.6054	0	-0.243735	-2.14704	-0.52197	#NAME?	0.907854	0.182685	0.969481	0.766351	specific_fp14
OG0003883	0	2.77165	0.666805	7.01187	0	0	0	0	3.39446	#NAME?	NA	NA	0.0696562	0.620691	0.261778	0.942643	specific_fp14
OG0003884	0	2.09523	0.518167	5.28091	0	0	0	0	3.3493	#NAME?	NA	NA	0.158199	0.620691	0.382375	0.942643	specific_fp14
OG0003886	0	10.51	8.23834	15.4105	6.82397	0	0	0	0.903485	-0.271742	NA	NA	0.745132	0.733545	0.885855	0.973935	specific_fp14
OG0003887	0	8.72181	6.37985	13.0125	6.55341	0	0	0	1.0283	0.0387236	NA	NA	0.919085	0.576826	0.973349	0.932231	specific_fp14
OG0003888	0	0.310289	0.166657	0.656176	0	0	0	0	1.9772	#NAME?	NA	NA	0.7464	0.440062	0.885855	0.888199	specific_fp14
OG0003889	0	5.73823	4.13398	8.35481	4.944	0	0	0	1.01508	0.258148	NA	NA	0.919085	0.576826	0.973349	0.932231	specific_fp14
OG0003890	0	11.1573	7.54967	16.905	9.66384	0	0	0	1.16297	0.356184	NA	NA	0.852001	0.370523	0.9387	0.863673	specific_fp14
OG0003891	0	9.14816	5.92636	14.6857	6.9475	0	0	0	1.30919	0.229348	NA	NA	0.968622	0.847827	0.994521	0.989805	specific_fp14
OG0003892	0	8.9969	7.00731	12.817	6.77982	0	0	0	0.871121	-0.0476128	NA	NA	0.501815	0.673453	0.721433	0.951962	specific_fp14
OG0003893	0	6.30326	5.49221	6.56376	8.1782	0	0	0	0.257135	0.574396	NA	NA	0.542179	0.948999	0.7528	1	specific_fp14
OG0003894	0	12.062	8.40644	18.8395	8.5055	0	0	0	1.16419	0.0169008	NA	NA	0.90866	0.898206	0.969698	0.996173	specific_fp14
OG0003895	0	11.1364	8.47884	15.8653	8.97581	0	0	0	0.90394	0.0821766	NA	NA	0.634978	0.717941	0.811039	0.959192	specific_fp14
OG0003896	0	7.53723	5.38628	11.432	5.6441	0	0	0	1.08572	0.0674542	NA	NA	0.770177	0.630079	0.900356	0.942643	specific_fp14
OG0003897	0	7.39083	5.50504	10.982	5.35275	0	0	0	0.996323	-0.0404727	NA	NA	0.518914	0.536906	0.736867	0.915901	specific_fp14
OG0003898	0	6.30279	5.18885	8.84359	4.20007	0	0	0	0.769218	-0.305	NA	NA	0.660086	0.370523	0.830043	0.863673	specific_fp14
OG0003899	0	6.65347	4.88868	9.74245	5.3286	0	0	0	0.994841	0.124313	NA	NA	0.661231	0.587944	0.83103	0.939271	specific_fp14
OG0003900	0	15.5789	10.3731	23.5526	14.1099	0	0	0	1.18304	0.443869	NA	NA	1	0.898206	1	0.996173	specific_fp14
OG0003901	0	6.63745	4.78889	9.50044	6.04817	0	0	0	0.988304	0.336809	NA	NA	0.714978	0.630079	0.869288	0.942643	specific_fp14
OG0003902	0	7.12909	5.25054	11.9288	2.47961	0	0	0	1.18391	-1.08235	NA	NA	0.464519	0.834245	0.689257	0.987044	specific_fp14
OG0003903	0	8.48549	5.96347	13.1906	5.96915	0	0	0	1.14529	0.00137392	NA	NA	0.688015	0.687458	0.851959	0.957797	specific_fp14
OG0003904	0	13.4503	9.92395	19.0755	11.9751	0	0	0	0.942735	0.271054	NA	NA	0.716375	0.642504	0.8703	0.944137	specific_fp14
OG0003905	0	20.1912	16.9832	34.1051	0	0	0	0	1.00588	#NAME?	NA	NA	1	0.32322	1	0.834698	specific_fp14
OG0003906	0	5.22528	3.97986	7.81644	3.40904	0	0	0	0.973792	-0.223352	NA	NA	0.431436	0.370523	0.665622	0.863673	specific_fp14
OG0003907	0	8.09278	5.87598	11.7216	6.96714	0	0	0	0.996267	0.245737	NA	NA	0.927258	0.733545	0.974675	0.973935	specific_fp14
OG0003908	0	10.5041	7.39554	15.855	8.36369	0	0	0	1.10021	0.177484	NA	NA	0.291519	0.898206	0.536071	0.996173	specific_fp14
OG0003909	0	0.390913	0.562339	0.333341	0	0	0	0	-0.75444	#NAME?	NA	NA	0.517775	0.32322	0.735718	0.834698	specific_fp14
OG0003910	0	2.24929	1.54757	2.74326	3.29596	0	0	0	0.82588	1.09069	NA	NA	0.899276	0.767511	0.961654	0.98059	specific_fp14
OG0003911	0	2.20878	1.43185	0.946485	7.2445	0	0	0	-0.597233	2.339	NA	NA	0.429868	0.767511	0.665047	0.98059	specific_fp14
OG0003912	0	8.4125	2.07392	11.0101	21.8619	0	0	0	2.4084	3.39799	NA	NA	0.50367	0.867907	0.721433	0.989805	specific_fp14
OG0003913	0	64.3649	50.2289	98.2644	34.131	0	0	0	0.968152	-0.557433	NA	NA	0.625821	0.847827	0.808272	0.989805	specific_fp14
OG0003914	0	13.6402	12.9921	15.5117	11.5742	0	0	0	0.255725	-0.166721	NA	NA	0.556545	0.47465	0.763254	0.895161	specific_fp14
OG0003915	0	3.10859	0.613293	7.03327	2.18447	0	0	0	3.51955	1.83264	NA	NA	0.556545	0.930546	0.763254	1	specific_fp14
OG0003916	0	4.48518	1.96443	9.39613	1.52399	0	0	0	2.25796	-0.366254	NA	NA	0.621136	0.47465	0.803342	0.895161	specific_fp14
OG0003917	0	5.05289	1.55018	10.2892	4.34039	0	0	0	2.73062	1.48538	NA	NA	1	0.930546	1	1	specific_fp14
OG0003918	0	30.8917	19.4386	48.2024	28.1566	0	0	0	1.31018	0.534547	NA	NA	0.455508	0.673453	0.684257	0.951962	specific_fp14
OG0003919	0	5.31861	8.09963	3.9072	0	0	0	0	-1.05172	#NAME?	NA	NA	0.962962	0.239341	0.992358	0.793831	specific_fp14
OG0003920	0	12.3408	8.52364	19.0961	9.31643	0	0	0	1.16374	0.128309	NA	NA	0.970235	0.687458	0.994521	0.957797	specific_fp14
OG0003921	0	5.3491	1.97906	10.2155	5.03116	0	0	0	2.36788	1.34607	NA	NA	0.791379	0.767511	0.912627	0.98059	specific_fp14
OG0003922	0	18.6685	12.7361	27.8854	16.7154	0	0	0	1.13058	0.392255	NA	NA	0.478906	0.780613	0.70386	0.98059	specific_fp14
OG0003923	0	9.92901	18.5932	2.23723	0.418864	0	0	0	-3.05499	-5.47215	NA	NA	0.275747	0.2008	0.518637	0.782208	specific_fp14
OG0003924	0	18.791	11.9812	29.774	15.6853	0	0	0	1.31329	0.388643	NA	NA	0.940512	0.828499	0.982646	0.987044	specific_fp14
OG0003925	0	4.50468	2.84905	7.36851	3.33477	0	0	0	1.37089	0.227106	NA	NA	0.642569	0.576826	0.818024	0.932231	specific_fp14
OG0003926	0	12.8515	9.03087	19.4542	10.1646	0	0	0	1.10715	0.17062	NA	NA	1	0.687458	1	0.957797	specific_fp14
OG0003927	0	20.0501	18.5871	26.1869	11.2885	0	0	0	0.494545	-0.719451	NA	NA	0.910871	0.687458	0.970463	0.957797	specific_fp14
OG0003928	0	1.05419	0.271787	2.2009	0.944186	0	0	0	3.01754	1.79659	NA	NA	0.659223	0.692736	0.829743	0.958504	specific_fp14
OG0003929	0	1.5769	0.171778	3.61903	1.41628	0	0	0	4.39699	3.04349	NA	NA	0.659223	0.692736	0.829743	0.958504	specific_fp14
OG0003930	0	2.1663	0.520753	4.92316	1.1954	0	0	0	3.24091	1.19882	NA	NA	0.659223	0.692736	0.829743	0.958504	specific_fp14
OG0003931	0	0.853162	0.0950767	1.77259	1.15722	0	0	0	4.22062	3.60543	NA	NA	0.840869	0.692736	0.937013	0.958504	specific_fp14
OG0003932	0	0.768782	0.1266	1.71215	0.673829	0	0	0	3.75746	2.4121	NA	NA	0.659223	0.692736	0.829743	0.958504	specific_fp14
OG0003933	0	5.40465	2.2111	10.1422	4.83336	0	0	0	2.19753	1.12826	NA	NA	0.767732	0.711725	0.898699	0.958504	specific_fp14
OG0003934	0	11.7286	8.91463	14.5576	14.1083	0	0	0	0.707524	0.662295	NA	NA	0.822851	0.687458	0.924484	0.957797	specific_fp14
OG0003935	0	4.59493	1.58386	10.9547	0	0	0	0	2.79004	#NAME?	NA	NA	0.748016	0.239341	0.885855	0.793831	specific_fp14
OG0003936	0	6.15787	0.968855	16.0869	0.44849	0	0	0	4.05346	-1.11121	NA	NA	0.957447	1	0.98932	1	specific_fp14
OG0003937	0	2.46656	3.4361	2.26027	0	0	0	0	-0.604275	#NAME?	NA	NA	0.33684	0.239341	0.586892	0.793831	specific_fp14
OG0003938	0	0.91033	0.985539	0.560762	1.43378	0	0	0	-0.813524	0.540834	NA	NA	0.915016	0.47465	0.973349	0.895161	specific_fp14
OG0003939	0	2.76133	5.00508	0.45984	0.961836	0	0	0	-3.44419	-2.37953	NA	NA	0.480451	1	0.70386	1	specific_fp14
OG0003940	0	3.92443	3.2532	5.7828	1.95591	0	0	0	0.829911	-0.734015	NA	NA	0.688015	0.337328	0.851959	0.847858	specific_fp14
OG0003941	7.87709	30.2924	34.9146	20.3481	37.735	8.33045	6.95891	0	-0.778934	0.112071	-0.259533	#NAME?	0.548784	0.825053	0.756746	0.987044	specific_fp14
OG0003943	38.7573	93.3092	99.4428	85.5145	91.6114	20.5655	47.9558	51.5783	-0.217699	-0.11834	1.22148	1.32654	0.446115	0.466439	0.673835	0.892687	specific_fp14
OG0003944	35.058	107.773	117.756	93.9045	107.541	26.629	52.0257	73.251	-0.326533	-0.130907	0.966226	1.45985	0.657257	0.404628	0.828964	0.879709	specific_fp14
OG0003945	31.0716	88.8599	98.4936	78.662	81.8114	21.3314	42.3172	51.7702	-0.324364	-0.267727	0.988266	1.27914	0.751397	0.49912	0.885855	0.895161	specific_fp14
OG0003946	0	6.67753	6.19831	5.75362	10.095	0	0	2.77933	-0.107404	0.703693	NA	Inf	0.898297	0.184798	0.961654	0.766351	specific_fp14
OG0003947	0.462371	5.36636	6.42713	3.29608	6.62036	1.27119	0	1.79732	-0.963425	0.0427354	#NAME?	0.499668	0.11466	0.769358	0.325316	0.98059	specific_fp14
OG0003948	0.642424	6.4656	7.67064	3.86201	8.42962	0.712757	0	2.39721	-0.989994	0.136121	#NAME?	1.74987	0.257404	0.829147	0.498115	0.987044	specific_fp14
OG0003949	0	5.64071	7.68587	5.40981	0	1.2771	0	0	-0.506632	#NAME?	#NAME?	#NAME?	0.364431	0.00947024	0.61135	0.5514	specific_fp14
OG0003950	0	0.919302	1.13857	0.851045	0.407763	0	0	0	-0.419916	-1.48142	NA	NA	0.813416	0.387119	0.924337	0.879709	specific_fp14
OG0003951	0	14.7487	14.4553	15.4936	14.0325	0	0	0	0.100079	-0.0428278	NA	NA	0.747066	0.856677	0.885855	0.989805	specific_fp14
OG0003952	0	14.1092	23.3459	4.85243	6.23497	0	0	0	-2.26639	-1.90471	NA	NA	0.555155	0.657441	0.762576	0.951962	specific_fp14
OG0003953	0	7.1666	10.2699	4.54104	3.48294	0	0	0	-1.17733	-1.56004	NA	NA	0.559028	0.859958	0.766075	0.989805	specific_fp14
OG0003954	0	9.38334	13.0059	6.12099	5.50635	0	0	0	-1.08733	-1.24	NA	NA	0.634978	0.547161	0.811039	0.92365	specific_fp14
OG0003955	0	4.38501	7.33293	2.30426	0	0	0	0	-1.67009	#NAME?	NA	NA	0.939033	0.0941151	0.982646	0.72602	specific_fp14
OG0003956	0	16.4554	27.0463	6.69262	5.60303	0	0	0	-2.01479	-2.27115	NA	NA	0.465172	0.470034	0.689257	0.895161	specific_fp14
OG0003957	0	14.2036	19.6561	8.42152	10.2365	0	0	0	-1.22282	-0.941254	NA	NA	0.848357	0.852695	0.937013	0.989805	specific_fp14
OG0003958	0	9.09268	12.28	5.94744	6.2705	0	0	0	-1.04597	-0.969657	NA	NA	0.737008	0.904163	0.881173	0.996173	specific_fp14
OG0003959	0	7.12366	11.8705	1.84067	4.20379	0	0	0	-2.68908	-1.49762	NA	NA	0.486087	0.711725	0.707189	0.958504	specific_fp14
OG0003960	0	17.8608	24.0394	13.3125	9.07162	0	0	0	-0.852612	-1.40597	NA	NA	0.910871	1	0.970463	1	specific_fp14
OG0003961	0	15.4492	23.5325	10.5699	1.65483	0	0	0	-1.1547	-3.8299	NA	NA	0.752993	0.815882	0.887059	0.987044	specific_fp14
OG0003962	5.12623	13.4453	11.6248	13.1953	19.4425	5.24933	4.86247	3.83875	0.182815	0.742005	-0.110444	-0.451497	0.974369	0.710309	0.994521	0.958504	specific_fp14
OG0003963	0	33.2445	45.4749	27.0038	9.9262	0	0	0	-0.751908	-2.19576	NA	NA	0.848357	0.756966	0.937013	0.974689	specific_fp14
OG0003964	0	30.2599	43.2829	19.1282	15.0448	0	0	0	-1.17809	-1.52453	NA	NA	1	0.856677	1	0.989805	specific_fp14
OG0003965	0	0.669918	1.37174	0	0	0	0	0	#NAME?	#NAME?	NA	NA	0.140912	0.32322	0.358192	0.834698	specific_fp14
OG0003966	0	25.5712	36.0872	16.4904	13.4821	0	0	0	-1.12986	-1.42044	NA	NA	0.765317	0.951995	0.896554	1	specific_fp14
OG0003967	3.5588	45.8196	56.1184	38.5452	30.5111	3.5588	8.31168	0	-0.541921	-0.87914	1.22375	#NAME?	0.683998	1	0.848576	1	specific_fp14
OG0003968	11.3476	38.0717	35.3785	41.6311	38.5242	6.65927	11.3476	22.6672	0.234786	0.12289	0.768951	1.76717	0.64859	0.705695	0.824328	0.958504	specific_fp14
OG0003969	0	0.463367	0.9488	0	0	0	0	0	#NAME?	#NAME?	NA	NA	0.430223	0.620691	0.665047	0.942643	specific_fp14
OG0003970	0	0.274937	0.562967	0	0	0	0	0	#NAME?	#NAME?	NA	NA	0.430223	0.620691	0.665047	0.942643	specific_fp14
OG0003971	0	5.40464	8.70414	3.30751	0	0	0	0	-1.39595	#NAME?	NA	NA	0.791324	0.440062	0.912627	0.888199	specific_fp14
OG0003972	0	4.32859	6.40938	3.4355	0	0	0	0	-0.899664	#NAME?	NA	NA	0.836952	0.440062	0.935001	0.888199	specific_fp14
OG0003973	0	5.28123	5.52898	7.39897	0	0	0	0	0.420311	#NAME?	NA	NA	1	0.32322	1	0.834698	specific_fp14
OG0003974	0	0.277274	0.567752	0	0	0	0	0	#NAME?	#NAME?	NA	NA	0.430223	0.620691	0.665047	0.942643	specific_fp14
OG0003975	0	0.297972	0.610133	0	0	0	0	0	#NAME?	#NAME?	NA	NA	0.430223	0.620691	0.665047	0.942643	specific_fp14
OG0002304	0	9.39413	19.1244	0.0694881	0.184789	0	0	0	-8.10443	-6.69339	NA	NA	0.0408039	0.680584	0.230809	0.954264	specific_fp14
OG0003976	0	28.458	32.546	33.1262	6.19055	0	1.02056	0	0.0254942	-2.39434	Inf	NA	0.728316	0.517694	0.874814	0.910533	specific_fp14
OG0003977	0	2.761	1.79687	3.13392	4.8543	0	0	0	0.802484	1.43378	NA	NA	0.546061	0.767511	0.75442	0.98059	specific_fp14
OG0003978	14.8902	29.6446	41.2435	12.0674	32.5133	25.7074	0	0	-1.77305	-0.34314	#NAME?	#NAME?	0.072058	0.443554	0.261778	0.892518	specific_fp14
OG0003979	0	0.980205	0.812138	1.67293	0	0	0	0	1.04258	#NAME?	NA	NA	0.808442	0.620691	0.92004	0.942643	specific_fp14
OG0003980	0	20.7371	19.3543	25.3106	15.0851	0	0	0	0.387087	-0.359531	NA	NA	0.962962	0.739446	0.992358	0.973935	specific_fp14
OG0003981	0	10.1317	12.2568	6.27132	12.0285	0	0	0.32498	-0.966735	-0.0271204	NA	Inf	0.221198	0.576067	0.466715	0.932231	specific_fp14
OG0003982	0	18.1044	22.7528	9.46074	22.6812	0	0	0	-1.26602	-0.00454685	NA	NA	0.37134	0.948999	0.618245	1	specific_fp14
OG0003983	49.8668	91.7125	86.9504	109.896	67.035	48.3533	66.1443	29.5709	0.337869	-0.375278	0.452002	-0.709436	0.563452	0.558942	0.766969	0.92365	specific_fp14
OG0003984	3.2556	140.418	110.826	196.632	108.732	0	3.62318	12.4904	0.827202	-0.0275159	Inf	Inf	0.197441	0.419547	0.435255	0.888199	specific_fp14
OG0003985	1.00961	50.1361	36.9448	73.6919	39.2332	0	1.07618	6.89961	0.996134	0.0867034	Inf	Inf	0.233074	0.263449	0.478333	0.811609	specific_fp14
OG0003986	0	1.79738	1.50223	3.04937	0	0	0	0	1.0214	#NAME?	NA	NA	0.384269	0.620691	0.631124	0.942643	specific_fp14
OG0003987	0	5.37851	10.1529	1.20433	0	0	0	0	-3.07559	#NAME?	NA	NA	0.0337972	0.0327344	0.222955	0.599097	specific_fp14
OG0003989	83.4123	112.445	112.207	101.577	136.45	46.822	94.7813	102.328	-0.143593	0.282215	1.01742	1.12794	0.746407	0.87207	0.885855	0.989805	specific_fp14
OG0003990	22.994	29.8969	31.8017	26.415	31.6436	17.2844	23.1543	24.6455	-0.26775	-0.00719312	0.42181	0.511854	0.897079	0.914509	0.961654	0.996173	specific_fp14
OG0003991	20.8746	28.2366	28.8596	25.9859	31.1902	13.0541	21.1118	20.8746	-0.151327	0.11204	0.693547	0.677246	0.795863	0.957193	0.912627	1	specific_fp14
OG0003992	19.5054	40.713	57.154	17.114	41.9591	27.7946	19.5054	12.0256	-1.73968	-0.445873	-0.510931	-1.2087	0.15746	0.632818	0.382375	0.942643	specific_fp14
OG0003993	0	22.0527	26.8263	23.7166	4.16644	0	0	0	-0.177751	-2.68676	NA	NA	0.583353	0.815882	0.781948	0.987044	specific_fp14
OG0003994	0	12.7144	23.1412	4.05018	0	0	0	0	-2.51441	#NAME?	NA	NA	0.455064	0.440062	0.684257	0.888199	specific_fp14
OG0001677	111.443	123.271	133.991	94.2127	153.378	121.505	91.9263	131.291	-0.508142	0.194958	-0.402468	0.111747	0.0891672	0.404628	0.283825	0.879709	specific_fp360
OG0000713	108.058	111.942	132.427	85.2991	107.577	119.064	78.9124	94.4941	-0.634597	-0.299836	-0.593415	-0.333442	0.0161821	0.24949	0.212119	0.793831	specific_fp360
OG0000772	503.704	509.441	558.295	427.879	537.653	547.553	446.017	524.78	-0.383824	-0.0543515	-0.2959	-0.0612866	0.0194766	0.835783	0.212119	0.987044	specific_fp360
OG0000046	103.033	118.158	147.33	104.723	59.4338	148.627	75.9215	58.0895	-0.492475	-1.30969	-0.969114	-1.35534	0.159895	0.00699807	0.382375	0.5514	specific_fp360
OG0000222	95.9346	112.637	134.824	90.3946	93.7407	122.455	83.7914	70.5877	-0.576764	-0.524324	-0.547377	-0.794761	0.0388865	0.155275	0.225989	0.750388	specific_fp360
OG0000224	190.645	192.222	183.712	170.957	263.321	191.348	182.053	243.965	-0.103812	0.519375	-0.0718436	0.350472	0.293709	0.0314652	0.536071	0.586871	specific_fp360
OG0002383	135.025	141.502	123.037	129.803	221.966	118.362	135.025	216.634	0.0772393	0.851252	0.190023	0.872062	0.82454	0.010123	0.924484	0.5514	specific_fp360
OG0000176	325.165	305.742	313.573	253.613	393.953	325.165	244.018	359.34	-0.306176	0.329223	-0.414187	0.144179	0.0831389	0.17167	0.273483	0.766351	specific_fp360
OG0002283	93.3793	105.805	110.296	96.8282	111.566	81.8909	93.3793	105.739	-0.187886	0.0165106	0.1894	0.368727	0.899199	0.567785	0.961654	0.92365	specific_fp360
OG0000263	339.424	319.138	331.481	274.699	377.337	349.289	288.287	411.208	-0.271078	0.186928	-0.276917	0.235447	0.0955325	0.189266	0.293775	0.766351	specific_fp360
OG0002294	52.4155	58.4609	59.2576	42.8421	89.5399	43.3331	42.303	89.9459	-0.46797	0.595531	-0.0347091	1.05359	0.27918	0.0547498	0.521346	0.657803	specific_fp360
OG0002295	124.353	154.81	141.663	120.624	267.509	105.465	112.252	234.674	-0.231947	0.917124	0.0899768	1.1539	0.849289	0.00384615	0.937013	0.5514	specific_fp360
OG0002071	41.8632	44.6277	48.3321	50.5193	20.8894	48.5056	43.896	14.3719	0.0638514	-1.21021	-0.144064	-1.7549	0.822169	0.167698	0.924484	0.766351	specific_fp360
OG0001963	55.0839	60.243	66.4565	60.5492	40.9462	56.3071	55.0839	52.4318	-0.134301	-0.69868	-0.0316852	-0.102874	0.924313	0.189266	0.973349	0.766351	specific_fp360
OG0004018	45.4565	63.1371	49.8876	47.563	136.259	46.7181	38.7321	141.368	-0.0688435	1.4496	-0.270452	1.5974	0.82227	0.0126325	0.924484	0.5514	specific_fp360
OG0003543	34.921	41.0843	43.9164	36.8638	41.6322	37.0132	32.3583	30.2576	-0.252555	-0.0770607	-0.193905	-0.290743	0.505237	0.835783	0.721433	0.987044	specific_fp360
OG0003544	109.725	112.748	122.605	97.4676	115.918	116.962	94.4539	101.683	-0.331028	-0.0809234	-0.308362	-0.201965	0.505237	0.958684	0.721433	1	specific_fp360
OG0003545	22.0518	32.5288	37.4312	23.9081	36.2947	22.7182	20.3875	42.4267	-0.646739	-0.0444823	-0.156164	0.901124	0.606862	0.524113	0.794842	0.910533	specific_fp360
OG0004019	9.92805	67.3454	76.6569	41.0884	95.6758	7.84757	8.47053	21.7403	-0.899685	0.319738	0.110206	1.47005	0.434663	0.708204	0.668546	0.958504	specific_fp360
OG0004020	3.06736	17.7094	12.7143	20.2996	27.1441	0.993825	3.06736	9.81104	0.675001	1.09419	1.62593	3.30334	0.762409	0.53852	0.894506	0.917053	specific_fp360
OG0004021	16.6993	78.2065	91.4782	71.7791	52.1642	15.4072	27.0645	16.6993	-0.349865	-0.810369	0.812797	0.116183	0.847137	0.749568	0.937013	0.973935	specific_fp360
OG0004022	62.1798	89.1196	72.2269	65.5031	190.405	61.4316	54.8052	218.251	-0.140973	1.39846	-0.164668	1.82894	0.974401	0.0126325	0.994521	0.5514	specific_fp360
OG0004023	9.87634	45.1979	29.575	67.8272	43.5754	8.34735	20.1716	35.2678	1.19749	0.559138	1.27294	2.07896	0.335115	0.506622	0.585739	0.903067	specific_fp360
OG0004024	0	3.29624	2.61384	0.473789	11.3916	0	0	2.19417	-2.46385	2.12372	NA	Inf	0.0841715	0.427238	0.276683	0.888199	specific_fp360
OG0004025	2.15364	11.6845	5.7717	13.8305	24.8246	1.28906	0.86762	13.4803	1.26078	2.1047	-0.571184	3.38646	1	0.0387775	1	0.629438	specific_fp360
OG0004026	4.89783	21.8155	12.7299	19.8719	53.2371	4.89783	2.49065	9.7629	0.642503	2.06421	-0.97562	0.995167	0.527089	0.363381	0.738724	0.863673	specific_fp360
OG0004027	2.31186	11.989	6.48131	10.7177	31.2365	1.97049	1.42131	12.2439	0.725636	2.26887	-0.471333	2.63544	0.534468	0.042179	0.746264	0.632685	specific_fp360
OG0004028	0	6.85582	3.49015	6.74641	17.1873	0	0	9.79507	0.95083	2.29998	NA	Inf	0.770177	0.0538651	0.900356	0.657803	specific_fp360
OG0004029	9.37053	30.6305	18.1058	26.8313	76.3456	9.37053	5.16281	58.6431	0.567471	2.0761	-0.859974	2.64576	0.596719	0.0234599	0.78887	0.569641	specific_fp360
OG0004030	5.45086	11.1038	7.15939	14.8086	14.9983	4.65766	8.16873	7.24094	1.04853	1.06689	0.810506	0.636572	0.289031	0.352501	0.534922	0.856232	specific_fp360
OG0002949	125.242	162.987	134.474	127.119	325.387	118.109	100.779	387.693	-0.0811501	1.27483	-0.228917	1.7148	0.874183	0.014334	0.948638	0.5514	specific_fp360
OG0004031	30.3583	43.4972	34.7348	32.7774	92.755	29.7049	24.3886	98.6922	-0.0836815	1.41704	-0.284494	1.73224	0.724049	0.0125961	0.874347	0.5514	specific_fp360
OG0003549	42.9449	51.3302	43.6915	38.1412	102.509	42.9449	29.4009	115.219	-0.196005	1.23032	-0.546626	1.42382	0.727457	0.00699807	0.874347	0.5514	specific_fp360
OG0004032	0	2.0995	3.65588	0.538791	0.774747	0	0	0	-2.76242	-2.23842	NA	NA	0.603793	0.750676	0.794842	0.973935	specific_fp360
OG0004033	0	0.30051	0.497383	0.165125	0	0	0	0	-1.5908	#NAME?	NA	NA	0.737899	0.440062	0.881173	0.888199	specific_fp360
OG0004034	18.4753	67.4709	51.5084	70.1531	109.611	21.1288	14.5356	72.7413	0.4457	1.08951	-0.53962	1.78356	0.782789	0.505157	0.908051	0.903067	specific_fp360
OG0003552	36.8329	47.4127	39.1974	36.8921	94.6032	36.8329	28.71	115.712	-0.0874464	1.27113	-0.359439	1.65147	0.79996	0.014334	0.912627	0.5514	specific_fp360
OG0004035	4.68852	9.21514	9.20601	8.38473	11.022	6.77303	3.47005	5.17247	-0.134812	0.259734	-0.964845	-0.388948	0.434663	0.893972	0.668546	0.996173	specific_fp360
OG0004036	4.20377	12.6361	12.1193	11.9822	15.5877	4.48828	3.01174	6.02565	-0.0164104	0.3631	-0.575565	0.424954	0.685169	0.53982	0.849662	0.918927	specific_fp360
OG0003553	91.7971	116.136	103.2	88.0676	215.092	91.7971	74.6097	255.552	-0.228754	1.05952	-0.299086	1.4771	0.568138	0.0198997	0.766969	0.564027	specific_fp360
OG0004037	30.2604	41.0863	33.0959	30.3271	88.1132	25.8741	24.579	94.3027	-0.126042	1.41271	-0.0740825	1.86579	0.974401	0.0108645	0.994521	0.5514	specific_fp360
OG0003212	85.8776	132.99	127.016	103.147	214.865	80.2348	104.333	215.784	-0.300303	0.758425	0.378894	1.42729	0.293709	0.272117	0.536071	0.811609	specific_fp360
OG0004038	19.7378	38.2574	23.5579	24.6437	111.528	18.4875	12.8874	89.5404	0.0650037	2.24312	-0.520589	2.27599	0.897504	0.0203917	0.961654	0.569641	specific_fp360
OG0004039	118.391	153.086	122.234	142.615	268.081	90.1362	137.559	292.284	0.222483	1.13303	0.609872	1.69719	0.422327	0.022451	0.664063	0.569641	specific_fp360
OG0004040	57.6295	78.9826	57.3889	65.2081	173.28	45.7902	53.0951	168.245	0.184278	1.59426	0.21354	1.87745	0.676559	0.0108645	0.844102	0.5514	specific_fp360
OG0004041	0	2.82	4.69314	0.910153	1.29312	0	0	0	-2.36637	-1.8597	NA	NA	0.457493	0.657441	0.686091	0.951962	specific_fp360
OG0004042	0	7.49263	7.23375	4.25513	15.2068	0	0	0	-0.765541	1.0719	NA	NA	0.724318	0.727265	0.874347	0.970526	specific_fp360
OG0004043	0	9.61967	6.71179	5.67144	26.8038	0	0	0	-0.242984	1.99767	NA	NA	1	0.630941	1	0.942643	specific_fp360
OG0004044	0	2.94594	4.98284	0.916328	1.18437	0	0	0	-2.44303	-2.07285	NA	NA	0.37762	0.50594	0.62197	0.903067	specific_fp360
OG0004045	116.291	140.942	118.467	114.209	265.651	104.082	115.325	326.415	-0.0528155	1.16505	0.147985	1.64899	0.923293	0.175488	0.973349	0.766351	specific_fp360
OG0004046	7.01962	12.4735	8.38571	12.3961	24.9028	7.01962	5.36356	14.8842	0.563883	1.5703	-0.388202	1.08432	1	0.150876	1	0.750388	specific_fp360
OG0004047	19.6014	30.7405	26.4045	17.9993	71.0512	20.37	14.4016	50.9474	-0.552844	1.42808	-0.500217	1.32256	0.274976	0.00797436	0.517922	0.5514	specific_fp360
OG0004048	91.8664	123.557	107.902	96.7865	227.89	91.8664	83.2951	216.413	-0.156838	1.07862	-0.141306	1.23618	0.700183	0.0169478	0.859961	0.5514	specific_fp360
OG0004049	34.8024	42.4225	36.0894	30.8111	86.3036	36.0553	27.6887	94.6685	-0.228123	1.25785	-0.380914	1.39267	0.563527	0.0126325	0.766969	0.5514	specific_fp360
OG0004050	36.653	46.2785	40.1831	34.6281	89.5295	40.5545	33.3595	95.9602	-0.214648	1.15577	-0.281764	1.24257	0.589885	0.0120756	0.781948	0.5514	specific_fp360
OG0004051	68.8808	87.9887	71.64	68.097	179.66	66.2177	62.9246	171.536	-0.0731741	1.32643	-0.0735928	1.37322	0.82454	0.00699807	0.924484	0.5514	specific_fp360
OG0004052	21.0866	64.0684	43.2361	87.8192	75.6706	16.9828	15.2571	50.357	1.0223	0.807495	-0.154594	1.56812	0.771019	0.350843	0.900356	0.854001	specific_fp360
OG0004053	23.7547	43.11	24.4319	34.3498	117.916	17.1265	30.7336	94.6892	0.491535	2.27093	0.843586	2.46697	0.440948	0.00491821	0.673835	0.5514	specific_fp360
OG0004054	0	1.53489	1.28848	1.63465	2.06039	0	0	0	0.343313	0.677255	NA	NA	0.529094	0.405674	0.741308	0.879975	specific_fp360
OG0004055	27.7314	37.2778	28.8781	29.6852	78.7466	24.8358	24.9674	88.7723	0.0397689	1.44724	0.00762437	1.83769	0.897846	0.01461	0.961654	0.5514	specific_fp360
OG0004056	40.7587	71.831	48.218	89.4741	104.863	28.2616	46.9722	85.9189	0.891898	1.12087	0.732964	1.60413	0.478647	0.312098	0.70386	0.834698	specific_fp360
OG0004057	8.52525	12.3272	10.2111	10.348	22.917	8.21892	5.21613	16.0573	0.0192134	1.16629	-0.655969	0.966209	0.77246	0.0384233	0.900356	0.629438	specific_fp360
OG0004058	29.2555	38.2499	33.91	27.5182	74.2662	26.4303	26.2632	78.4065	-0.301327	1.13099	-0.00915009	1.56878	0.568138	0.0084389	0.766969	0.5514	specific_fp360
OG0004059	35.8275	46.7206	39.3951	34.6682	94.5238	33.0354	33.3294	93.8126	-0.1844	1.26266	0.0127825	1.50577	0.775571	0.0084389	0.900356	0.5514	specific_fp360
OG0004060	47.0687	58.6567	50.7812	43.5232	114.712	37.9453	45.3132	103.65	-0.222512	1.17565	0.25601	1.44973	0.948828	0.00351755	0.982646	0.5514	specific_fp360
OG0004061	32.627	39.3601	31.8167	30.872	80.1791	28.805	27.4262	83.1927	-0.0434822	1.33344	-0.0707645	1.53014	0.936022	0.00794864	0.980805	0.5514	specific_fp360
OG0004063	3.15209	8.20852	4.20247	16.0626	3.39657	3.15209	2.57216	3.54134	1.9344	-0.307157	-0.293328	0.167987	0.54067	0.849281	0.752512	0.989805	specific_fp360
OG0004064	76.5155	87.4923	104.158	92.1099	27.5999	90.9575	84.2039	28.3864	-0.177349	-1.91604	-0.111306	-1.67999	0.611998	0.00310969	0.794842	0.5514	specific_fp360
OG0004065	28.5734	36.2887	41.1277	40.5948	12.5442	38.5271	24.0951	8.45856	-0.0188162	-1.71309	-0.677134	-2.18739	0.79996	0.00699807	0.912627	0.5514	specific_fp360
OG0004066	98.229	126.155	108.254	89.6481	258.089	92.7475	61.1	198.953	-0.272071	1.25345	-0.602136	1.10105	0.79736	0.01461	0.912627	0.5514	specific_fp360
OG0004067	40.6228	54.1781	47.7193	38.1272	107.95	44.7748	33.2934	111.384	-0.323753	1.17771	-0.427451	1.31478	0.404097	0.0108645	0.648828	0.5514	specific_fp360
OG0004068	0	3.68426	2.04647	3.24432	9.54038	0	0	0	0.664775	2.22091	NA	NA	1	0.382223	1	0.874193	specific_fp360
OG0004069	0	2.45348	1.35835	2.04972	6.6041	0	0	0	0.593571	2.28151	NA	NA	0.825534	0.675567	0.924702	0.951962	specific_fp360
OG0004070	27.1646	36.1083	30.5197	26.4014	73.6749	28.212	22.8082	71.8219	-0.209123	1.27143	-0.306756	1.34811	0.775571	0.0169268	0.900356	0.5514	specific_fp360
OG0004071	24.5667	33.5627	27.3065	24.5387	71.6681	23.7512	22.4124	73.4761	-0.154183	1.39209	-0.0837033	1.62927	0.874183	0.0120756	0.948638	0.5514	specific_fp360
OG0004072	0	0.398059	0.513355	0.378359	0.0943839	0	0	0	-0.440203	-2.44335	NA	NA	0.852644	0.873768	0.9387	0.989805	specific_fp360
OG0004073	0	0.500572	0.594132	0.561494	0.0893443	0	0	0	-0.0815109	-2.73334	NA	NA	0.423505	0.766956	0.665047	0.98059	specific_fp360
OG0004074	0.183937	7.11938	3.19457	10.084	12.541	0	1.5454	0	1.65838	1.97296	Inf	NA	0.0965184	0.680584	0.29661	0.954264	specific_fp360
OG0003558	0.46934	7.27747	8.91053	6.53574	3.96775	0.877062	0	0	-0.44716	-1.16719	#NAME?	#NAME?	0.401036	0.472502	0.646719	0.895161	specific_fp360
OG0004075	38.4158	48.9181	44.6032	51.7027	55.8958	32.1205	39.5058	51.1649	0.213093	0.325592	0.29857	0.67166	0.772688	0.404628	0.900356	0.879709	specific_fp360
OG0004076	39.776	47.8612	47.4599	33.5649	79.7001	42.9871	32.831	63.1647	-0.499756	0.747874	-0.388845	0.555215	0.311042	0.457368	0.557154	0.892687	specific_fp360
OG0004077	0	5.38371	8.838	3.06009	0	0	0	0	-1.53014	#NAME?	NA	NA	0.969494	0.0941151	0.994521	0.72602	specific_fp360
OG0004078	0	2.99976	5.64491	0.696426	0	0	0	0	-3.01891	#NAME?	NA	NA	0.937292	0.129743	0.981875	0.735188	specific_fp360
OG0004079	0	4.02652	7.11148	1.58663	0	0	0	0	-2.16419	#NAME?	NA	NA	0.854911	0.129743	0.940747	0.735188	specific_fp360
OG0004080	21.0905	29.51	22.1629	24.9146	61.3984	15.665	22.1348	50.922	0.16885	1.47006	0.498772	1.70074	0.319753	0.0495138	0.569177	0.657803	specific_fp360
OG0004081	53.8283	78.2202	59.6401	55.7717	182.064	52.5418	50.0195	141.568	-0.0967493	1.6101	-0.070975	1.42996	0.974396	0.00929094	0.994521	0.5514	specific_fp360
OG0004082	37.5935	60.4769	38.8397	58.5421	129.535	27.8775	32.4288	124.875	0.591943	1.73774	0.218174	2.16331	0.228569	0.00929094	0.470883	0.5514	specific_fp360
OG0004083	38.5367	49.9655	40.8018	35.7304	107.96	38.0358	35.3891	111.859	-0.191484	1.40379	-0.104053	1.55625	0.948818	0.0169026	0.982646	0.5514	specific_fp360
OG0004084	0	15.8129	5.90454	26.253	23.1663	0	0	5.78568	2.15258	1.97213	NA	Inf	0.370327	0.303402	0.617879	0.834698	specific_fp360
OG0004085	101.145	136.943	102.829	106.96	303.535	94.7525	96.9536	264.026	0.0568195	1.56161	0.0331305	1.47844	0.784916	0.0108319	0.909519	0.5514	specific_fp360
OG0004086	0.0351709	3.41281	4.44023	3.32961	0.508865	0.069833	0	0	-0.415278	-3.12528	#NAME?	#NAME?	0.420138	0.198437	0.662735	0.782208	specific_fp360
OG0004088	0	0.586289	0.991921	0.161342	0.279997	0	0	0	-2.6201	-1.82482	NA	NA	1	0.235699	1	0.793831	specific_fp360
OG0004089	0	0.823271	1.42664	0.170728	0.411467	0	0	0	-3.06285	-1.79377	NA	NA	0.766814	0.160243	0.897852	0.766351	specific_fp360
OG0004090	0	3.44302	1.82538	5.27425	4.37186	0	1.2907	2.75626	1.53077	1.26005	Inf	Inf	0.348301	0.387113	0.598089	0.879709	specific_fp360
OG0004091	1.7822	5.90527	4.55876	5.73193	10.3162	1.42282	2.28026	12.5106	0.330379	1.1782	0.680445	3.13633	0.722051	0.286317	0.874347	0.825398	specific_fp360
OG0004092	90.6375	125.668	97.6765	93.9135	277.688	85.472	82.8197	276.551	-0.0566799	1.50738	-0.0454779	1.69402	1	0.00797436	1	0.5514	specific_fp360
OG0004093	19.1941	25.2323	20.9161	29.3835	29.2857	19.0215	22.357	13.0583	0.490395	0.485586	0.233096	-0.542664	0.640987	0.770128	0.81646	0.98059	specific_fp360
OG0003564	0	22.3665	21.1123	25.1305	20.2064	0	2.589	0	0.251353	-0.0632754	Inf	NA	0.643356	0.954021	0.818443	1	specific_fp360
OG0003565	9.43383	21.6508	13.7438	22.916	42.6603	9.03477	17.709	10.9428	0.737573	1.63411	0.970923	0.276416	0.694809	0.284916	0.858534	0.825398	specific_fp360
OG0004094	0	11.1281	2.80803	15.562	26.5872	0	0	0	2.4704	3.2431	NA	NA	0.91439	0.596608	0.973349	0.939271	specific_fp360
OG0004095	81.8831	131.073	161.76	98.6777	108.429	109.595	29.1711	63.7391	-0.713061	-0.577111	-1.90957	-0.781931	0.222126	0.690288	0.467099	0.958504	specific_fp360
OG0004096	0	4.20298	1.64964	1.43631	17.7916	0	0	1.47315	-0.199791	3.43097	NA	Inf	0.886023	0.133848	0.958339	0.735188	specific_fp360
OG0004097	0	11.3154	15.4294	10.8174	0.0403056	0	0	0	-0.51232	-8.58048	NA	NA	0.854911	0.364516	0.940747	0.863673	specific_fp360
OG0003567	127.831	180.337	148.006	138.553	366.868	121.946	114.095	364.593	-0.0952167	1.3096	-0.0960116	1.58004	1	0.022451	1	0.569641	specific_fp360
OG0004098	11.9014	27.5205	29.3114	22.8273	32.2046	9.61669	16.9812	17.8444	-0.360698	0.135804	0.820326	0.891859	0.595669	0.576947	0.788486	0.932231	specific_fp360
OG0004099	22.1868	100.123	81.3756	103.183	149.81	22.1868	33.1573	0	0.342541	0.880467	0.579625	#NAME?	0.842715	0.825053	0.937013	0.987044	specific_fp360
OG0004100	0	52.6278	39.6923	17.6831	166.316	6.84591	0	9.14729	-1.16648	2.067	#NAME?	0.418102	0.266322	0.4673	0.505017	0.893225	specific_fp360
OG0004101	4.2475	11.6142	6.1761	17.2247	15.906	2.52639	5.10515	9.01691	1.47971	1.3648	1.01488	1.83556	0.629057	0.221089	0.809726	0.793831	specific_fp360
OG0004102	5.66256	10.1162	7.0175	13.5098	12.1403	5.24526	8.21546	6.58518	0.944974	0.790774	0.647327	0.328209	0.302767	0.558401	0.55	0.92365	specific_fp360
OG0004103	38.0064	52.2081	45.7983	30.1119	118.786	38.0064	33.6825	136.659	-0.604961	1.375	-0.174243	1.84627	0.470029	0.022451	0.69431	0.569641	specific_fp360
OG0004104	3.55541	11.643	9.61885	10.1965	20.8153	1.48785	4.24314	7.45517	0.0841336	1.11371	1.5119	2.32501	0.362062	0.154903	0.608922	0.750388	specific_fp360
OG0004105	0	13.1064	8.72052	20.06	11.3632	0	0	0	1.20183	0.381886	NA	NA	0.414727	0.564835	0.655765	0.92365	specific_fp360
OG0004106	22.7504	181.211	257.265	89.3144	149.966	93.2274	0	57.7967	-1.52629	-0.778619	#NAME?	-0.689767	0.0533605	0.914841	0.239583	0.996173	specific_fp360
OG0004107	39.6596	136.771	152.557	52.4632	270.076	43.5572	15.6636	105.938	-1.53997	0.824018	-1.4755	1.28224	0.432645	0.200727	0.666327	0.782208	specific_fp360
OG0004108	0	8.95768	7.53103	8.55398	14.1027	0	7.57671	0	0.183749	0.905051	Inf	NA	0.492748	1	0.713513	1	specific_fp360
OG0002963	16.489	33.327	22.6225	33.7467	64.541	15.8169	23.687	30.3734	0.576991	1.51246	0.582632	0.941345	0.490242	0.23251	0.710552	0.793831	specific_fp360
OG0004109	5.54586	27.1513	29.0071	34.2608	6.34911	9.86817	0.900244	3.90069	0.240154	-2.19178	-3.45439	-1.33905	0.0827057	0.144006	0.273483	0.750064	specific_fp360
OG0004110	24.5662	31.2031	26.328	36.8105	33.8125	19.4438	27.0103	31.7196	0.483522	0.36096	0.474199	0.706064	0.199029	0.312098	0.43711	0.834698	specific_fp360
OG0004111	7.35093	12.4781	9.39171	13.9654	18.5501	6.46784	7.35093	14.6262	0.5724	0.98197	0.184643	1.1772	0.385681	0.201659	0.631872	0.782208	specific_fp360
OG0004112	50.1373	67.5442	55.7855	49.7803	140.886	41.847	43.1507	137.731	-0.164316	1.33656	0.0442598	1.71866	0.897866	0.0108645	0.961654	0.5514	specific_fp360
OG0004113	272.153	364.315	281.659	339.383	665.71	242.466	266.647	526.918	0.268961	1.24094	0.137149	1.1198	0.422416	0.0108645	0.664063	0.5514	specific_fp360
OG0004115	44.7255	58.6768	48.4971	44.1072	120.437	44.4127	41.055	107.221	-0.136884	1.3123	-0.113414	1.27154	0.949501	0.0120756	0.982646	0.5514	specific_fp360
OG0004116	50.9464	67.9471	53.4538	53.1811	143.069	43.1664	45.4352	146.074	-0.00738032	1.42034	0.0739016	1.75872	1	0.00797436	1	0.5514	specific_fp360
OG0004117	381.548	651.96	558.804	627.752	983.297	381.548	266.739	425.993	0.167852	0.815284	-0.516436	0.158965	1	0.434931	1	0.888199	specific_fp360
OG0004118	135.104	314.731	255.871	278.285	569.411	135.104	133.462	184.166	0.121146	1.15405	-0.0176414	0.446936	0.634461	0.466439	0.810827	0.892687	specific_fp360
OG0004119	287.534	470.505	376.412	527.296	631.086	271.964	287.534	377.835	0.486299	0.745523	0.0803169	0.474341	0.308723	0.755748	0.554073	0.973935	specific_fp360
OG0004120	164.473	245.456	212.162	226.556	385.839	105.787	189.123	165.153	0.0946976	0.86283	0.838162	0.642641	0.924313	0.603657	0.973349	0.939271	specific_fp360
OG0004121	186.896	346.859	432.019	249.127	300.805	277.11	180.325	152.481	-0.794215	-0.522266	-0.619859	-0.861829	0.180088	0.296036	0.411109	0.825398	specific_fp360
OG0004122	121.054	333.223	358.308	224.925	490.036	116.765	139.492	70.1294	-0.671759	0.451685	0.256574	-0.735517	0.589885	0.375567	0.781948	0.863673	specific_fp360
OG0004123	18.3595	59.1837	54.047	44.5965	105.852	18.3595	15.6794	21.736	-0.277282	0.969762	-0.227656	0.24356	0.652853	0.288373	0.827215	0.825398	specific_fp360
OG0004124	17.1598	55.1635	40.8918	47.0919	115.275	16.3939	13.5455	31.1805	0.203668	1.49519	-0.275345	0.927485	1	0.375567	1	0.863673	specific_fp360
OG0004125	24.1863	95.6336	70.2146	85.1898	194.27	23.8303	24.0093	55.9944	0.278909	1.46822	0.0107962	1.23249	0.849289	0.228151	0.937013	0.793831	specific_fp360
OG0004126	13.6551	43.0701	31.6049	33.3041	98.3928	7.41232	13.6551	25.2869	0.0755496	1.6384	0.881443	1.77039	0.664681	0.13718	0.834914	0.735188	specific_fp360
OG0004127	11.8206	34.431	20.5674	27.4116	91.0632	10.2801	3.42246	35.0926	0.414424	2.14651	-1.58675	1.77131	0.731377	0.142628	0.877007	0.744689	specific_fp360
OG0004128	42.3627	111.792	73.1005	104.606	243.267	36.5391	50.2794	72.9523	0.517015	1.73459	0.460526	0.997512	0.79736	0.099979	0.912627	0.72602	specific_fp360
OG0004129	40.249	99.1508	74.9622	84.1015	203.965	30.1357	43.6229	51.6662	0.165967	1.44409	0.533612	0.777747	0.949501	0.347769	0.982646	0.847858	specific_fp360
OG0004130	42.8252	112.266	95.4528	89.8983	210.635	37.6799	42.8252	50.8749	-0.0864934	1.14189	0.184665	0.433159	0.849289	0.603657	0.937013	0.939271	specific_fp360
OG0004131	76.2972	213.48	147.633	183.581	475.091	58.366	84.2272	108.016	0.314397	1.68619	0.529158	0.888045	0.712106	0.140036	0.866708	0.735188	specific_fp360
OG0004132	33.6891	100.337	78.1436	81.9478	206.32	31.1489	16.6621	45.9801	0.0685771	1.40068	-0.902611	0.561828	0.949501	0.347769	0.982646	0.847858	specific_fp360
OG0004133	19.375	56.5573	45.1473	48.1888	108.719	17.7268	10.5349	30.4517	0.0940576	1.2679	-0.750756	0.780591	0.79736	0.296036	0.912627	0.825398	specific_fp360
OG0004134	22.3373	72.8101	52.6588	63.8979	152.362	21.9474	15.1633	33.3028	0.279094	1.53276	-0.533466	0.601593	0.949501	0.375567	0.982646	0.863673	specific_fp360
OG0004135	17.6827	57.6222	38.7768	58.4348	112.417	14.8979	41.6833	27.5699	0.591633	1.5356	1.48436	0.887985	0.404007	0.288571	0.648828	0.825398	specific_fp360
OG0004136	17.3712	50.5736	34.2489	50.0368	100.698	13.5654	32.8304	19.7865	0.546932	1.55591	1.2751	0.544585	0.485095	0.466439	0.706412	0.892687	specific_fp360
OG0004137	20.934	56.4569	37.7821	56.2791	112.862	15.6322	35.624	21.5014	0.574895	1.57879	1.18833	0.45991	0.37362	0.466439	0.618245	0.892687	specific_fp360
OG0004138	1.60434	19.2014	12.9759	26.1253	23.041	1.48763	6.79439	3.1103	1.00962	0.828375	2.19133	1.06404	0.187317	0.872932	0.42355	0.989805	specific_fp360
OG0004139	9.46162	29.4135	17.9054	27.9402	67.0947	10.898	8.55628	9.46162	0.641945	1.9058	-0.349008	-0.203904	0.897504	0.67039	0.961654	0.951962	specific_fp360
OG0004140	2.21386	11.1491	6.85773	9.79637	26.9217	2.21386	2.07494	4.5063	0.514515	1.97296	-0.0934944	1.02538	0.960886	0.687263	0.991405	0.957797	specific_fp360
OG0004141	115.711	162.084	120.784	122.039	371.791	97.8378	103.319	356.689	0.0149076	1.62206	0.0786417	1.8662	0.700183	0.00491821	0.859961	0.5514	specific_fp360
OG0004142	27.1913	38.2761	30.3976	28.5914	82.6647	24.8483	24.5928	85.5876	-0.0883768	1.44332	-0.0149112	1.78425	0.923293	0.0125961	0.973349	0.5514	specific_fp360
OG0004143	23.9396	32.7535	26.0568	25.7631	67.8227	22.0964	21.9716	74.2726	-0.0163519	1.38011	-0.00817141	1.74902	0.847322	0.0169478	0.937013	0.5514	specific_fp360
OG0004144	39.0127	56.8775	42.8833	39.4106	136.289	29.4686	36.8944	139.784	-0.121832	1.66818	0.324223	2.24595	0.847322	0.0126325	0.937013	0.5514	specific_fp360
OG0004145	22.5999	29.8933	23.8558	22.824	63.1543	17.8107	20.0507	70.7489	-0.0637924	1.40454	0.170908	1.98996	0.822236	0.01461	0.924484	0.5514	specific_fp360
OG0004146	0	9.61198	11.3457	2.29347	20.0935	0	0	0	-2.30654	0.824585	NA	NA	0.310686	0.630941	0.556946	0.942643	specific_fp360
OG0004147	58.5538	88.3072	92.012	89.4696	74.702	54.1468	74.8976	91.4877	-0.040424	-0.300674	0.468043	0.756702	0.849289	0.835783	0.937013	0.987044	specific_fp360
OG0004148	154.953	212.113	195.152	256.969	166.88	111.999	194.753	165.75	0.396996	-0.225788	0.79816	0.565523	0.0774362	0.640467	0.268964	0.942643	specific_fp360
OG0004149	7.20806	35.6171	53.3306	10.4729	36.3566	12.2972	2.82832	18.7545	-2.3483	-0.552745	-2.12031	0.608907	0.0538892	0.710309	0.241509	0.958504	specific_fp360
OG0004150	31.9622	45.3496	46.8345	44.8875	41.8851	28.6359	37.2738	37.3713	-0.0612579	-0.161136	0.380337	0.384106	0.949501	0.640467	0.982646	0.942643	specific_fp360
OG0003585	217.295	225.487	222.008	222.127	243.124	216.958	175.776	268.588	0.000775599	0.131078	-0.303678	0.307981	0.849289	0.532918	0.937013	0.910533	specific_fp360
OG0004151	28.532	39.9805	38.2422	41.8795	41.126	22.4795	34.3541	28.532	0.131078	0.104886	0.611872	0.343971	0.924313	0.87647	0.973349	0.989805	specific_fp360
OG0004152	76.1781	115.633	85.3328	166.04	98.5206	49.3079	93.0207	80.3795	0.960356	0.207326	0.915733	0.705009	0.0456765	0.755748	0.232659	0.973935	specific_fp360
OG0004153	86.0487	96.622	90.429	113.168	79.7459	67.8259	107.689	83.4283	0.323603	-0.181374	0.666963	0.298701	0.190849	0.640467	0.42355	0.942643	specific_fp360
OG0004154	60.2377	84.7381	80.4094	73.3734	122.077	60.2377	62.6337	38.7073	-0.132107	0.602357	0.0562724	-0.638061	0.700128	0.690288	0.859961	0.958504	specific_fp360
OG0004156	16.3521	23.7054	19.9779	18.2882	46.4958	15.4138	14.7058	49.1927	-0.127497	1.21869	-0.0678373	1.67422	0.859827	0.0337208	0.944677	0.610941	specific_fp360
OG0004157	52.8736	69.358	52.1616	46.8479	169.183	49.3197	36.4693	98.3815	-0.155004	1.69752	-0.435482	0.996223	0.872529	0.00579289	0.948638	0.5514	specific_fp360
OG0004158	8.34243	10.9379	9.77626	12.2616	11.586	7.1871	14.048	6.92501	0.326798	0.24503	0.966883	-0.0535936	0.285901	0.935089	0.530415	1	specific_fp360
OG0004159	37.1223	51.3721	41.6162	37.5198	110.323	36.3044	32.2465	116.898	-0.149494	1.40652	-0.171002	1.68703	1	0.0057667	1	0.5514	specific_fp360
OG0004160	42.4989	69.9596	55.5723	47.7093	160.801	38.9892	39.1412	149.07	-0.220095	1.53284	0.00561343	1.93484	0.74829	0.00797436	0.885855	0.5514	specific_fp360
OG0004161	23.1403	41.9925	28.2338	65.1906	33.5584	18.8481	21.7637	24.6599	1.20724	0.249251	0.207505	0.387748	0.440653	0.490129	0.673835	0.895161	specific_fp360
OG0004162	92.8146	110.926	118.022	94.7854	124.227	87.7717	93.028	156.608	-0.316315	0.0739272	0.0839092	0.83533	0.961587	0.613755	0.991405	0.942643	specific_fp360
OG0004163	468.822	480.766	533.636	435.833	418.44	527.186	441.482	346.047	-0.292081	-0.350834	-0.255957	-0.607344	0.293709	0.404628	0.536071	0.879709	specific_fp360
OG0004164	18.6732	51.7691	54.6609	39.255	69.9095	22.8691	16.1069	9.00236	-0.477631	0.35498	-0.505721	-1.34502	0.377528	0.466439	0.62197	0.892687	specific_fp360
OG0004165	17.9077	54.4336	57.5333	41.5497	72.7427	18.1325	13.8387	9.44203	-0.469557	0.338407	-0.389869	-0.941409	0.82454	0.466439	0.924484	0.892687	specific_fp360
OG0004166	0	3.76352	3.93307	3.04591	4.79257	0	0.73869	0	-0.36878	0.285142	Inf	NA	0.368782	0.92603	0.615594	1	specific_fp360
OG0004167	0	3.29736	2.81112	2.6067	6.23607	0	0.856906	0	-0.10892	1.14949	Inf	NA	0.281553	0.717941	0.524228	0.959192	specific_fp360
OG0004168	0	13.6948	23.4124	4.79877	3.60504	0	0	0	-2.28654	-2.69918	NA	NA	0.932751	0.604907	0.979336	0.939701	specific_fp360
OG0004169	0	3.76565	6.03913	1.86167	1.02515	0	0	0	-1.69774	-2.55851	NA	NA	1	0.604907	1	0.939701	specific_fp360
OG0004170	0	2.14567	2.51937	2.49883	0.267801	0	0	0	-0.0118103	-3.23383	NA	NA	0.939033	0.318324	0.982646	0.834698	specific_fp360
OG0004171	2.09295	13.6376	7.50326	8.28295	43.5147	1.94387	1.81724	5.62735	0.142626	2.53591	-0.0971828	1.53352	0.679329	0.359072	0.844751	0.863673	specific_fp360
OG0004172	6.52904	10.3616	8.58798	15.0848	5.5612	6.43449	9.17967	2.53346	0.812702	-0.626922	0.512616	-1.34472	0.25463	0.264944	0.492952	0.811609	specific_fp360
OG0004173	33.5453	41.1696	34.1883	32.3348	81.0453	29.9097	32.975	59.0374	-0.0804163	1.24523	0.140759	0.981016	0.775571	0.0198997	0.900356	0.564027	specific_fp360
OG0004174	45.4858	58.4846	51.1398	43.0293	113.638	45.6766	38.9492	89.2203	-0.249125	1.15193	-0.229862	0.965917	0.441213	0.00797436	0.673835	0.5514	specific_fp360
OG0004175	1.84602	6.84778	3.5252	11.6691	6.48415	1.78164	1.84602	2.66068	1.72692	0.879215	0.0512123	0.578589	0.359782	0.58052	0.606368	0.936453	specific_fp360
OG0004176	2.62959	24.0164	11.5991	37.8742	31.5728	1.11145	5.30046	17.924	1.7072	1.44467	2.25367	4.01138	0.329989	0.22407	0.579642	0.793831	specific_fp360
OG0004177	26.3404	51.8798	34.5122	68.1354	69.1494	19.3597	36.5536	26.6063	0.981299	1.00261	0.916957	0.458711	0.225876	0.507146	0.467207	0.903067	specific_fp360
OG0004178	6.22076	16.3585	9.02602	28.4552	12.4342	4.25705	8.55304	6.18916	1.65653	0.462149	1.00658	0.53989	0.0556734	0.62508	0.246667	0.942643	specific_fp360
OG0004179	16.5398	40.0061	41.6534	38.931	37.3682	20.5719	6.11393	19.1904	-0.0975145	-0.156625	-1.7505	-0.10029	0.723159	0.873192	0.874347	0.989805	specific_fp360
OG0004180	0	5.40148	9.45202	0.448439	3.86353	0	0	0	-4.39764	-1.2907	NA	NA	0.0408039	0.239604	0.230809	0.793831	specific_fp360
OG0003591	366.708	610.501	396.374	472.458	1548.69	320.07	297.522	1164.01	0.253323	1.96611	-0.105391	1.86264	0.499864	0.00789733	0.720965	0.5514	specific_fp360
OG0004181	84.5512	152.349	167.785	83.8245	252.878	133.142	47.2975	151.521	-1.00117	0.591826	-1.49313	0.186552	0.0415819	0.24949	0.230809	0.793831	specific_fp360
OG0004182	131.857	165.48	132.618	135.187	328.981	108.749	126.075	310.552	0.0276821	1.31072	0.21328	1.51383	0.52093	0.00929094	0.737579	0.5514	specific_fp360
OG0004183	56.4004	109.747	96.3892	51.3461	274.967	69.9861	32.8096	248.566	-0.908616	1.51231	-1.09295	1.82849	0.26129	0.243054	0.50224	0.793831	specific_fp360
OG0004184	16.4607	80.3637	76.809	15.9359	229.087	30.4354	7.22549	113.522	-2.269	1.57655	-2.07458	1.89915	0.122667	0.202279	0.336375	0.782208	specific_fp360
OG0004185	10.6123	29.1974	27.3849	10.0331	75.7013	8.81038	6.52222	70.4241	-1.44861	1.46694	-0.433841	2.99879	0.402427	0.0432114	0.64851	0.643835	specific_fp360
OG0004186	44.6155	94.766	89.266	54.2024	198.188	51.0812	26.4248	173.025	-0.719753	1.15069	-0.9509	1.76012	0.343543	0.288373	0.590925	0.825398	specific_fp360
OG0004187	19.8378	39.9597	27.0795	50.2976	56.4478	17.5733	29.6035	41.2181	0.893286	1.05972	0.752383	1.22989	0.651506	0.221089	0.827211	0.793831	specific_fp360
OG0004188	3.14572	8.73999	7.58937	12.6007	3.91883	2.96762	5.59785	0	0.731455	-0.953559	0.915566	#NAME?	0.112808	0.349475	0.322858	0.851569	specific_fp360
OG0004189	14.2278	37.7122	45.7641	30.4729	29.0692	31.4474	11.0747	5.02528	-0.586688	-0.654727	-1.50567	-2.64566	0.385681	0.287314	0.631872	0.825398	specific_fp360
OG0004190	9.35305	20.3877	27.2925	14.2118	12.9074	18.0712	6.18533	0	-0.941413	-1.0803	-1.54677	#NAME?	0.156494	0.132855	0.381543	0.735188	specific_fp360
OG0004191	33.5889	70.681	84.4878	54.8118	63.2664	51.262	21.2955	16.8883	-0.624255	-0.417302	-1.26734	-1.60187	0.303425	0.364777	0.550977	0.863673	specific_fp360

## Sheet: Table S6_B
Table S6_B. Results of the comparisons of the abundance of the specific orthologs of Fp14 and Fp360 (Roary). Related to Figure 6.
	Orthologs found only in specific strains or orthologs that contained KEGG Orthologs (KOs) found only in specific strains by using two different ortholog finding tools were defined as "specific orthologs"
	category
	shared:	specific orthologs shared only by Fp14 and Fp360
	specific_fp14:	specific orthologs found solely in Fp14
	specific_fp360:	specific orthologs found solely in Fp360
	The abundance of orthologs were determined to be either significantly increased or decreased in each stage (MCI (M), and AD (A)) compared with the healthy (H) group using a two-sided Wilcoxon rank sum test. In addition, a Benjamini-Hochberg false-discovery rate-corrected p value (q value) was estimated.
ortholog_roary (specific orthologs)	median	mean	H.mean	M.mean	A.mean	H.median	M.median	A.median	log2_mean_M_H	log2_mean_A_H	log2_median_M_H	log2_median_A_H	HvsM (pvalue)	HvsA (pvalue)	HvsM (qvalue)	HvsA (qvalue)	category
group_4056	0	3.84645	3.60637	4.83077	2.45743	1.02252	0	0	0.421704	-0.5534	#NAME?	#NAME?	0.587347	0.268848	0.832615	0.702872	shared
group_4307	20.3367	25.4732	32.3019	16.5929	24.0164	26.4836	8.31721	9.63531	-0.961054	-0.4276	-1.67093	-1.4587	0.0226271	0.222294	0.292042	0.67655	shared
group_3127	56.2488	64.8336	78.3149	48.3986	59.6078	66.2789	31.6982	52.6856	-0.694321	-0.393786	-1.06415	-0.331141	0.115791	0.49912	0.422031	0.822638	shared
group_3128	44.0817	55.1206	70.2879	40.721	40.475	55.9763	24.3268	24.9265	-0.787502	-0.796246	-1.20227	-1.16714	0.131428	0.296036	0.443699	0.71412	shared
group_5049	22.785	28.937	31.0402	25.5793	29.8221	27.413	13.6769	17.9884	-0.279161	-0.057756	-1.00312	-0.607793	0.241492	0.894464	0.574981	0.989877	shared
group_4004	0	0.00813226	0	0.0233125	0	0	0	0	Inf	NA	NA	NA	0.259796	NA	0.597806	NA	specific_fp14
group_4011	0.21099	15.8313	20.0945	7.8281	20.1917	0.544456	0	7.57376	-1.36006	0.0069638	#NAME?	3.79812	0.444744	0.407139	0.739758	0.77969	specific_fp14
group_4013	0	3.26314	3.09803	2.86972	4.60152	0	0	0	-0.11044	0.570759	NA	NA	0.429868	0.47465	0.733861	0.813056	specific_fp14
group_4014	0	4.0334	6.05838	1.92668	2.47284	0	0	0	-1.65281	-1.29276	NA	NA	0.486087	1	0.770209	1	specific_fp14
group_4015	0	4.0757	4.7475	2.67675	5.05805	0	0	0	-0.826684	0.0914152	NA	NA	0.429868	0.47465	0.733861	0.813056	specific_fp14
group_4016	0	0.995812	1.27684	1.06708	0	0	0	0	-0.258913	#NAME?	NA	NA	0.791324	0.440062	0.941662	0.795297	specific_fp14
group_4018	0	8.00566	5.99064	12.3492	4.74312	0	0	0	1.04364	-0.336873	NA	NA	0.800152	0.464291	0.941662	0.805514	specific_fp14
group_4019	0	22.3054	15.8108	36.1909	12.0344	0	0	2.60827	1.19472	-0.393743	NA	Inf	1	0.256765	1	0.694644	specific_fp14
group_412	7.26064	15.6623	21.2122	10.2174	10.68	8.9125	5.57387	2.49719	-1.05386	-0.989978	-0.677151	-1.83552	0.473909	0.431112	0.762831	0.795297	specific_fp14
cesA	0	4.81	4.06886	7.2714	1.75898	0	0	0	0.837609	-1.20989	NA	NA	0.597324	0.950648	0.839331	0.99897	specific_fp14
group_4028	15.4398	34.4059	38.1125	37.1932	17.313	20.271	12.5849	8.36363	-0.0352242	-1.13841	-0.687724	-1.27722	0.47967	0.287314	0.767698	0.71412	specific_fp14
group_4029	36.3997	48.5354	54.2638	45.7803	37.2542	36.7792	39.0074	18.0728	-0.245265	-0.542586	0.0848577	-1.02507	0.751397	0.189266	0.922588	0.638073	specific_fp14
group_4032	3.21417	18.6715	21.1084	18.9119	10.8454	6.69675	3.41448	0	-0.158525	-0.960731	-0.971795	#NAME?	0.842715	0.347493	0.962518	0.743402	specific_fp14
group_4035	0.942443	7.19844	7.60766	6.1528	8.21142	1.75946	1.55062	0.525167	-0.306209	0.110179	-0.182288	-1.74428	0.762409	0.91096	0.930713	0.989877	specific_fp14
group_4043	0	2.8541	5.76325	0.11322	0	0	0	0	-5.66968	#NAME?	NA	NA	0.444644	0.32322	0.739758	0.729069	specific_fp14
group_4052	16.3737	34.4442	23.5018	50.0732	33.7807	16.3838	9.58867	25.0361	1.09127	0.523428	-0.772867	0.61174	0.563452	0.750198	0.822001	0.94416	specific_fp14
group_4053	34.9536	93.7657	71.644	125.652	91.8023	43.0555	26.815	84.9907	0.810518	0.357684	-0.683157	0.981107	0.611998	0.811273	0.847276	0.972982	specific_fp14
group_4054	0	9.96117	8.19902	13.5699	7.51457	0	0	2.27286	0.726891	-0.125761	NA	Inf	0.970235	0.462268	0.998451	0.805514	specific_fp14
group_581	0	1.03417	0.717705	1.95985	0	0	0	0	1.44928	#NAME?	NA	NA	0.586671	0.32322	0.832615	0.729069	specific_fp14
treR	188.633	195.794	255.022	134.729	148.963	240.31	121.1	137.426	-0.920559	-0.775669	-0.988698	-0.806242	0.000979908	0.014334	0.291922	0.291281	specific_fp14
treB	94.4714	98.626	126.602	65.4801	85.7258	133.835	57.4414	74.789	-0.951168	-0.562494	-1.22029	-0.839557	0.000979908	0.0622969	0.291922	0.538245	specific_fp14
treA	64.8237	80.2411	106.267	53.1766	60.159	116.7	42.1023	48.1518	-0.998828	-0.82084	-1.47083	-1.27714	0.00210335	0.0271258	0.291922	0.374398	specific_fp14
group_4065	146.052	172.851	204.041	151.161	125.757	195.618	135.838	86.8726	-0.432773	-0.698223	-0.526152	-1.17107	0.00994975	0.0547498	0.291922	0.512638	specific_fp14
group_4066	92.9177	132.323	163.622	93.8298	120.911	130.793	33.9297	102.848	-0.802248	-0.436425	-1.94666	-0.346772	0.14297	0.708204	0.457505	0.923318	specific_fp14
group_4072	0	0.354956	0.700438	0.0369281	0	0	0	0	-4.24547	#NAME?	NA	NA	0.871602	0.620691	0.969519	0.891693	specific_fp14
group_4073	0	0.388739	0.762373	0.0470625	0	0	0	0	-4.01785	#NAME?	NA	NA	0.674408	0.239341	0.887757	0.680608	specific_fp14
group_4074	0	0.467764	0.848452	0.11073	0.0907723	0	0	0	-2.93779	-3.22451	NA	NA	0.280087	0.485469	0.612957	0.822638	specific_fp14
group_4075	0	0.501005	0.960091	0.0640369	0.0601047	0	0	0	-3.9062	-3.99762	NA	NA	0.37762	0.554343	0.699836	0.864297	specific_fp14
group_4076	0	0.200573	0.410698	0	0	0	0	0	#NAME?	#NAME?	NA	NA	0.430223	0.620691	0.733861	0.891693	specific_fp14
group_4077	0	0.0250716	0.0513371	0	0	0	0	0	#NAME?	#NAME?	NA	NA	0.430223	0.620691	0.733861	0.891693	specific_fp14
group_4078	0	0.362512	0.742286	0	0	0	0	0	#NAME?	#NAME?	NA	NA	0.430223	0.620691	0.733861	0.891693	specific_fp14
group_4079	0	0.27022	0.507178	0.0437913	0.0445524	0	0	0	-3.53377	-3.50892	NA	NA	0.830993	0.930546	0.958684	0.99897	specific_fp14
group_4080	0	0.272791	0.558571	0	0	0	0	0	#NAME?	#NAME?	NA	NA	0.430223	0.620691	0.733861	0.891693	specific_fp14
group_4081	0	0.217633	0.438299	0.0102631	0	0	0	0	-5.41638	#NAME?	NA	NA	0.871602	0.620691	0.969519	0.891693	specific_fp14
group_4082	0	0.4497	0.863824	0.0797873	0	0	0	0	-3.43651	#NAME?	NA	NA	0.871602	0.620691	0.969519	0.891693	specific_fp14
group_4083	0	0.255899	0.50611	0.0250238	0	0	0	0	-4.33808	#NAME?	NA	NA	0.788923	0.440062	0.941662	0.795297	specific_fp14
group_4092	0	0.526285	1.03347	0	0.132474	0	0	0	#NAME?	-2.96372	NA	NA	0.241287	0.843379	0.574981	0.977921	specific_fp14
group_4093	0	0.402053	0.82325	0	0	0	0	0	#NAME?	#NAME?	NA	NA	0.241287	0.440062	0.574981	0.795297	specific_fp14
group_4095	0	2.11936	4.33963	0	0	0	0	0	#NAME?	#NAME?	NA	NA	0.0278512	0.129743	0.297372	0.609563	specific_fp14
group_4097	18.5708	38.8	47.3322	39.9747	10.6864	31.0235	21.6054	0	-0.243735	-2.14704	-0.52197	#NAME?	0.907854	0.182685	0.981611	0.638073	specific_fp14
group_4103	0	2.77165	0.666805	7.01187	0	0	0	0	3.39446	#NAME?	NA	NA	0.0696562	0.620691	0.351865	0.891693	specific_fp14
group_4104	0	2.09523	0.518167	5.28091	0	0	0	0	3.3493	#NAME?	NA	NA	0.158199	0.620691	0.481288	0.891693	specific_fp14
group_4112	0	10.51	8.23834	15.4105	6.82397	0	0	0	0.903485	-0.271742	NA	NA	0.745132	0.733545	0.922588	0.938598	specific_fp14
group_4114	0	8.72181	6.37985	13.0125	6.55341	0	0	0	1.0283	0.0387236	NA	NA	0.919085	0.576826	0.982441	0.872803	specific_fp14
group_4116	0	0.310289	0.166657	0.656176	0	0	0	0	1.9772	#NAME?	NA	NA	0.7464	0.440062	0.922588	0.795297	specific_fp14
group_4118	0	5.73823	4.13398	8.35481	4.944	0	0	0	1.01508	0.258148	NA	NA	0.919085	0.576826	0.982441	0.872803	specific_fp14
group_4119	0	11.1573	7.54967	16.905	9.66384	0	0	0	1.16297	0.356184	NA	NA	0.852001	0.370523	0.964348	0.75697	specific_fp14
group_4120	0	9.14816	5.92636	14.6857	6.9475	0	0	0	1.30919	0.229348	NA	NA	0.968622	0.847827	0.998451	0.977921	specific_fp14
group_4122	0	8.9969	7.00731	12.817	6.77982	0	0	0	0.871121	-0.0476128	NA	NA	0.501815	0.673453	0.782707	0.911169	specific_fp14
group_4128	0	6.30326	5.49221	6.56376	8.1782	0	0	0	0.257135	0.574396	NA	NA	0.542179	0.948999	0.809386	0.99897	specific_fp14
group_4131	0	12.062	8.40644	18.8395	8.5055	0	0	0	1.16419	0.0169008	NA	NA	0.90866	0.898206	0.981705	0.989877	specific_fp14
group_4132	0	11.1364	8.47884	15.8653	8.97581	0	0	0	0.90394	0.0821766	NA	NA	0.634978	0.717941	0.8631	0.923728	specific_fp14
group_4134	0	7.53723	5.38628	11.432	5.6441	0	0	0	1.08572	0.0674542	NA	NA	0.770177	0.630079	0.932862	0.891693	specific_fp14
group_4135	0	7.39083	5.50504	10.982	5.35275	0	0	0	0.996323	-0.0404727	NA	NA	0.518914	0.536906	0.795266	0.845432	specific_fp14
group_4136	0	6.30279	5.18885	8.84359	4.20007	0	0	0	0.769218	-0.305	NA	NA	0.660086	0.370523	0.876706	0.75697	specific_fp14
group_4137	0	6.65347	4.88868	9.74245	5.3286	0	0	0	0.994841	0.124313	NA	NA	0.661231	0.587944	0.877902	0.884499	specific_fp14
group_4138	0	15.5789	10.3731	23.5526	14.1099	0	0	0	1.18304	0.443869	NA	NA	1	0.898206	1	0.989877	specific_fp14
group_4139	0	6.63745	4.78889	9.50044	6.04817	0	0	0	0.988304	0.336809	NA	NA	0.714978	0.630079	0.910478	0.891693	specific_fp14
group_4140	0	7.12909	5.25054	11.9288	2.47961	0	0	0	1.18391	-1.08235	NA	NA	0.464519	0.834245	0.753515	0.972982	specific_fp14
group_4141	0	8.48549	5.96347	13.1906	5.96915	0	0	0	1.14529	0.00137392	NA	NA	0.688015	0.687458	0.894584	0.918014	specific_fp14
group_4146	0	13.4503	9.92395	19.0755	11.9751	0	0	0	0.942735	0.271054	NA	NA	0.716375	0.642504	0.911773	0.892111	specific_fp14
group_4147	0	20.1912	16.9832	34.1051	0	0	0	0	1.00588	#NAME?	NA	NA	1	0.32322	1	0.729069	specific_fp14
group_4155	0	5.22528	3.97986	7.81644	3.40904	0	0	0	0.973792	-0.223352	NA	NA	0.431436	0.370523	0.733861	0.75697	specific_fp14
group_4156	0	8.09278	5.87598	11.7216	6.96714	0	0	0	0.996267	0.245737	NA	NA	0.927258	0.733545	0.984264	0.938598	specific_fp14
group_4165	0	10.5041	7.39554	15.855	8.36369	0	0	0	1.10021	0.177484	NA	NA	0.291519	0.898206	0.623807	0.989877	specific_fp14
group_4172	0	0.390913	0.562339	0.333341	0	0	0	0	-0.75444	#NAME?	NA	NA	0.517775	0.32322	0.795266	0.729069	specific_fp14
group_4176	0	2.24929	1.54757	2.74326	3.29596	0	0	0	0.82588	1.09069	NA	NA	0.899276	0.767511	0.973799	0.954543	specific_fp14
group_4178	0	2.20878	1.43185	0.946485	7.2445	0	0	0	-0.597233	2.339	NA	NA	0.429868	0.767511	0.733861	0.954543	specific_fp14
group_4179	0	8.4125	2.07392	11.0101	21.8619	0	0	0	2.4084	3.39799	NA	NA	0.50367	0.867907	0.782707	0.977921	specific_fp14
group_4182	0	64.3649	50.2289	98.2644	34.131	0	0	0	0.968152	-0.557433	NA	NA	0.625821	0.847827	0.860563	0.977921	specific_fp14
group_4183	0	13.6402	12.9921	15.5117	11.5742	0	0	0	0.255725	-0.166721	NA	NA	0.556545	0.47465	0.817752	0.813056	specific_fp14
group_4184	0	3.10859	0.613293	7.03327	2.18447	0	0	0	3.51955	1.83264	NA	NA	0.556545	0.930546	0.817752	0.99897	specific_fp14
group_4185	0	4.48518	1.96443	9.39613	1.52399	0	0	0	2.25796	-0.366254	NA	NA	0.621136	0.47465	0.855101	0.813056	specific_fp14
group_4186	0	5.05289	1.55018	10.2892	4.34039	0	0	0	2.73062	1.48538	NA	NA	1	0.930546	1	0.99897	specific_fp14
group_4188	0	30.8917	19.4386	48.2024	28.1566	0	0	0	1.31018	0.534547	NA	NA	0.455508	0.673453	0.749474	0.911169	specific_fp14
group_4189	0	5.31861	8.09963	3.9072	0	0	0	0	-1.05172	#NAME?	NA	NA	0.962962	0.239341	0.998451	0.680608	specific_fp14
group_4190	0	12.3408	8.52364	19.0961	9.31643	0	0	0	1.16374	0.128309	NA	NA	0.970235	0.687458	0.998451	0.918014	specific_fp14
group_4191	0	5.3491	1.97906	10.2155	5.03116	0	0	0	2.36788	1.34607	NA	NA	0.791379	0.767511	0.941662	0.954543	specific_fp14
group_4192	0	18.6685	12.7361	27.8854	16.7154	0	0	0	1.13058	0.392255	NA	NA	0.478906	0.780613	0.767698	0.960944	specific_fp14
group_4193	0	9.92901	18.5932	2.23723	0.418864	0	0	0	-3.05499	-5.47215	NA	NA	0.275747	0.2008	0.611794	0.654553	specific_fp14
group_4194	0	18.791	11.9812	29.774	15.6853	0	0	0	1.31329	0.388643	NA	NA	0.940512	0.828499	0.990497	0.972982	specific_fp14
group_4195	0	4.50468	2.84905	7.36851	3.33477	0	0	0	1.37089	0.227106	NA	NA	0.642569	0.576826	0.87046	0.872803	specific_fp14
group_4196	0	12.8515	9.03087	19.4542	10.1646	0	0	0	1.10715	0.17062	NA	NA	1	0.687458	1	0.918014	specific_fp14
group_4197	0	20.0501	18.5871	26.1869	11.2885	0	0	0	0.494545	-0.719451	NA	NA	0.910871	0.687458	0.981925	0.918014	specific_fp14
group_4198	0	1.05419	0.271787	2.2009	0.944186	0	0	0	3.01754	1.79659	NA	NA	0.659223	0.692736	0.876706	0.919768	specific_fp14
group_4199	0	1.5769	0.171778	3.61903	1.41628	0	0	0	4.39699	3.04349	NA	NA	0.659223	0.692736	0.876706	0.919768	specific_fp14
group_4200	0	2.1663	0.520753	4.92316	1.1954	0	0	0	3.24091	1.19882	NA	NA	0.659223	0.692736	0.876706	0.919768	specific_fp14
group_4201	0	0.853162	0.0950767	1.77259	1.15722	0	0	0	4.22062	3.60543	NA	NA	0.840869	0.692736	0.962518	0.919768	specific_fp14
group_4202	0	0.768782	0.1266	1.71215	0.673829	0	0	0	3.75746	2.4121	NA	NA	0.659223	0.692736	0.876706	0.919768	specific_fp14
group_4203	0	5.40465	2.2111	10.1422	4.83336	0	0	0	2.19753	1.12826	NA	NA	0.767732	0.711725	0.932862	0.923318	specific_fp14
group_4205	0	11.7286	8.91463	14.5576	14.1083	0	0	0	0.707524	0.662295	NA	NA	0.822851	0.687458	0.953072	0.918014	specific_fp14
group_4206	0	4.59493	1.58386	10.9547	0	0	0	0	2.79004	#NAME?	NA	NA	0.748016	0.239341	0.922588	0.680608	specific_fp14
group_4207	0	6.15787	0.968855	16.0869	0.44849	0	0	0	4.05346	-1.11121	NA	NA	0.957447	1	0.997053	1	specific_fp14
group_4208	0	2.46656	3.4361	2.26027	0	0	0	0	-0.604275	#NAME?	NA	NA	0.33684	0.239341	0.668164	0.680608	specific_fp14
group_4211	0	0.91033	0.985539	0.560762	1.43378	0	0	0	-0.813524	0.540834	NA	NA	0.915016	0.47465	0.982441	0.813056	specific_fp14
group_4212	0	2.76133	5.00508	0.45984	0.961836	0	0	0	-3.44419	-2.37953	NA	NA	0.480451	1	0.767698	1	specific_fp14
group_4214	0	3.92443	3.2532	5.7828	1.95591	0	0	0	0.829911	-0.734015	NA	NA	0.688015	0.337328	0.894584	0.743402	specific_fp14
group_4217	7.87709	30.2924	34.9146	20.3481	37.735	8.33045	6.95891	0	-0.778934	0.112071	-0.259533	#NAME?	0.548784	0.825053	0.81201	0.972982	specific_fp14
group_4219	38.7573	93.3092	99.4428	85.5145	91.6114	20.5655	47.9558	51.5783	-0.217699	-0.11834	1.22148	1.32654	0.446115	0.466439	0.739758	0.805514	specific_fp14
group_4220	35.058	107.773	117.756	93.9045	107.541	26.629	52.0257	73.251	-0.326533	-0.130907	0.966226	1.45985	0.657257	0.404628	0.875856	0.777354	specific_fp14
group_4221	31.0716	88.8599	98.4936	78.662	81.8114	21.3314	42.3172	51.7702	-0.324364	-0.267727	0.988266	1.27914	0.751397	0.49912	0.922588	0.822638	specific_fp14
group_4230	0	6.67753	6.19831	5.75362	10.095	0	0	2.77933	-0.107404	0.703693	NA	Inf	0.898297	0.184798	0.973799	0.638073	specific_fp14
group_4231	0.462371	5.36636	6.42713	3.29608	6.62036	1.27119	0	1.79732	-0.963425	0.0427354	#NAME?	0.499668	0.11466	0.769358	0.422031	0.955684	specific_fp14
group_4232	0.642424	6.4656	7.67064	3.86201	8.42962	0.712757	0	2.39721	-0.989994	0.136121	#NAME?	1.74987	0.257404	0.829147	0.594773	0.972982	specific_fp14
group_4234	0	5.64071	7.68587	5.40981	0	1.2771	0	0	-0.506632	#NAME?	#NAME?	#NAME?	0.364431	0.00947024	0.689231	0.291281	specific_fp14
msbA	0	0.919302	1.13857	0.851045	0.407763	0	0	0	-0.419916	-1.48142	NA	NA	0.813416	0.387119	0.952602	0.771342	specific_fp14
group_4238	0	14.7487	14.4553	15.4936	14.0325	0	0	0	0.100079	-0.0428278	NA	NA	0.747066	0.856677	0.922588	0.977921	specific_fp14
group_4239	0	14.1092	23.3459	4.85243	6.23497	0	0	0	-2.26639	-1.90471	NA	NA	0.555155	0.657441	0.816738	0.907769	specific_fp14
group_4243	0	7.1666	10.2699	4.54104	3.48294	0	0	0	-1.17733	-1.56004	NA	NA	0.559028	0.859958	0.820424	0.977921	specific_fp14
group_4244	0	9.38334	13.0059	6.12099	5.50635	0	0	0	-1.08733	-1.24	NA	NA	0.634978	0.547161	0.8631	0.856101	specific_fp14
group_4245	0	4.38501	7.33293	2.30426	0	0	0	0	-1.67009	#NAME?	NA	NA	0.939033	0.0941151	0.990497	0.597602	specific_fp14
group_4247	0	16.4554	27.0463	6.69262	5.60303	0	0	0	-2.01479	-2.27115	NA	NA	0.465172	0.470034	0.753515	0.81036	specific_fp14
group_4248	0	14.2036	19.6561	8.42152	10.2365	0	0	0	-1.22282	-0.941254	NA	NA	0.848357	0.852695	0.962518	0.977921	specific_fp14
group_4250	0	9.09268	12.28	5.94744	6.2705	0	0	0	-1.04597	-0.969657	NA	NA	0.737008	0.904163	0.920456	0.989877	specific_fp14
group_4252	0	7.12366	11.8705	1.84067	4.20379	0	0	0	-2.68908	-1.49762	NA	NA	0.486087	0.711725	0.770209	0.923318	specific_fp14
group_4253	0	17.8608	24.0394	13.3125	9.07162	0	0	0	-0.852612	-1.40597	NA	NA	0.910871	1	0.981925	1	specific_fp14
group_4254	0	15.4492	23.5325	10.5699	1.65483	0	0	0	-1.1547	-3.8299	NA	NA	0.752993	0.815882	0.923918	0.972982	specific_fp14
group_4255	5.12623	13.4453	11.6248	13.1953	19.4425	5.24933	4.86247	3.83875	0.182815	0.742005	-0.110444	-0.451497	0.974369	0.710309	0.998451	0.923318	specific_fp14
group_4256	0	33.2445	45.4749	27.0038	9.9262	0	0	0	-0.751908	-2.19576	NA	NA	0.848357	0.756966	0.962518	0.945025	specific_fp14
group_4257	0	30.2599	43.2829	19.1282	15.0448	0	0	0	-1.17809	-1.52453	NA	NA	1	0.856677	1	0.977921	specific_fp14
group_4258	0	0.669918	1.37174	0	0	0	0	0	#NAME?	#NAME?	NA	NA	0.140912	0.32322	0.453882	0.729069	specific_fp14
group_4259	0	25.5712	36.0872	16.4904	13.4821	0	0	0	-1.12986	-1.42044	NA	NA	0.765317	0.951995	0.932862	0.99897	specific_fp14
group_4260	3.5588	45.8196	56.1184	38.5452	30.5111	3.5588	8.31168	0	-0.541921	-0.87914	1.22375	#NAME?	0.683998	1	0.891848	1	specific_fp14
group_4261	11.3476	38.0717	35.3785	41.6311	38.5242	6.65927	11.3476	22.6672	0.234786	0.12289	0.768951	1.76717	0.64859	0.705695	0.875856	0.923318	specific_fp14
group_4262	0	0.463367	0.9488	0	0	0	0	0	#NAME?	#NAME?	NA	NA	0.430223	0.620691	0.733861	0.891693	specific_fp14
group_4264	0	0.274937	0.562967	0	0	0	0	0	#NAME?	#NAME?	NA	NA	0.430223	0.620691	0.733861	0.891693	specific_fp14
group_4265	0	5.40464	8.70414	3.30751	0	0	0	0	-1.39595	#NAME?	NA	NA	0.791324	0.440062	0.941662	0.795297	specific_fp14
group_4266	0	4.32859	6.40938	3.4355	0	0	0	0	-0.899664	#NAME?	NA	NA	0.836952	0.440062	0.962518	0.795297	specific_fp14
group_4276	0	5.28123	5.52898	7.39897	0	0	0	0	0.420311	#NAME?	NA	NA	1	0.32322	1	0.729069	specific_fp14
group_4279	0	0.277274	0.567752	0	0	0	0	0	#NAME?	#NAME?	NA	NA	0.430223	0.620691	0.733861	0.891693	specific_fp14
group_4280	0	0.297972	0.610133	0	0	0	0	0	#NAME?	#NAME?	NA	NA	0.430223	0.620691	0.733861	0.891693	specific_fp14
epsE_2	0	0.2922	0.598314	0	0	0	0	0	#NAME?	#NAME?	NA	NA	0.430223	0.620691	0.733861	0.891693	specific_fp14
group_4283	0	28.458	32.546	33.1262	6.19055	0	1.02056	0	0.0254942	-2.39434	Inf	NA	0.728316	0.517694	0.914804	0.840582	specific_fp14
group_4286	0	2.761	1.79687	3.13392	4.8543	0	0	0	0.802484	1.43378	NA	NA	0.546061	0.767511	0.809865	0.954543	specific_fp14
group_4287	14.8902	29.6446	41.2435	12.0674	32.5133	25.7074	0	0	-1.77305	-0.34314	#NAME?	#NAME?	0.072058	0.443554	0.351865	0.797998	specific_fp14
group_4288	0	0.980205	0.812138	1.67293	0	0	0	0	1.04258	#NAME?	NA	NA	0.808442	0.620691	0.948473	0.891693	specific_fp14
group_4291	0	20.7371	19.3543	25.3106	15.0851	0	0	0	0.387087	-0.359531	NA	NA	0.962962	0.739446	0.998451	0.94416	specific_fp14
group_4294	0	10.1317	12.2568	6.27132	12.0285	0	0	0.32498	-0.966735	-0.0271204	NA	Inf	0.221198	0.576067	0.564493	0.872803	specific_fp14
group_4295	0	18.1044	22.7528	9.46074	22.6812	0	0	0	-1.26602	-0.00454685	NA	NA	0.37134	0.948999	0.695901	0.99897	specific_fp14
group_4297	49.8668	91.7125	86.9504	109.896	67.035	48.3533	66.1443	29.5709	0.337869	-0.375278	0.452002	-0.709436	0.563452	0.558942	0.822001	0.864297	specific_fp14
group_4298	3.2556	140.418	110.826	196.632	108.732	0	3.62318	12.4904	0.827202	-0.0275159	Inf	Inf	0.197441	0.419547	0.535635	0.795297	specific_fp14
albA_2	1.00961	50.1361	36.9448	73.6919	39.2332	0	1.07618	6.89961	0.996134	0.0867034	Inf	Inf	0.233074	0.263449	0.574981	0.701218	specific_fp14
group_4304	0	1.79738	1.50223	3.04937	0	0	0	0	1.0214	#NAME?	NA	NA	0.384269	0.620691	0.708483	0.891693	specific_fp14
group_888	0	5.37851	10.1529	1.20433	0	0	0	0	-3.07559	#NAME?	NA	NA	0.0337972	0.0327344	0.308107	0.409379	specific_fp14
group_4316	83.4123	112.445	112.207	101.577	136.45	46.822	94.7813	102.328	-0.143593	0.282215	1.01742	1.12794	0.746407	0.87207	0.922588	0.977921	specific_fp14
group_4318	22.994	29.8969	31.8017	26.415	31.6436	17.2844	23.1543	24.6455	-0.26775	-0.00719312	0.42181	0.511854	0.897079	0.914509	0.973799	0.989877	specific_fp14
group_4319	20.8746	28.2366	28.8596	25.9859	31.1902	13.0541	21.1118	20.8746	-0.151327	0.11204	0.693547	0.677246	0.795863	0.957193	0.941662	0.99897	specific_fp14
group_4322	19.5054	40.713	57.154	17.114	41.9591	27.7946	19.5054	12.0256	-1.73968	-0.445873	-0.510931	-1.2087	0.15746	0.632818	0.481288	0.891693	specific_fp14
group_4327	0	22.0527	26.8263	23.7166	4.16644	0	0	0	-0.177751	-2.68676	NA	NA	0.583353	0.815882	0.832615	0.972982	specific_fp14
group_4328	0	12.7144	23.1412	4.05018	0	0	0	0	-2.51441	#NAME?	NA	NA	0.455064	0.440062	0.749474	0.795297	specific_fp14
ftsL_2	108.058	111.942	132.427	85.2991	107.577	119.064	78.9124	94.4941	-0.634597	-0.299836	-0.593415	-0.333442	0.0161821	0.24949	0.291922	0.681912	specific_fp360
zapA	503.704	509.441	558.295	427.879	537.653	547.553	446.017	524.78	-0.383824	-0.0543515	-0.2959	-0.0612866	0.0194766	0.835783	0.291922	0.972982	specific_fp360
group_4907	45.4565	63.1371	49.8876	47.563	136.259	46.7181	38.7321	141.368	-0.0688435	1.4496	-0.270452	1.5974	0.82227	0.0126325	0.953072	0.291281	specific_fp360
group_4908	28.6991	48.5081	54.0079	44.7241	40.1172	26.7809	27.6981	41.4373	-0.272117	-0.428947	0.0485826	0.629726	0.849289	1	0.962518	1	specific_fp360
group_3258	0	7.57621	9.86166	3.15443	10.1951	0	0	0	-1.64445	0.0479755	NA	NA	0.380797	0.587944	0.704093	0.884499	specific_fp360
group_4910	9.92805	67.3454	76.6569	41.0884	95.6758	7.84757	8.47053	21.7403	-0.899685	0.319738	0.110206	1.47005	0.434663	0.708204	0.736371	0.923318	specific_fp360
group_4911	3.06736	17.7094	12.7143	20.2996	27.1441	0.993825	3.06736	9.81104	0.675001	1.09419	1.62593	3.30334	0.762409	0.53852	0.930713	0.847003	specific_fp360
group_4912	16.6993	78.2065	91.4782	71.7791	52.1642	15.4072	27.0645	16.6993	-0.349865	-0.810369	0.812797	0.116183	0.847137	0.749568	0.962518	0.94416	specific_fp360
group_4915	62.1798	89.1196	72.2269	65.5031	190.405	61.4316	54.8052	218.251	-0.140973	1.39846	-0.164668	1.82894	0.974401	0.0126325	0.998451	0.291281	specific_fp360
group_4916	9.87634	45.1979	29.575	67.8272	43.5754	8.34735	20.1716	35.2678	1.19749	0.559138	1.27294	2.07896	0.335115	0.506622	0.667517	0.829765	specific_fp360
group_4926	0	3.29624	2.61384	0.473789	11.3916	0	0	2.19417	-2.46385	2.12372	NA	Inf	0.0841715	0.427238	0.373865	0.795297	specific_fp360
group_4927	2.15364	11.6845	5.7717	13.8305	24.8246	1.28906	0.86762	13.4803	1.26078	2.1047	-0.571184	3.38646	1	0.0387775	1	0.444735	specific_fp360
group_4929	4.89783	21.8155	12.7299	19.8719	53.2371	4.89783	2.49065	9.7629	0.642503	2.06421	-0.97562	0.995167	0.527089	0.363381	0.796107	0.75697	specific_fp360
agrB_1	2.31186	11.989	6.48131	10.7177	31.2365	1.97049	1.42131	12.2439	0.725636	2.26887	-0.471333	2.63544	0.534468	0.042179	0.804888	0.466629	specific_fp360
group_4933	0	6.85582	3.49015	6.74641	17.1873	0	0	9.79507	0.95083	2.29998	NA	Inf	0.770177	0.0538651	0.932862	0.512638	specific_fp360
group_4934	9.37053	30.6305	18.1058	26.8313	76.3456	9.37053	5.16281	58.6431	0.567471	2.0761	-0.859974	2.64576	0.596719	0.0234599	0.8393	0.341598	specific_fp360
group_4949	5.45086	11.1038	7.15939	14.8086	14.9983	4.65766	8.16873	7.24094	1.04853	1.06689	0.810506	0.636572	0.289031	0.352501	0.623807	0.74995	specific_fp360
group_4952	46.3212	62.9637	49.9994	48.7888	132.232	37.0069	36.5232	150.737	-0.0353617	1.40308	-0.0189811	2.02617	0.974401	0.0126325	0.998451	0.291281	specific_fp360
group_4953	30.3583	43.4972	34.7348	32.7774	92.755	29.7049	24.3886	98.6922	-0.0836815	1.41704	-0.284494	1.73224	0.724049	0.0125961	0.914082	0.291281	specific_fp360
group_4954	30.1137	43.2221	35.3232	31.3022	92.4615	30.1137	25.9358	91.7979	-0.174351	1.38824	-0.215475	1.60804	0.849289	0.0057667	0.962518	0.291281	specific_fp360
group_4965	0	2.0995	3.65588	0.538791	0.774747	0	0	0	-2.76242	-2.23842	NA	NA	0.603793	0.750676	0.846274	0.94416	specific_fp360
group_4966	0	0.30051	0.497383	0.165125	0	0	0	0	-1.5908	#NAME?	NA	NA	0.737899	0.440062	0.920456	0.795297	specific_fp360
group_4967	18.4753	67.4709	51.5084	70.1531	109.611	21.1288	14.5356	72.7413	0.4457	1.08951	-0.53962	1.78356	0.782789	0.505157	0.940747	0.829765	specific_fp360
cckA_1	3.03825	7.61599	7.65143	6.70763	9.45614	3.01606	3.03825	5.02835	-0.189926	0.305522	0.0105755	0.73742	0.550606	0.729842	0.813537	0.935601	specific_fp360
group_4969	4.68852	9.21514	9.20601	8.38473	11.022	6.77303	3.47005	5.17247	-0.134812	0.259734	-0.964845	-0.388948	0.434663	0.893972	0.736371	0.989877	specific_fp360
group_4970	2.79288	8.10812	8.36834	6.83896	10.0471	2.92435	2.22916	5.30866	-0.291165	0.263765	-0.391616	0.860232	0.351474	0.93656	0.679404	0.99897	specific_fp360
group_4971	4.20377	12.6361	12.1193	11.9822	15.5877	4.48828	3.01174	6.02565	-0.0164104	0.3631	-0.575565	0.424954	0.685169	0.53982	0.892984	0.848491	specific_fp360
group_819	3.37013	10.6045	10.3306	9.38376	14.0423	3.37013	3.06319	8.11765	-0.138681	0.442861	-0.137769	1.26826	0.448353	0.613755	0.742828	0.891693	specific_fp360
phoP_1	8.5256	22.1011	22.8312	18.672	27.2588	9.96597	4.07792	18.968	-0.290132	0.255712	-1.28918	0.928485	0.209137	0.750099	0.55036	0.94416	specific_fp360
group_3257	21.6489	24.3983	25.2609	25.6381	19.1539	24.3677	21.7344	18.601	0.0213812	-0.39927	-0.16499	-0.38959	0.657257	0.375567	0.875856	0.75697	specific_fp360
group_4909	60.351	64.2395	68.5975	52.7435	75.8003	77.0985	36.6582	70.78	-0.379163	0.144048	-1.07257	-0.123361	0.574412	0.640467	0.827484	0.891693	specific_fp360
group_3259	16.3112	24.9526	27.5695	20.7537	26.0996	15.9641	14.7012	30.266	-0.409706	-0.0790482	-0.118897	0.922867	0.699168	0.31316	0.90115	0.729069	specific_fp360
group_4974	30.2604	41.0863	33.0959	30.3271	88.1132	25.8741	24.579	94.3027	-0.126042	1.41271	-0.0740825	1.86579	0.974401	0.0108645	0.998451	0.291281	specific_fp360
group_4977	29.4066	39.4543	32.2988	30.145	80.8692	27.8849	25.0994	88.9305	-0.0995601	1.32411	-0.151831	1.67319	0.948828	0.0108645	0.990497	0.291281	specific_fp360
group_4980	19.7378	38.2574	23.5579	24.6437	111.528	18.4875	12.8874	89.5404	0.0650037	2.24312	-0.520589	2.27599	0.897504	0.0203917	0.973799	0.321572	specific_fp360
group_4987	118.391	153.086	122.234	142.615	268.081	90.1362	137.559	292.284	0.222483	1.13303	0.609872	1.69719	0.422327	0.022451	0.733861	0.338584	specific_fp360
group_4988	57.6295	78.9826	57.3889	65.2081	173.28	45.7902	53.0951	168.245	0.184278	1.59426	0.21354	1.87745	0.676559	0.0108645	0.887757	0.291281	specific_fp360
group_4994	0	2.82	4.69314	0.910153	1.29312	0	0	0	-2.36637	-1.8597	NA	NA	0.457493	0.657441	0.751357	0.907769	specific_fp360
group_4996	0	7.49263	7.23375	4.25513	15.2068	0	0	0	-0.765541	1.0719	NA	NA	0.724318	0.727265	0.914082	0.933552	specific_fp360
group_4998	0	9.61967	6.71179	5.67144	26.8038	0	0	0	-0.242984	1.99767	NA	NA	1	0.630941	1	0.891693	specific_fp360
group_5000	0	2.94594	4.98284	0.916328	1.18437	0	0	0	-2.44303	-2.07285	NA	NA	0.37762	0.50594	0.699836	0.829765	specific_fp360
group_5013	116.291	140.942	118.467	114.209	265.651	104.082	115.325	326.415	-0.0528155	1.16505	0.147985	1.64899	0.923293	0.175488	0.982441	0.637558	specific_fp360
gntP	4.79051	8.60618	6.00709	10.9151	11.4558	4.79051	4.04765	7.5945	0.861581	0.931345	-0.243095	0.664776	0.699557	0.394644	0.90115	0.777354	specific_fp360
iolI	7.01962	12.4735	8.38571	12.3961	24.9028	7.01962	5.36356	14.8842	0.563883	1.5703	-0.388202	1.08432	1	0.150876	1	0.623441	specific_fp360
group_5036	19.6014	30.7405	26.4045	17.9993	71.0512	20.37	14.4016	50.9474	-0.552844	1.42808	-0.500217	1.32256	0.274976	0.00797436	0.611094	0.291281	specific_fp360
citD	91.8664	123.557	107.902	96.7865	227.89	91.8664	83.2951	216.413	-0.156838	1.07862	-0.141306	1.23618	0.700183	0.0169478	0.90115	0.297975	specific_fp360
citE	34.8024	42.4225	36.0894	30.8111	86.3036	36.0553	27.6887	94.6685	-0.228123	1.25785	-0.380914	1.39267	0.563527	0.0126325	0.822001	0.291281	specific_fp360
citF	36.653	46.2785	40.1831	34.6281	89.5295	40.5545	33.3595	95.9602	-0.214648	1.15577	-0.281764	1.24257	0.589885	0.0120756	0.832615	0.291281	specific_fp360
phoP_2	70.5821	94.035	80.3683	69.3956	187.833	70.5821	64.6891	188.205	-0.211783	1.22476	-0.12578	1.41493	0.657257	0.0120756	0.875856	0.291281	specific_fp360
cckA_2	28.0751	39.7967	31.5459	30.1844	85.147	28.0751	25.4975	86.8868	-0.0636497	1.4325	-0.138935	1.62985	0.897866	0.0126325	0.973799	0.291281	specific_fp360
cynT	68.8808	87.9887	71.64	68.097	179.66	66.2177	62.9246	171.536	-0.0731741	1.32643	-0.0735928	1.37322	0.82454	0.00699807	0.953072	0.291281	specific_fp360
group_5047	21.0866	64.0684	43.2361	87.8192	75.6706	16.9828	15.2571	50.357	1.0223	0.807495	-0.154594	1.56812	0.771019	0.350843	0.932862	0.748638	specific_fp360
group_5053	23.7547	43.11	24.4319	34.3498	117.916	17.1265	30.7336	94.6892	0.491535	2.27093	0.843586	2.46697	0.440948	0.00491821	0.739758	0.291281	specific_fp360
group_5054	0	1.53489	1.28848	1.63465	2.06039	0	0	0	0.343313	0.677255	NA	NA	0.529094	0.405674	0.798967	0.777354	specific_fp360
group_5057	27.7314	37.2778	28.8781	29.6852	78.7466	24.8358	24.9674	88.7723	0.0397689	1.44724	0.00762437	1.83769	0.897846	0.01461	0.973799	0.291281	specific_fp360
group_5060	40.7587	71.831	48.218	89.4741	104.863	28.2616	46.9722	85.9189	0.891898	1.12087	0.732964	1.60413	0.478647	0.312098	0.767698	0.729069	specific_fp360
group_5065	8.52525	12.3272	10.2111	10.348	22.917	8.21892	5.21613	16.0573	0.0192134	1.16629	-0.655969	0.966209	0.77246	0.0384233	0.932862	0.442292	specific_fp360
kbaZ	29.2555	38.2499	33.91	27.5182	74.2662	26.4303	26.2632	78.4065	-0.301327	1.13099	-0.00915009	1.56878	0.568138	0.0084389	0.822891	0.291281	specific_fp360
agaS	35.8275	46.7206	39.3951	34.6682	94.5238	33.0354	33.3294	93.8126	-0.1844	1.26266	0.0127825	1.50577	0.775571	0.0084389	0.932862	0.291281	specific_fp360
group_5069	47.0687	58.6567	50.7812	43.5232	114.712	37.9453	45.3132	103.65	-0.222512	1.17565	0.25601	1.44973	0.948828	0.00351755	0.990497	0.291281	specific_fp360
group_5070	32.627	39.3601	31.8167	30.872	80.1791	28.805	27.4262	83.1927	-0.0434822	1.33344	-0.0707645	1.53014	0.936022	0.00794864	0.989957	0.291281	specific_fp360
kbaY	47.0658	64.2703	52.2533	48.8882	133.283	46.2681	43.8587	143.877	-0.0960356	1.3509	-0.0771548	1.63675	0.974738	0.0120756	0.998451	0.291281	specific_fp360
levE	95.874	124.38	107.211	93.2763	242.538	84.4985	92.3233	233.534	-0.200871	1.17776	0.127769	1.46663	1	0.014334	1	0.291281	specific_fp360
agaC	35.2103	46.8865	44.668	32.9513	83.4028	35.2103	27.3136	100.72	-0.438905	0.900854	-0.366378	1.51628	0.485095	0.0169268	0.769314	0.297975	specific_fp360
group_5076	35.9732	43.8124	43.5599	30.0718	74.014	33.9596	30.4606	62.0626	-0.534593	0.764796	-0.156875	0.869905	0.391043	0.0198997	0.708483	0.31659	specific_fp360
glnQ_1	71.8843	90.849	75.7087	66.7005	188.017	71.8843	55.1041	211.073	-0.182762	1.31233	-0.383517	1.55399	0.680367	0.0084389	0.887757	0.291281	specific_fp360
peb1A	37.5497	47.2701	39.8979	36.6869	92.0653	36.0842	32.2203	93.247	-0.121048	1.20635	-0.163397	1.36969	0.872529	0.0437585	0.969519	0.473897	specific_fp360
glnM	39.5031	44.0199	39.1031	31.1319	86.3874	39.8577	28.6118	80.8175	-0.32889	1.14354	-0.478248	1.01981	0.304485	0.00797436	0.637851	0.291281	specific_fp360
gltK	55.4818	67.3112	60.354	50.0954	125.074	55.2327	41.5252	131.711	-0.268772	1.05126	-0.411536	1.25378	0.634461	0.0120756	0.862886	0.291281	specific_fp360
group_5090	3.15209	8.20852	4.20247	16.0626	3.39657	3.15209	2.57216	3.54134	1.9344	-0.307157	-0.293328	0.167987	0.54067	0.849281	0.809381	0.977921	specific_fp360
group_5102	76.5155	87.4923	104.158	92.1099	27.5999	90.9575	84.2039	28.3864	-0.177349	-1.91604	-0.111306	-1.67999	0.611998	0.00310969	0.847276	0.291281	specific_fp360
group_5103	28.5734	36.2887	41.1277	40.5948	12.5442	38.5271	24.0951	8.45856	-0.0188162	-1.71309	-0.677134	-2.18739	0.79996	0.00699807	0.941662	0.291281	specific_fp360
group_5108	98.229	126.155	108.254	89.6481	258.089	92.7475	61.1	198.953	-0.272071	1.25345	-0.602136	1.10105	0.79736	0.01461	0.941662	0.291281	specific_fp360
group_5109	40.6228	54.1781	47.7193	38.1272	107.95	44.7748	33.2934	111.384	-0.323753	1.17771	-0.427451	1.31478	0.404097	0.0108645	0.721245	0.291281	specific_fp360
group_5113	0	3.68426	2.04647	3.24432	9.54038	0	0	0	0.664775	2.22091	NA	NA	1	0.382223	1	0.764339	specific_fp360
group_5116	0	2.45348	1.35835	2.04972	6.6041	0	0	0	0.593571	2.28151	NA	NA	0.825534	0.675567	0.95315	0.911169	specific_fp360
group_5121	27.1646	36.1083	30.5197	26.4014	73.6749	28.212	22.8082	71.8219	-0.209123	1.27143	-0.306756	1.34811	0.775571	0.0169268	0.932862	0.297975	specific_fp360
group_5122	24.5667	33.5627	27.3065	24.5387	71.6681	23.7512	22.4124	73.4761	-0.154183	1.39209	-0.0837033	1.62927	0.874183	0.0120756	0.969519	0.291281	specific_fp360
group_5129	0	0.398059	0.513355	0.378359	0.0943839	0	0	0	-0.440203	-2.44335	NA	NA	0.852644	0.873768	0.964348	0.977921	specific_fp360
group_5130	0	0.500572	0.594132	0.561494	0.0893443	0	0	0	-0.0815109	-2.73334	NA	NA	0.423505	0.766956	0.733861	0.954543	specific_fp360
group_5140	0.183937	7.11938	3.19457	10.084	12.541	0	1.5454	0	1.65838	1.97296	Inf	NA	0.0965184	0.680584	0.394176	0.913586	specific_fp360
group_5141	0	0.413742	0.628895	0.305607	0	0	0	0	-1.04114	#NAME?	NA	NA	0.788923	0.440062	0.941662	0.795297	specific_fp360
group_5147	38.4158	48.9181	44.6032	51.7027	55.8958	32.1205	39.5058	51.1649	0.213093	0.325592	0.29857	0.67166	0.772688	0.404628	0.932862	0.777354	specific_fp360
group_5148	39.776	47.8612	47.4599	33.5649	79.7001	42.9871	32.831	63.1647	-0.499756	0.747874	-0.388845	0.555215	0.311042	0.457368	0.642613	0.805514	specific_fp360
group_5149	0	5.38371	8.838	3.06009	0	0	0	0	-1.53014	#NAME?	NA	NA	0.969494	0.0941151	0.998451	0.597602	specific_fp360
epsG	0	2.99976	5.64491	0.696426	0	0	0	0	-3.01891	#NAME?	NA	NA	0.937292	0.129743	0.990497	0.609563	specific_fp360
group_5152	0	4.02652	7.11148	1.58663	0	0	0	0	-2.16419	#NAME?	NA	NA	0.854911	0.129743	0.966304	0.609563	specific_fp360
group_5162	21.0905	29.51	22.1629	24.9146	61.3984	15.665	22.1348	50.922	0.16885	1.47006	0.498772	1.70074	0.319753	0.0495138	0.652748	0.487745	specific_fp360
group_5168	53.8283	78.2202	59.6401	55.7717	182.064	52.5418	50.0195	141.568	-0.0967493	1.6101	-0.070975	1.42996	0.974396	0.00929094	0.998451	0.291281	specific_fp360
group_5171	37.5935	60.4769	38.8397	58.5421	129.535	27.8775	32.4288	124.875	0.591943	1.73774	0.218174	2.16331	0.228569	0.00929094	0.56874	0.291281	specific_fp360
ycdX	38.5367	49.9655	40.8018	35.7304	107.96	38.0358	35.3891	111.859	-0.191484	1.40379	-0.104053	1.55625	0.948818	0.0169026	0.990497	0.297975	specific_fp360
group_5178	0	15.8129	5.90454	26.253	23.1663	0	0	5.78568	2.15258	1.97213	NA	Inf	0.370327	0.303402	0.694528	0.727256	specific_fp360
group_5180	101.145	136.943	102.829	106.96	303.535	94.7525	96.9536	264.026	0.0568195	1.56161	0.0331305	1.47844	0.784916	0.0108319	0.941662	0.291281	specific_fp360
group_5184	0.0351709	3.41281	4.44023	3.32961	0.508865	0.069833	0	0	-0.415278	-3.12528	#NAME?	#NAME?	0.420138	0.198437	0.733861	0.654553	specific_fp360
prrB	0	0.586289	0.991921	0.161342	0.279997	0	0	0	-2.6201	-1.82482	NA	NA	1	0.235699	1	0.680608	specific_fp360
group_5194	0	0.823271	1.42664	0.170728	0.411467	0	0	0	-3.06285	-1.79377	NA	NA	0.766814	0.160243	0.932862	0.635674	specific_fp360
group_5196	0	3.44302	1.82538	5.27425	4.37186	0	1.2907	2.75626	1.53077	1.26005	Inf	Inf	0.348301	0.387113	0.679264	0.771342	specific_fp360
group_5198	1.7822	5.90527	4.55876	5.73193	10.3162	1.42282	2.28026	12.5106	0.330379	1.1782	0.680445	3.13633	0.722051	0.286317	0.914082	0.71412	specific_fp360
group_5202	90.6375	125.668	97.6765	93.9135	277.688	85.472	82.8197	276.551	-0.0566799	1.50738	-0.0454779	1.69402	1	0.00797436	1	0.291281	specific_fp360
group_5221	19.1941	25.2323	20.9161	29.3835	29.2857	19.0215	22.357	13.0583	0.490395	0.485586	0.233096	-0.542664	0.640987	0.770128	0.868972	0.956145	specific_fp360
group_3298	0	20.176	18.3545	23.1693	19.2263	0	2.589	0	0.336077	0.0669476	Inf	NA	0.618971	1	0.853736	1	specific_fp360
group_3300	0	2.55836	1.15199	1.85211	8.29088	0	0	2.82249	0.685038	2.8474	NA	Inf	0.333182	0.0119219	0.66581	0.291281	specific_fp360
group_5224	0	11.1281	2.80803	15.562	26.5872	0	0	0	2.4704	3.2431	NA	NA	0.91439	0.596608	0.982441	0.88559	specific_fp360
group_5229	81.8831	131.073	161.76	98.6777	108.429	109.595	29.1711	63.7391	-0.713061	-0.577111	-1.90957	-0.781931	0.222126	0.690288	0.564493	0.919768	specific_fp360
group_5230	0	4.20298	1.64964	1.43631	17.7916	0	0	1.47315	-0.199791	3.43097	NA	Inf	0.886023	0.133848	0.973799	0.609563	specific_fp360
group_5231	0	11.3154	15.4294	10.8174	0.0403056	0	0	0	-0.51232	-8.58048	NA	NA	0.854911	0.364516	0.966304	0.75697	specific_fp360
cetB	17.4238	24.9356	24.9919	21.1113	32.9616	17.4238	4.13407	23.8369	-0.243444	0.399324	-2.07542	0.452137	0.922207	0.320704	0.982441	0.729069	specific_fp360
group_5242	11.9014	27.5205	29.3114	22.8273	32.2046	9.61669	16.9812	17.8444	-0.360698	0.135804	0.820326	0.891859	0.595669	0.576947	0.838971	0.872803	specific_fp360
group_5245	22.1868	100.123	81.3756	103.183	149.81	22.1868	33.1573	0	0.342541	0.880467	0.579625	#NAME?	0.842715	0.825053	0.962518	0.972982	specific_fp360
group_5246	0	52.6278	39.6923	17.6831	166.316	6.84591	0	9.14729	-1.16648	2.067	#NAME?	0.418102	0.266322	0.4673	0.600281	0.806807	specific_fp360
group_3299	0	2.19051	2.75779	1.96121	0.980027	0	0	0	-0.491766	-1.49262	NA	NA	0.788923	0.766956	0.941662	0.954543	specific_fp360
group_3301	7.48395	19.0924	12.5918	21.0639	34.3694	7.48339	17.1797	8.16897	0.742285	1.44864	1.19894	0.126462	0.670813	0.554896	0.886538	0.864297	specific_fp360
group_5251	4.2475	11.6142	6.1761	17.2247	15.906	2.52639	5.10515	9.01691	1.47971	1.3648	1.01488	1.83556	0.629057	0.221089	0.862404	0.67655	specific_fp360
group_5253	5.66256	10.1162	7.0175	13.5098	12.1403	5.24526	8.21546	6.58518	0.944974	0.790774	0.647327	0.328209	0.302767	0.558401	0.636474	0.864297	specific_fp360
group_5255	38.0064	52.2081	45.7983	30.1119	118.786	38.0064	33.6825	136.659	-0.604961	1.375	-0.174243	1.84627	0.470029	0.022451	0.758792	0.338584	specific_fp360
group_5261	3.55541	11.643	9.61885	10.1965	20.8153	1.48785	4.24314	7.45517	0.0841336	1.11371	1.5119	2.32501	0.362062	0.154903	0.686193	0.623441	specific_fp360
group_5263	0	13.1064	8.72052	20.06	11.3632	0	0	0	1.20183	0.381886	NA	NA	0.414727	0.564835	0.727946	0.864297	specific_fp360
group_5264	22.7504	181.211	257.265	89.3144	149.966	93.2274	0	57.7967	-1.52629	-0.778619	#NAME?	-0.689767	0.0533605	0.914841	0.322851	0.989877	specific_fp360
group_5266	39.6596	136.771	152.557	52.4632	270.076	43.5572	15.6636	105.938	-1.53997	0.824018	-1.4755	1.28224	0.432645	0.200727	0.734505	0.654553	specific_fp360
group_5267	0	8.95768	7.53103	8.55398	14.1027	0	7.57671	0	0.183749	0.905051	Inf	NA	0.492748	1	0.776491	1	specific_fp360
group_5268	12.3732	25.437	18.2899	31.3463	34.2154	9.82569	23.2628	13.0709	0.777246	0.903599	1.24339	0.411728	0.403825	0.524113	0.721245	0.840582	specific_fp360
group_5272	5.54586	27.1513	29.0071	34.2608	6.34911	9.86817	0.900244	3.90069	0.240154	-2.19178	-3.45439	-1.33905	0.0827057	0.144006	0.369734	0.619621	specific_fp360
group_5277	24.5662	31.2031	26.328	36.8105	33.8125	19.4438	27.0103	31.7196	0.483522	0.36096	0.474199	0.706064	0.199029	0.312098	0.536253	0.729069	specific_fp360
group_5279	7.35093	12.4781	9.39171	13.9654	18.5501	6.46784	7.35093	14.6262	0.5724	0.98197	0.184643	1.1772	0.385681	0.201659	0.708483	0.654553	specific_fp360
group_5288	50.1373	67.5442	55.7855	49.7803	140.886	41.847	43.1507	137.731	-0.164316	1.33656	0.0442598	1.71866	0.897866	0.0108645	0.973799	0.291281	specific_fp360
group_5292	272.153	364.315	281.659	339.383	665.71	242.466	266.647	526.918	0.268961	1.24094	0.137149	1.1198	0.422416	0.0108645	0.733861	0.291281	specific_fp360
group_5294	103.858	155.402	123.014	117.442	333.906	98.7365	103.339	340.756	-0.0668779	1.44062	0.0657294	1.78708	0.923293	0.0195051	0.982441	0.31659	specific_fp360
pat	44.7255	58.6768	48.4971	44.1072	120.437	44.4127	41.055	107.221	-0.136884	1.3123	-0.113414	1.27154	0.949501	0.0120756	0.990497	0.291281	specific_fp360
alkA	50.9464	67.9471	53.4538	53.1811	143.069	43.1664	45.4352	146.074	-0.00738032	1.42034	0.0739016	1.75872	1	0.00797436	1	0.291281	specific_fp360
group_5307	381.548	651.96	558.804	627.752	983.297	381.548	266.739	425.993	0.167852	0.815284	-0.516436	0.158965	1	0.434931	1	0.795297	specific_fp360
group_5308	135.104	314.731	255.871	278.285	569.411	135.104	133.462	184.166	0.121146	1.15405	-0.0176414	0.446936	0.634461	0.466439	0.862886	0.805514	specific_fp360
group_5309	287.534	470.505	376.412	527.296	631.086	271.964	287.534	377.835	0.486299	0.745523	0.0803169	0.474341	0.308723	0.755748	0.639286	0.94416	specific_fp360
group_5310	164.473	245.456	212.162	226.556	385.839	105.787	189.123	165.153	0.0946976	0.86283	0.838162	0.642641	0.924313	0.603657	0.982441	0.88559	specific_fp360
group_5314	186.896	346.859	432.019	249.127	300.805	277.11	180.325	152.481	-0.794215	-0.522266	-0.619859	-0.861829	0.180088	0.296036	0.510285	0.71412	specific_fp360
idi	121.054	333.223	358.308	224.925	490.036	116.765	139.492	70.1294	-0.671759	0.451685	0.256574	-0.735517	0.589885	0.375567	0.832615	0.75697	specific_fp360
group_5323	18.3595	59.1837	54.047	44.5965	105.852	18.3595	15.6794	21.736	-0.277282	0.969762	-0.227656	0.24356	0.652853	0.288373	0.875856	0.71412	specific_fp360
group_5325	17.1598	55.1635	40.8918	47.0919	115.275	16.3939	13.5455	31.1805	0.203668	1.49519	-0.275345	0.927485	1	0.375567	1	0.75697	specific_fp360
group_5326	24.1863	95.6336	70.2146	85.1898	194.27	23.8303	24.0093	55.9944	0.278909	1.46822	0.0107962	1.23249	0.849289	0.228151	0.962518	0.67655	specific_fp360
group_5328	13.6551	43.0701	31.6049	33.3041	98.3928	7.41232	13.6551	25.2869	0.0755496	1.6384	0.881443	1.77039	0.664681	0.13718	0.880373	0.609563	specific_fp360
group_5329	11.8206	34.431	20.5674	27.4116	91.0632	10.2801	3.42246	35.0926	0.414424	2.14651	-1.58675	1.77131	0.731377	0.142628	0.916767	0.617584	specific_fp360
dut_2	42.3627	111.792	73.1005	104.606	243.267	36.5391	50.2794	72.9523	0.517015	1.73459	0.460526	0.997512	0.79736	0.099979	0.941662	0.597602	specific_fp360
group_5334	40.249	99.1508	74.9622	84.1015	203.965	30.1357	43.6229	51.6662	0.165967	1.44409	0.533612	0.777747	0.949501	0.347769	0.990497	0.743402	specific_fp360
group_5336	42.8252	112.266	95.4528	89.8983	210.635	37.6799	42.8252	50.8749	-0.0864934	1.14189	0.184665	0.433159	0.849289	0.603657	0.962518	0.88559	specific_fp360
group_5337	76.2972	213.48	147.633	183.581	475.091	58.366	84.2272	108.016	0.314397	1.68619	0.529158	0.888045	0.712106	0.140036	0.907784	0.609563	specific_fp360
group_5342	33.6891	100.337	78.1436	81.9478	206.32	31.1489	16.6621	45.9801	0.0685771	1.40068	-0.902611	0.561828	0.949501	0.347769	0.990497	0.743402	specific_fp360
group_5343	19.375	56.5573	45.1473	48.1888	108.719	17.7268	10.5349	30.4517	0.0940576	1.2679	-0.750756	0.780591	0.79736	0.296036	0.941662	0.71412	specific_fp360
group_5346	22.3373	72.8101	52.6588	63.8979	152.362	21.9474	15.1633	33.3028	0.279094	1.53276	-0.533466	0.601593	0.949501	0.375567	0.990497	0.75697	specific_fp360
group_5348	17.6827	57.6222	38.7768	58.4348	112.417	14.8979	41.6833	27.5699	0.591633	1.5356	1.48436	0.887985	0.404007	0.288571	0.721245	0.71412	specific_fp360
group_5349	17.3712	50.5736	34.2489	50.0368	100.698	13.5654	32.8304	19.7865	0.546932	1.55591	1.2751	0.544585	0.485095	0.466439	0.769314	0.805514	specific_fp360
group_5350	20.934	56.4569	37.7821	56.2791	112.862	15.6322	35.624	21.5014	0.574895	1.57879	1.18833	0.45991	0.37362	0.466439	0.696007	0.805514	specific_fp360
group_5351	1.60434	19.2014	12.9759	26.1253	23.041	1.48763	6.79439	3.1103	1.00962	0.828375	2.19133	1.06404	0.187317	0.872932	0.523733	0.977921	specific_fp360
group_5352	9.46162	29.4135	17.9054	27.9402	67.0947	10.898	8.55628	9.46162	0.641945	1.9058	-0.349008	-0.203904	0.897504	0.67039	0.973799	0.911169	specific_fp360
group_5353	2.21386	11.1491	6.85773	9.79637	26.9217	2.21386	2.07494	4.5063	0.514515	1.97296	-0.0934944	1.02538	0.960886	0.687263	0.998451	0.918014	specific_fp360
coaE_2	115.711	162.084	120.784	122.039	371.791	97.8378	103.319	356.689	0.0149076	1.62206	0.0786417	1.8662	0.700183	0.00491821	0.90115	0.291281	specific_fp360
citC	27.1913	38.2761	30.3976	28.5914	82.6647	24.8483	24.5928	85.5876	-0.0883768	1.44332	-0.0149112	1.78425	0.923293	0.0125961	0.982441	0.291281	specific_fp360
citG	23.9396	32.7535	26.0568	25.7631	67.8227	22.0964	21.9716	74.2726	-0.0163519	1.38011	-0.00817141	1.74902	0.847322	0.0169478	0.962518	0.297975	specific_fp360
group_5365	39.0127	56.8775	42.8833	39.4106	136.289	29.4686	36.8944	139.784	-0.121832	1.66818	0.324223	2.24595	0.847322	0.0126325	0.962518	0.291281	specific_fp360
group_5366	22.5999	29.8933	23.8558	22.824	63.1543	17.8107	20.0507	70.7489	-0.0637924	1.40454	0.170908	1.98996	0.822236	0.01461	0.953072	0.291281	specific_fp360
group_5370	0	9.61198	11.3457	2.29347	20.0935	0	0	0	-2.30654	0.824585	NA	NA	0.310686	0.630941	0.642613	0.891693	specific_fp360
group_5375	58.5538	88.3072	92.012	89.4696	74.702	54.1468	74.8976	91.4877	-0.040424	-0.300674	0.468043	0.756702	0.849289	0.835783	0.962518	0.972982	specific_fp360
group_5376	154.953	212.113	195.152	256.969	166.88	111.999	194.753	165.75	0.396996	-0.225788	0.79816	0.565523	0.0774362	0.640467	0.363643	0.891693	specific_fp360
group_5377	7.20806	35.6171	53.3306	10.4729	36.3566	12.2972	2.82832	18.7545	-2.3483	-0.552745	-2.12031	0.608907	0.0538892	0.710309	0.325232	0.923318	specific_fp360
group_5378	31.9622	45.3496	46.8345	44.8875	41.8851	28.6359	37.2738	37.3713	-0.0612579	-0.161136	0.380337	0.384106	0.949501	0.640467	0.990497	0.891693	specific_fp360
group_5379	180.752	192.886	175.932	204.97	217.852	141.989	174.456	231.186	0.220389	0.308328	0.297084	0.703275	0.446115	0.466439	0.739758	0.805514	specific_fp360
group_5380	28.532	39.9805	38.2422	41.8795	41.126	22.4795	34.3541	28.532	0.131078	0.104886	0.611872	0.343971	0.924313	0.87647	0.982441	0.977921	specific_fp360
group_5381	76.1781	115.633	85.3328	166.04	98.5206	49.3079	93.0207	80.3795	0.960356	0.207326	0.915733	0.705009	0.0456765	0.755748	0.317137	0.94416	specific_fp360
group_5382	86.0487	96.622	90.429	113.168	79.7459	67.8259	107.689	83.4283	0.323603	-0.181374	0.666963	0.298701	0.190849	0.640467	0.523733	0.891693	specific_fp360
group_5387	60.2377	84.7381	80.4094	73.3734	122.077	60.2377	62.6337	38.7073	-0.132107	0.602357	0.0562724	-0.638061	0.700128	0.690288	0.90115	0.919768	specific_fp360
group_5394	16.3521	23.7054	19.9779	18.2882	46.4958	15.4138	14.7058	49.1927	-0.127497	1.21869	-0.0678373	1.67422	0.859827	0.0337208	0.969519	0.413285	specific_fp360
group_5398	52.8736	69.358	52.1616	46.8479	169.183	49.3197	36.4693	98.3815	-0.155004	1.69752	-0.435482	0.996223	0.872529	0.00579289	0.969519	0.291281	specific_fp360
mog_2	8.34243	10.9379	9.77626	12.2616	11.586	7.1871	14.048	6.92501	0.326798	0.24503	0.966883	-0.0535936	0.285901	0.935089	0.620229	0.99897	specific_fp360
group_5402	37.1223	51.3721	41.6162	37.5198	110.323	36.3044	32.2465	116.898	-0.149494	1.40652	-0.171002	1.68703	1	0.0057667	1	0.291281	specific_fp360
group_5403	42.4989	69.9596	55.5723	47.7093	160.801	38.9892	39.1412	149.07	-0.220095	1.53284	0.00561343	1.93484	0.74829	0.00797436	0.922588	0.291281	specific_fp360
group_5404	23.1403	41.9925	28.2338	65.1906	33.5584	18.8481	21.7637	24.6599	1.20724	0.249251	0.207505	0.387748	0.440653	0.490129	0.739758	0.822638	specific_fp360
group_5417	92.8146	110.926	118.022	94.7854	124.227	87.7717	93.028	156.608	-0.316315	0.0739272	0.0839092	0.83533	0.961587	0.613755	0.998451	0.891693	specific_fp360
group_5435	468.822	480.766	533.636	435.833	418.44	527.186	441.482	346.047	-0.292081	-0.350834	-0.255957	-0.607344	0.293709	0.404628	0.623807	0.777354	specific_fp360
group_5436	18.6732	51.7691	54.6609	39.255	69.9095	22.8691	16.1069	9.00236	-0.477631	0.35498	-0.505721	-1.34502	0.377528	0.466439	0.699836	0.805514	specific_fp360
group_5437	17.9077	54.4336	57.5333	41.5497	72.7427	18.1325	13.8387	9.44203	-0.469557	0.338407	-0.389869	-0.941409	0.82454	0.466439	0.953072	0.805514	specific_fp360
group_5450	0	3.76352	3.93307	3.04591	4.79257	0	0.73869	0	-0.36878	0.285142	Inf	NA	0.368782	0.92603	0.691905	0.998214	specific_fp360
group_5453	0	3.29736	2.81112	2.6067	6.23607	0	0.856906	0	-0.10892	1.14949	Inf	NA	0.281553	0.717941	0.614059	0.923728	specific_fp360
group_5457	0	13.6948	23.4124	4.79877	3.60504	0	0	0	-2.28654	-2.69918	NA	NA	0.932751	0.604907	0.988928	0.886285	specific_fp360
group_5458	0	3.76565	6.03913	1.86167	1.02515	0	0	0	-1.69774	-2.55851	NA	NA	1	0.604907	1	0.886285	specific_fp360
group_5467	0	2.14567	2.51937	2.49883	0.267801	0	0	0	-0.0118103	-3.23383	NA	NA	0.939033	0.318324	0.990497	0.729069	specific_fp360
group_5469	2.09295	13.6376	7.50326	8.28295	43.5147	1.94387	1.81724	5.62735	0.142626	2.53591	-0.0971828	1.53352	0.679329	0.359072	0.887757	0.75697	specific_fp360
group_5470	0.377394	6.86373	8.28163	6.23013	3.96775	0.877062	0	0	-0.410652	-1.0616	#NAME?	#NAME?	0.313585	0.543261	0.643703	0.851666	specific_fp360
group_5485	6.52904	10.3616	8.58798	15.0848	5.5612	6.43449	9.17967	2.53346	0.812702	-0.626922	0.512616	-1.34472	0.25463	0.264944	0.588739	0.701218	specific_fp360
group_5487	2.2577	7.38636	5.31754	11.6943	4.36148	2.2577	2.43282	1.7755	1.13698	-0.285942	0.107776	-0.346628	0.540624	0.873192	0.809381	0.977921	specific_fp360
group_5491	33.5453	41.1696	34.1883	32.3348	81.0453	29.9097	32.975	59.0374	-0.0804163	1.24523	0.140759	0.981016	0.775571	0.0198997	0.932862	0.31659	specific_fp360
group_5492	45.4858	58.4846	51.1398	43.0293	113.638	45.6766	38.9492	89.2203	-0.249125	1.15193	-0.229862	0.965917	0.441213	0.00797436	0.739758	0.291281	specific_fp360
group_5493	1.84602	6.84778	3.5252	11.6691	6.48415	1.78164	1.84602	2.66068	1.72692	0.879215	0.0512123	0.578589	0.359782	0.58052	0.683636	0.875712	specific_fp360
group_5494	2.62959	24.0164	11.5991	37.8742	31.5728	1.11145	5.30046	17.924	1.7072	1.44467	2.25367	4.01138	0.329989	0.22407	0.662554	0.67655	specific_fp360
futA1	30.7559	42.1487	34.2461	32.2593	87.0478	27.4769	29.786	90.7436	-0.086224	1.34587	0.116415	1.72358	0.899199	0.010123	0.973799	0.291281	specific_fp360
potA_3	35.7009	44.982	38.2199	35.4247	85.7483	34.8354	31.4922	88.2966	-0.109566	1.16579	-0.14556	1.3418	0.849289	0.00699807	0.962518	0.291281	specific_fp360
group_5506	26.3404	51.8798	34.5122	68.1354	69.1494	19.3597	36.5536	26.6063	0.981299	1.00261	0.916957	0.458711	0.225876	0.507146	0.564493	0.829765	specific_fp360
group_5508	6.22076	16.3585	9.02602	28.4552	12.4342	4.25705	8.55304	6.18916	1.65653	0.462149	1.00658	0.53989	0.0556734	0.62508	0.33235	0.891693	specific_fp360
group_5509	16.5398	40.0061	41.6534	38.931	37.3682	20.5719	6.11393	19.1904	-0.0975145	-0.156625	-1.7505	-0.10029	0.723159	0.873192	0.914082	0.977921	specific_fp360
group_5514	0	5.40148	9.45202	0.448439	3.86353	0	0	0	-4.39764	-1.2907	NA	NA	0.0408039	0.239604	0.315613	0.680608	specific_fp360
group_5516	183.354	305.251	198.187	236.229	774.344	160.035	148.761	582.005	0.253323	1.96611	-0.105391	1.86264	0.499864	0.00789733	0.782707	0.291281	specific_fp360
group_5517	183.354	305.251	198.187	236.229	774.344	160.035	148.761	582.005	0.253323	1.96611	-0.105391	1.86264	0.499864	0.00789733	0.782707	0.291281	specific_fp360
group_5523	8.73908	32.6013	46.0756	17.1578	25.2714	7.32584	9.25596	22.3739	-1.42514	-0.866496	0.337388	1.61075	0.987199	0.93656	1	0.99897	specific_fp360
group_5530	84.5512	152.349	167.785	83.8245	252.878	133.142	47.2975	151.521	-1.00117	0.591826	-1.49313	0.186552	0.0415819	0.24949	0.315613	0.681912	specific_fp360
group_5531	131.857	165.48	132.618	135.187	328.981	108.749	126.075	310.552	0.0276821	1.31072	0.21328	1.51383	0.52093	0.00929094	0.795266	0.291281	specific_fp360
group_5537	56.4004	109.747	96.3892	51.3461	274.967	69.9861	32.8096	248.566	-0.908616	1.51231	-1.09295	1.82849	0.26129	0.243054	0.598047	0.680608	specific_fp360
group_5540	16.4607	80.3637	76.809	15.9359	229.087	30.4354	7.22549	113.522	-2.269	1.57655	-2.07458	1.89915	0.122667	0.202279	0.433343	0.654553	specific_fp360
group_5541	10.6123	29.1974	27.3849	10.0331	75.7013	8.81038	6.52222	70.4241	-1.44861	1.46694	-0.433841	2.99879	0.402427	0.0432114	0.721245	0.473897	specific_fp360
group_5542	44.6155	94.766	89.266	54.2024	198.188	51.0812	26.4248	173.025	-0.719753	1.15069	-0.9509	1.76012	0.343543	0.288373	0.671966	0.71412	specific_fp360
group_5546	19.8378	39.9597	27.0795	50.2976	56.4478	17.5733	29.6035	41.2181	0.893286	1.05972	0.752383	1.22989	0.651506	0.221089	0.875856	0.67655	specific_fp360
gpr_2	75.1753	89.9826	91.3978	86.3652	93.4883	73.7894	77.127	85.2687	-0.0817091	0.032627	0.0638224	0.208603	0.949501	0.795509	0.990497	0.960944	specific_fp360
group_5560	3.14572	8.73999	7.58937	12.6007	3.91883	2.96762	5.59785	0	0.731455	-0.953559	0.915566	#NAME?	0.112808	0.349475	0.421058	0.746605	specific_fp360
nagC	14.2278	37.7122	45.7641	30.4729	29.0692	31.4474	11.0747	5.02528	-0.586688	-0.654727	-1.50567	-2.64566	0.385681	0.287314	0.708483	0.71412	specific_fp360
group_5562	12.143	31.4218	38.5288	24.7996	24.291	26.4232	10.4839	6.82362	-0.635621	-0.665513	-1.33363	-1.9532	0.335613	0.151775	0.667517	0.623441	specific_fp360
group_5563	9.35305	20.3877	27.2925	14.2118	12.9074	18.0712	6.18533	0	-0.941413	-1.0803	-1.54677	#NAME?	0.156494	0.132855	0.481288	0.609563	specific_fp360
group_5564	8.82289	25.397	31.4588	19.5879	19.66	21.3972	8.60664	3.69066	-0.683502	-0.678199	-1.3139	-2.53547	0.403522	0.263894	0.721245	0.701218	specific_fp360
group_5566	33.5889	70.681	84.4878	54.8118	63.2664	51.262	21.2955	16.8883	-0.624255	-0.417302	-1.26734	-1.60187	0.303425	0.364777	0.636926	0.75697	specific_fp360
