# Supplementary material for: Identification of Faecalibacterium prausnitzii strains for gut microbiome-based intervention in Alzheimer’s-type dementia
Source: Cell Rep Med. 2021 Sep 14;2(9):100398. doi: 10.1016/j.xcrm.2021.100398 (PMC8484692; doi:10.1016/j.xcrm.2021.100398)
Supplement: Table S7. Results of the metabolome analysis of the hippocampus, related to Figure 7 [file mmc6.xlsx]

## Sheet: Table S7
Table S7. Results of metabolome analysis in the hippocampus. Related to Figure 7.
Group
SH:	sham-operation group (distilled-water-injected mice, which were orally administered saline)							The relative area of metabolites was determined to be significantly changed by a comparison with the vehicle group using a two-sided unpaired Welch’s t-test.
VE:	vehicle group (Aβ-injected mice, which were orally administered saline)
Fp14:	pasteurized Fp14 group (Aβ-injected mice, which were orally administered pasteurized Fp14)
			relative area
Compound_name	m.z	MT.RT	SH_1	SH_2	SH_3	VE_1	VE_2	VE_2	Fp14_3	Fp14_3	Fp14_3	log2FC(SH/VE)	SH_VE_pvalue	log2FC(Fp14/VE)	Fp14_VE_pvalue
Thymine	127.05	22.0397	6.61e-05	4.38e-05	0.000201712	0.000220013	0.000135155	0.000136466	3.19e-05	1.93e-05	5.47e-05	-0.657831	0.364258	-2.21476	0.0323276
N6-Methyl-2'-deoxyadenosine	266.124	9.60748	1.06e-05	5.61e-06	2.46e-05	1.62e-05	1.02e-05	1.54e-05	5.25e-06	4.15e-06	6.42e-06	-0.0326219	0.960246	-1.40312	0.032874
dTMP	321.049	9.65317	2.6e-05	4.17e-05	1.38e-05	3.66e-05	2.97e-05	2.21e-05	8.37e-06	1.87e-05	1.18e-05	-0.115578	0.816704	-1.18425	0.037762
NADPH_divalent	371.538	11.3938	0.000180301	7.58e-05	0.000377248	0.00100299	0.000568594	0.00126848	0.000830837	0.000190866	0.000394182	-2.16479	0.0522217	-1.00422	0.163256
5-Aminoindole	133.076	7.42771	2.63e-05	2.55e-05	8.01e-05	6.08e-05	7.83e-05	2.78e-05	3.49e-05	2.86e-05	2.24e-05	-0.340733	0.644644	-0.95886	0.204937
Lipoamide	206.066	22.2633	6.29e-05	7.61e-05	6.54e-05	0.000160638	0.000107351	9.9e-05	5.2e-05	0.000102441	3.87e-05	-0.844301	0.101176	-0.925949	0.101734
2-(Creatinine-3-yl)propionic acid	186.087	10.7596	4.5e-05	5.84e-05	0.000174961	7.44e-05	6.46e-05	6.43e-05	2.41e-05	4.64e-05	4.74e-05	0.452963	0.606362	-0.786567	0.0477946
gamma-Glu-Val-Gly	304.151	12.9554	3.55e-05	4.61e-05	5.75e-05	5.36e-05	5.31e-05	7.56e-05	2.84e-05	3.51e-05	4.68e-05	-0.389982	0.216002	-0.724274	0.0646252
ADP-ribose	558.066	8.61133	0.00335811	0.00358361	0.00280875	0.003701	0.00312315	0.0023008	0.00199298	0.0019007	0.00162987	0.0956555	0.683987	-0.72422	0.0891954
Lauric acid	199.17	7.75387	0.00201549	0.00224802	0.00275155	0.00316428	0.002822	0.00206855	0.0017963	0.00156208	0.00152452	-0.199398	0.430819	-0.722116	0.0738222
Suberic acid	173.082	12.9046	3.1e-05	2.93e-05	3.77e-05	5.37e-05	3.7e-05	4.04e-05	2.44e-05	2.7e-05	3.13e-05	-0.418611	0.150043	-0.665445	0.071579
Decanoic acid	171.139	8.05224	0.000346915	0.000336379	0.000354501	0.000424588	0.000343395	0.000426411	0.000233493	0.000265019	0.000276874	-0.202757	0.193204	-0.623292	0.0213985
Histamine	112.087	4.51198	0.000213773	0.000201284	0.00025192	9.71e-05	0.000200067	0.000663827	0.000292738	0.000184404	0.000187315	-0.526869	0.631006	-0.53233	0.630519
Ribose 5-phosphate	229.012	10.6721	0.000498818	0.000490642	0.000513065	0.000434904	0.000384803	0.00039072	0.000305301	0.00039292	0.000174342	0.311875	0.0146855	-0.472183	0.213502
1-Methylnicotinamide	137.071	7.01528	0.000922339	0.000545184	0.00128084	0.00122575	0.000718308	0.000501525	0.00047398	0.000729874	0.000573189	0.168396	0.754967	-0.460699	0.412528
Pyridoxal	168.065	8.36575	0.000336159	0.000216409	0.000336183	0.000459678	0.000306907	0.000249216	0.000240298	0.000337541	0.000161056	-0.192766	0.604785	-0.459176	0.320088
Fructose 1,6-diphosphate	338.989	14.6381	0.0300905	0.0178023	0.0494081	0.0272391	0.0312968	0.0328646	0.0235131	0.0223537	0.020944	0.0902508	0.851798	-0.452121	0.0248876
Hypoxanthine	137.046	10.7279	0.0370828	0.0131616	0.035643	0.0359726	0.0276389	0.0247388	0.0257101	0.0326976	0.00657704	-0.0407878	0.929249	-0.443133	0.43347
Metronidazole	172.072	9.09154	2.71e-05	2.35e-05	4.9e-05	2.56e-05	1.78e-05	3.63e-05	1.95e-05	1.16e-05	2.78e-05	0.322034	0.53279	-0.435871	0.385974
dCMP	306.05	9.84331	0.000117019	8.34e-05	0.000116356	0.00012154	9.47e-05	0.000116313	9.76e-05	9.11e-05	5.73e-05	-0.0702151	0.724198	-0.434838	0.136944
Pelargonic acid	157.123	8.22923	0.00102994	0.000851403	0.00106365	0.00105493	0.00128634	0.00137194	0.000976542	0.000790658	0.000980739	-0.334401	0.0987581	-0.434316	0.0556612
N2-Acetylaminoadipic acid	202.072	12.3116	0.000145033	0.000221827	0.000147313	0.000216192	0.000184558	0.000197001	0.000160497	0.000156058	0.000125922	-0.21729	0.388559	-0.433942	0.0230737
Gluconolactone	179.055	22.8757	0.000315138	0.000256081	0.000322708	0.000323622	0.000450859	0.000450241	0.000244348	0.000259519	0.000405073	-0.454223	0.103834	-0.430196	0.190851
2'-Deoxyguanosine	268.104	11.1048	5.67e-05	1.38e-05	9.72e-05	5.72e-05	4.81e-05	8.2e-05	6.51e-05	4.87e-05	2.56e-05	-0.160472	0.820394	-0.426864	0.356229
Myristoleic acid	225.186	7.5783	5.59e-05	3.77e-05	8.28e-05	5.04e-05	6.83e-05	6.43e-05	5.73e-05	4.99e-05	3.16e-05	-0.0522745	0.887678	-0.398782	0.198492
dAMP	330.061	9.49602	3.16e-05	2.43e-05	2.93e-05	3.63e-05	2.87e-05	3.29e-05	2.87e-05	2.95e-05	1.63e-05	-0.200878	0.241055	-0.39538	0.203316
N-Acetylputrescine	131.118	8.0895	2.32e-05	3.31e-05	4.11e-05	3.17e-05	4.11e-05	2.42e-05	2.62e-05	2.5e-05	2.29e-05	0.0032372	0.98596	-0.389687	0.256493
Citraconic acid	129.019	16.9125	0.00062732	0.000544163	0.000567093	0.000583164	0.000622938	0.000557023	0.000120203	0.000626416	0.000607824	-0.0202297	0.807674	-0.380437	0.498032
trans-Glutaconic acid	131.034	22.929	0.00678184	0.00616615	0.00668383	0.00668297	0.00610599	0.00566865	0.00131747	0.00640742	0.00649883	0.0889787	0.33594	-0.375917	0.497734
Thiamine phosphate	345.078	10.2981	0.000262981	0.000204454	0.000197615	0.000255374	0.00024863	0.000202376	0.000206352	0.000179925	0.000159118	-0.0869822	0.633077	-0.37314	0.0698225
Taurocyamine	168.044	22.039	0.000257346	0.00025394	0.000332138	0.000335412	0.000551611	0.000350618	0.000341571	0.000326981	0.00028901	-0.553262	0.19158	-0.370153	0.310896
Ethanolamine	62.0601	6.03451	0.00614739	0.00488244	0.00659614	0.00655298	0.00694026	0.00578073	0.00502748	0.00520261	0.00470587	-0.128951	0.429871	-0.367863	0.0359297
Uracil	113.035	22.0722	0.0136106	0.00598075	0.016588	0.0151961	0.0116668	0.0109645	0.0122113	0.0131382	0.00411969	-0.0642668	0.883738	-0.360225	0.44567
Myristic acid	227.202	7.53206	0.000787646	0.000884705	0.00136772	0.00114556	0.000946451	0.00100427	0.000856804	0.00081252	0.0007432	-0.0264305	0.92858	-0.359991	0.0407475
N-AcetylgalactosamineN-AcetylmannosamineN-Acetylglucosamine	222.097	22.0418	0.00123891	0.000865167	0.00177713	0.00179812	0.00147264	0.00119007	0.00126264	0.00136777	0.00086181	-0.200808	0.580534	-0.353163	0.240425
Serotonin	177.102	8.36429	0.000921206	0.000683514	0.000999448	0.000750875	0.000673442	0.000958467	0.000644546	0.000576869	0.000644006	0.128174	0.594207	-0.353147	0.173366
Hexanoic acid	115.076	9.02805	0.000536716	0.000439491	0.000561276	0.000585354	0.000729416	0.000618074	0.000495282	0.000485012	0.000532935	-0.330155	0.0846102	-0.353095	0.0726577
Hypotaurine	110.027	17.9076	0.0155956	0.0165824	0.0157702	0.0194769	0.0350401	0.0191416	0.0190645	0.0216456	0.0169839	-0.619376	0.243572	-0.352435	0.418852
NADH	664.117	8.27834	0.00070782	0.000748406	0.00140858	0.0012251	0.000951419	0.00191266	0.00149728	0.0011289	0.000587673	-0.513375	0.329267	-0.34751	0.495452
Saccharopine	277.139	10.3386	0.00286595	0.00139957	0.00173276	0.0041735	0.00179041	0.00189427	0.00225033	0.00184429	0.00208823	-0.389647	0.535886	-0.345924	0.548483
Nicotinamide	123.055	7.05798	0.0872487	0.0715515	0.0591793	0.0751709	0.0787931	0.0524609	0.0579112	0.0590089	0.04609	0.0785752	0.755941	-0.340656	0.216117
IMP	347.04	9.67002	0.0217226	0.019465	0.0211005	0.0237864	0.028258	0.0329022	0.0322304	0.0243532	0.0106207	-0.447599	0.0948912	-0.338002	0.457831
Acetoacetamide	102.055	11.195	0.000188397	0.000371683	0.000212749	0.000302463	0.000266887	0.000144124	0.000177746	0.000194616	0.000193139	0.11529	0.804992	-0.335329	0.412022
Azelaic acid	187.098	12.212	0.000216325	0.000354114	0.00027799	0.000595736	0.000357966	0.000623038	0.000548471	0.000274455	0.000434263	-0.894078	0.0841304	-0.326744	0.409726
Triethanolamine	150.113	7.88845	0.00019048	0.000102434	0.000174442	0.000241809	0.000236673	0.00015304	0.000143384	0.000151001	0.000210363	-0.434309	0.238507	-0.323268	0.30766
XA0055	368.999	14.3988	0.00300861	0.000966335	0.00380326	0.00237595	0.00204312	0.00183856	0.00160962	0.00254611	0.000855056	0.313821	0.611671	-0.320578	0.490623
Uridine	245.077	22.0759	0.0155109	0.00714294	0.0160669	0.0161252	0.0123457	0.011803	0.0130572	0.0141752	0.00506499	-0.0567401	0.881924	-0.318428	0.466569
Cystathionine	223.075	9.52952	0.0122967	0.0116679	0.0154	0.0144077	0.0230799	0.01096	0.0157629	0.0127267	0.010446	-0.29953	0.49518	-0.315336	0.483658
Ribulose 5-phosphate	229.012	11.0863	0.00612389	0.00327692	0.00585049	0.00568869	0.00445056	0.00445782	0.00468983	0.00504568	0.00204965	0.0632544	0.84169	-0.308708	0.436093
Riboflavin	377.146	21.9146	8.73e-05	3.15e-05	8.61e-05	6.77e-05	3.52e-05	6.64e-05	4.41e-05	4.51e-05	4.76e-05	0.27617	0.613252	-0.307696	0.41523
Anserine_divalent	121.068	6.51879	0.00193007	0.00191523	0.00173458	0.00116448	0.00313143	0.00246063	0.00179813	0.0018625	0.00180951	-0.276048	0.567628	-0.304706	0.535071
myo-Inositol 1-phosphatemyo-Inositol 3-phosphate	259.023	10.3696	0.0134652	0.0128286	0.0172331	0.0162732	0.0179267	0.0163891	0.0146293	0.0150704	0.0113886	-0.216917	0.222663	-0.300097	0.0951257
Octanoic acid	143.108	8.4481	0.000357776	0.000289282	0.000405651	0.000311626	0.000571505	0.000474367	0.000362651	0.000337801	0.000405594	-0.366845	0.314931	-0.29554	0.385114
Dihydroxyacetone phosphate	168.991	12.7553	0.00771896	0.00857609	0.00384815	0.00457984	0.00490527	0.00700043	0.00451965	0.0056954	0.00333855	0.289092	0.51099	-0.282525	0.392378
Gluconic acid	195.051	8.23933	0.00148663	0.000945808	0.00121279	0.0017384	0.0014049	0.00137296	0.00119411	0.00111367	0.00141635	-0.309118	0.216232	-0.278221	0.153046
Imidazole-4-acetic acid	127.05	7.67439	1.53e-05	2.34e-05	2.24e-05	2.13e-05	2.99e-05	1.71e-05	2.18e-05	1.98e-05	1.48e-05	-0.164531	0.629301	-0.277945	0.422367
Met	150.058	10.3133	0.016821	0.013473	0.01837	0.0282389	0.0189937	0.0217174	0.0211312	0.0188134	0.0170385	-0.5027	0.116312	-0.275021	0.282545
3-Methylguanine	166.072	8.20741	7.38e-05	5.06e-05	7.62e-05	5.99e-05	7.62e-05	6.74e-05	7.08e-05	4.72e-05	5.17e-05	-0.0201181	0.924399	-0.262236	0.272346
Allantoic acid	175.047	8.59688	0.000140886	0.000141387	0.000173466	0.000178317	0.00012126	0.000155361	0.000137634	0.000125223	0.000117266	0.00253656	0.989972	-0.259205	0.268243
allo-Threonine	120.066	10.3661	0.0012592	0.000982074	0.00135604	0.00149239	0.0014271	0.00185699	0.00143291	0.00147922	0.00108934	-0.409028	0.0894443	-0.25542	0.228599
Choline	104.107	6.534	0.132532	0.0831571	0.120507	0.108244	0.120105	0.104345	0.0934421	0.112912	0.0734694	0.0151094	0.946127	-0.249674	0.258781
Thiaproline	134.027	13.6036	0.000787941	0.000816475	0.00102723	0.0010931	0.00100122	0.00105814	0.000910153	0.000938071	0.000816733	-0.260511	0.136648	-0.242366	0.0269405
Heptanoic acid	129.092	8.70469	0.000184966	0.000170646	0.00020822	0.000217996	0.000323446	0.000243129	0.000195658	0.000212203	0.000256013	-0.476639	0.135649	-0.240993	0.347579
Adenine	136.062	7.26489	0.00494237	0.00224303	0.00533427	0.00435582	0.0033096	0.00386021	0.00375251	0.00409503	0.00192096	0.11935	0.771136	-0.238638	0.49049
S-Adenosylhomocysteine	385.129	8.34694	0.000397772	0.000286911	0.000456769	0.0003915	0.000413752	0.000399498	0.000317464	0.000417122	0.000286501	-0.0778634	0.713989	-0.238628	0.25878
Isovalerylcarnitine	246.17	9.4182	0.000711778	0.00111124	0.000830118	0.00101967	0.00132711	0.00146726	0.000914129	0.00153203	0.000787396	-0.523619	0.0955463	-0.238201	0.515648
N6-Methyllysine	161.128	6.76559	0.00102164	0.000464338	0.000759097	0.000720502	0.000701125	0.000677519	0.000600798	0.000614212	0.000567147	0.096962	0.791334	-0.236177	0.0050576
N-Acetylornithine	175.108	9.15951	0.000160567	0.000150742	0.000173509	0.000146797	0.000160665	0.000101241	0.000131132	0.000103128	0.000113034	0.24639	0.291591	-0.234894	0.380735
Glucuronic acid-1Galacturonic acid-1	193.035	8.19889	6.41e-05	6.11e-05	6.85e-05	6.67e-05	6.01e-05	7.49e-05	5.2e-05	6.38e-05	5.66e-05	-0.0583485	0.617175	-0.227601	0.153098
GMP	362.051	9.27071	0.0444971	0.0337964	0.0413572	0.0459097	0.0384382	0.0436457	0.0426684	0.0423845	0.0243096	-0.0972417	0.516595	-0.226954	0.419443
Inosine	269.088	19.354	0.0977805	0.050843	0.0924632	0.0872804	0.0737768	0.063105	0.0668022	0.092773	0.0322367	0.105009	0.754752	-0.224852	0.613104
Dodecanedioic acid	229.144	10.8308	1.87e-05	1.97e-05	1.44e-05	3.04e-05	3.01e-05	1.89e-05	1.81e-05	3e-05	1.99e-05	-0.584582	0.129844	-0.220167	0.512655
Isovaleric acid-1DL-2-Methylbutyric acid-1Valeric acid-1	101.061	9.36023	0.00026474	0.000259461	0.000312246	0.000303486	0.000369385	0.000372154	0.000288998	0.000305427	0.000308788	-0.321192	0.0731539	-0.210398	0.16253
O-Acetylhomoserine2-Aminoadipic acid	162.076	10.5199	0.00654033	0.00644451	0.00588663	0.00779212	0.00448482	0.00846302	0.00657812	0.0069903	0.00437013	-0.136207	0.66455	-0.209351	0.565805
8-Hydroxyoctanoic acid-12-Hydroxyoctanoic acid-1	159.103	8.15265	2.2e-05	2.57e-05	3.36e-05	3.26e-05	4.01e-05	5.02e-05	3.4116e-05	2.66e-05	4.57e-05	-0.59442	0.0964619	-0.208702	0.506849
3'-Dephospho CoA	686.141	8.10786	0.000362947	0.000236583	0.000320396	0.000367307	0.000302374	0.000330331	0.00030588	0.000392663	0.000168258	-0.120428	0.567351	-0.206245	0.572273
Cytidine	244.093	9.2961	0.0183456	0.00899708	0.0161304	0.014914	0.0133262	0.0146018	0.0158392	0.0162892	0.00510866	0.0210942	0.947767	-0.202287	0.661112
Gulonolactone	179.055	22.3502	8.8e-05	0.000177174	0.000173997	0.000136524	0.000162934	7e-05	8.97e-05	0.000124861	0.000106593	0.249378	0.594474	-0.202176	0.629066
Gln	147.076	10.3437	1.29469	1.29589	1.38699	1.29551	1.24228	1.4404	1.25269	1.1619	1.04664	-0.000224165	0.997727	-0.200825	0.109571
His-Glu	285.119	7.22148	0.000113902	0.000146735	0.000105275	0.000146189	0.000152592	0.000148173	0.000133694	0.000125819	0.000129595	-0.288631	0.163188	-0.199959	0.00320051
Pipecolic acid	130.086	9.89585	0.00340598	0.00420726	0.00402964	0.00345676	0.00405915	0.00374353	0.00326398	0.00287132	0.00367008	0.0483123	0.693028	-0.199491	0.174012
S-Lactoylglutathione	380.113	13.401	0.00622241	0.00359114	0.00596076	0.00578382	0.00666609	0.00663052	0.00541581	0.00751466	0.00370027	-0.274517	0.318274	-0.198242	0.540293
N-Acetylglutamine	187.072	8.20682	0.000191819	0.000258367	0.00022503	0.00034607	0.000328911	0.000207532	0.000281083	0.000206183	0.000282392	-0.38627	0.250745	-0.197402	0.506104
Pyridoxamine	169.097	5.64133	6.18e-05	4.87e-05	5.21e-05	5.27e-05	4.58e-05	3.8e-05	3.86e-05	4.14e-05	3.91e-05	0.253946	0.207295	-0.196308	0.303937
Gly-Gly	133.061	8.01867	0.000728808	0.000542386	0.000727726	0.000716245	0.000626059	0.000559842	0.000544835	0.000660022	0.000456565	0.0715929	0.697804	-0.195209	0.344749
1-Methyladenosine	282.12	9.57141	0.00179104	0.00136976	0.00154482	0.00160441	0.00201607	0.00154195	0.00174499	0.00152466	0.00125566	-0.133664	0.474724	-0.190034	0.359451
2-Deoxystreptamine	163.108	8.30431	9.91e-05	0.000117855	0.000129173	0.000102817	0.000145862	0.000125582	0.000108001	0.00010748	0.000112619	-0.112911	0.574519	-0.189914	0.341086
2'-Deoxycytidine	228.098	9.04458	0.000230387	0.00014875	0.000232361	0.000170948	0.000225262	0.000204987	0.000199907	0.00020604	0.000125964	0.0245093	0.920395	-0.176655	0.495284
Phe	166.086	10.6968	0.0607874	0.0646162	0.0661077	0.0640746	0.0660405	0.0645374	0.0660817	0.0544103	0.0517788	-0.023472	0.586822	-0.176224	0.230178
Morpholine	88.0757	6.30961	0.000377706	0.000375456	0.000360916	0.000556549	0.000498728	0.00042572	0.000476592	0.000455343	0.000379329	-0.410718	0.0812002	-0.175611	0.307453
Allantoin	159.051	22.0212	0.000394132	0.000483908	0.000665892	0.000656922	0.000882767	0.000420852	0.000617558	0.000475436	0.000643991	-0.344642	0.432544	-0.174666	0.643909
gamma-Glu-Phe	295.129	12.6511	8.79e-05	8.8e-05	6.73e-05	9.14e-05	8.2e-05	8.74e-05	7.56e-05	7.11e-05	8.52e-05	-0.101362	0.49371	-0.169451	0.135927
Glucose 1-phosphate	259.023	10.2065	0.00315394	0.00228114	0.00334805	0.00256468	0.00262446	0.00260459	0.00214801	0.00280808	0.00198578	0.172418	0.420711	-0.166991	0.375993
Guanosine	284.099	12.1361	0.0242121	0.0143076	0.0191531	0.0196015	0.0181083	0.0174445	0.0195741	0.0195764	0.00998494	0.0644182	0.799233	-0.166708	0.596873
3-Amino-2-piperidone	115.087	7.25548	2.12e-05	2.36e-05	2.4e-05	2e-05	2.1e-05	3.01e-05	1.18e-05	2.44e-05	2.73e-05	-0.0485984	0.836835	-0.164726	0.684807
XC0132	325.161	8.30647	0.00130856	0.00131535	0.00153773	0.00135584	0.00168611	0.00145585	0.00150569	0.00130779	0.0012003	-0.112068	0.418343	-0.164254	0.290819
Glycerol	93.0546	22.0273	0.124442	0.108608	0.184438	0.249997	0.198475	0.234067	0.253657	0.173535	0.182102	-0.709176	0.0405612	-0.163771	0.465515
5'-Deoxy-5'-methylthioadenosine	298.097	9.69934	0.00046919	0.000410727	0.000542787	0.000542272	0.000562338	0.000524971	0.000564485	0.000404486	0.000486303	-0.195867	0.207064	-0.16321	0.334749
Adenosine	268.104	9.4811	0.37366	0.22053	0.302105	0.330536	0.290371	0.267619	0.336632	0.299152	0.160307	0.0125589	0.960677	-0.15848	0.632057
Glyceric acid	105.019	10.48	0.000270975	0.000215041	0.000291502	0.000359328	0.000250956	0.00025272	0.000264278	0.000233852	0.00027515	-0.150489	0.545341	-0.158374	0.498787
AMP	346.056	9.43318	0.242158	0.251258	0.237086	0.260087	0.245487	0.242564	0.232903	0.249893	0.191223	-0.0344175	0.440622	-0.150517	0.289923
GABA	104.071	7.30612	0.490761	0.482378	0.535031	0.488571	0.469313	0.471091	0.471418	0.461373	0.357561	0.0778198	0.242679	-0.147216	0.331317
Nw-Methylarginine	189.135	7.10936	4.76e-05	3.97e-05	5.13e-05	5.34e-05	5.36e-05	4.93e-05	4.1e-05	5.4e-05	4.64e-05	-0.174388	0.2204	-0.146391	0.318814
Thiamine diphosphate	423.03	8.06669	0.000455686	0.000416426	0.000485334	0.000473655	0.000448581	0.000505388	0.000471177	0.000429593	0.000390126	-0.0727215	0.418484	-0.145245	0.19428
XC0089Nicotinamide riboside	255.098	9.13496	0.000426487	0.000388071	0.000361188	0.000412856	0.000415625	0.000377391	0.000376969	0.00038249	0.000331582	-0.0365001	0.683282	-0.144371	0.137219
4-Methylpyrazole	83.0604	6.57381	9.27e-05	0.000100262	8.36e-05	7.15e-05	0.000126333	8.48e-05	0.000102166	8.92e-05	6.49e-05	-0.0312251	0.915697	-0.141724	0.683363
Citrulline	176.103	10.6571	0.00936243	0.00941205	0.0109722	0.00912282	0.0121385	0.00993944	0.010695	0.00833852	0.00926985	-0.0688546	0.671998	-0.140608	0.444661
Carnitine	162.112	8.15243	0.110393	0.11056	0.12916	0.110851	0.152457	0.12557	0.114425	0.13136	0.107229	-0.151499	0.41503	-0.139594	0.455435
Xanthine	153.041	19.3055	0.00590734	0.00324328	0.00601485	0.00531756	0.0042822	0.00410129	0.00457449	0.0050567	0.00280736	0.146505	0.657175	-0.139467	0.626353
N,N-Dimethylglycine	104.071	10.5393	0.000579394	0.000486479	0.000617421	0.000471276	0.000450008	0.000479137	0.000453553	0.000464491	0.000353817	0.265427	0.130165	-0.138919	0.347457
CDP-choline	487.101	6.91279	0.00209019	0.00133741	0.00165528	0.00207469	0.00178134	0.0019493	0.00204799	0.00197052	0.00125742	-0.191734	0.389947	-0.137953	0.563488
Taurine	126.022	22.0064	0.83948	0.801736	0.966567	1.01894	1.07558	0.976405	0.96223	0.950446	0.879402	-0.235853	0.0699374	-0.137337	0.0746993
Betaine	118.086	10.8867	0.0267531	0.0259521	0.0318371	0.0253439	0.0444824	0.0284118	0.0313588	0.0242725	0.033833	-0.216611	0.528099	-0.134973	0.688358
His	156.077	6.96027	0.0495608	0.0472977	0.0626924	0.0496361	0.0557888	0.0488147	0.0509268	0.0512926	0.0383401	0.0488431	0.760867	-0.133994	0.411635
Methionine sulfoxide	166.053	11.3956	0.000362263	0.000483904	0.000450628	0.000568165	0.000382666	0.000575391	0.000377871	0.000426656	0.000586942	-0.235014	0.36622	-0.133357	0.641227
N-Acetylserine	148.06	23.0921	0.00295034	0.00312142	0.00362254	0.0030488	0.0026797	0.00287675	0.00237067	0.00262881	0.0028478	0.17192	0.208709	-0.133026	0.225111
Octanoylcarnitine	288.217	10.0534	0.00012921	0.00010712	0.000165423	0.000165891	0.000171311	0.00014536	0.000155198	0.0001697	0.000115185	-0.264403	0.251486	-0.132937	0.493418
UMP	323.029	9.89312	0.01869	0.0257331	0.018131	0.0207906	0.0201883	0.0237325	0.0197077	0.0192767	0.0200355	-0.0489133	0.807189	-0.132818	0.222099
Guanidoacetic acid	118.061	7.87907	0.00494368	0.00436926	0.00369286	0.00479832	0.00430215	0.00376364	0.00439763	0.00408879	0.00324799	0.0158049	0.924783	-0.132606	0.455482
N1-Methylguanosine	298.115	11.5414	6.09e-05	4.98e-05	5.47e-05	5.89e-05	7.03e-05	5.53e-05	5.86e-05	5.69e-05	5.28e-05	-0.157521	0.321315	-0.132358	0.357793
SDMA	203.15	7.44651	0.000533756	0.000462462	0.000671766	0.000471103	0.000628404	0.000521749	0.000546791	0.000459258	0.000473766	0.0409939	0.8502	-0.131694	0.440433
Thr	120.066	10.1298	0.116791	0.114313	0.112679	0.119629	0.141074	0.139408	0.131882	0.132376	0.101362	-0.218904	0.108277	-0.130056	0.411696
Arg-Glu	304.162	7.16072	0.000118685	0.000140004	0.000114704	0.000128686	0.000118417	0.000109859	0.000112032	0.00010956	0.000104789	0.0649215	0.600762	-0.129215	0.19344
2-Aminoisobutyric acid2-Aminobutyric acid	104.071	9.26649	0.00152413	0.00176563	0.00158503	0.00150194	0.00173921	0.00154079	0.00136769	0.00170892	0.00130976	0.0277428	0.779267	-0.124571	0.424434
Glutathione (GSSG)_divalent	307.083	11.7875	0.323042	0.420798	0.522027	0.331994	0.288883	0.293358	0.279163	0.26024	0.29968	0.469488	0.172466	-0.123753	0.234398
5-Methyltetrahydrofolic acid	460.194	11.4642	5.12e-05	5.86e-05	7.31e-05	5.33e-05	4.28e-05	3.66e-05	2.71e-05	5.01e-05	4.48e-05	0.463483	0.111885	-0.121095	0.698418
gamma-Glu-Arg_divalent	152.584	8.32599	9.6e-05	0.000110962	8.47e-05	0.000101918	0.000118524	0.000108324	0.000107201	0.000108115	8.72e-05	-0.172425	0.253745	-0.12009	0.360507
cAMP	328.045	7.61804	0.00201674	0.003105	0.00372689	0.00217802	0.00400904	0.00572786	0.00482293	0.00305929	0.00308618	-0.429243	0.438172	-0.119416	0.80552
IsovalerylalanineN-Acetylleucine	172.098	8.14903	4.79e-05	0.000151569	0.000186714	0.000138142	0.000188461	0.000182313	0.000136506	0.000144839	0.000187484	-0.397962	0.436645	-0.118368	0.582459
myo-Inositol 2-phosphate	259.023	10.5587	0.00688302	0.00615245	0.00663148	0.00769155	0.00742448	0.00762845	0.00750699	0.00708172	0.00638169	-0.209744	0.0289003	-0.117163	0.208464
Stachydrine	144.102	11.1271	0.00105596	0.0012456	0.00135695	0.00116266	0.00160709	0.00141998	0.00127226	0.00106055	0.00153693	-0.195606	0.327315	-0.11462	0.602123
N-Formylmethionine	176.039	8.70668	4.09e-05	2.85e-05	5.59e-05	4.57e-05	3.52e-05	4.3e-05	4.19e-05	3.78e-05	3.5e-05	0.0154263	0.960246	-0.112812	0.464989
3-Hydroxy-2-methyl-4-pyrone	127.039	22.0753	0.0065679	0.00675135	0.00776446	0.00758983	0.00781925	0.0069853	0.00707129	0.00683409	0.00680679	-0.0870071	0.391683	-0.112658	0.142345
Adenylosuccinic acid	462.067	13.8659	0.0087947	0.00478075	0.00580943	0.00675673	0.00543257	0.0052578	0.00636681	0.00736446	0.00241736	0.151944	0.656596	-0.111577	0.806385
Mucic acid	209.03	14.1825	0.000280469	0.000332082	0.000587321	0.000255492	0.000231919	0.000254644	0.000219315	0.000172001	0.000297741	0.693283	0.248423	-0.106902	0.680374
Pro	116.071	10.4188	0.06189	0.0657026	0.066041	0.0660131	0.0624023	0.0681779	0.0617243	0.0676996	0.0531861	-0.0218854	0.670914	-0.106449	0.38938
5-Oxoproline	128.035	9.59492	0.00194795	0.00264871	0.00187957	0.00184995	0.00134547	0.00173685	0.00163522	0.00150439	0.00144683	0.392901	0.163865	-0.104879	0.538375
6,8-Thioctic acid	205.035	8.5954	5.72e-05	8.09e-05	9.95e-05	8.34e-05	8.26e-05	0.000102176	6.17e-05	9.09e-05	9.69e-05	-0.174523	0.513752	-0.104063	0.653211
S-Adenosylmethionine	399.145	6.78008	0.00558854	0.00490763	0.00500537	0.00598916	0.00496896	0.00546133	0.00577497	0.00456099	0.00494973	-0.0829949	0.451399	-0.103225	0.462247
Trp	205.097	10.5986	0.00960948	0.00984069	0.0121339	0.0111678	0.0102371	0.011652	0.0121802	0.00952507	0.00914545	-0.0657554	0.625789	-0.0996504	0.535397
Decarboxylated S-Adenosylmethionine	355.155	5.34004	0.000121465	7.17e-05	0.000133655	8.34e-05	7.42e-05	8.09e-05	7.66e-05	8.48e-05	6.15e-05	0.45436	0.25912	-0.0974545	0.537034
5-Hydroxylysine	163.108	6.81265	4.85e-05	4.6e-05	4.45e-05	5.91e-05	4.78e-05	5.62e-05	5.03e-05	5.26e-05	4.96e-05	-0.230697	0.129807	-0.0968374	0.408304
UDP-glucuronic acid	579.027	11.1159	0.00183717	0.00190611	0.00183615	0.00185818	0.00186748	0.00200912	0.00182442	0.00189038	0.00164858	-0.0396191	0.411924	-0.0965946	0.237715
XC0016	129.066	8.36503	0.0398998	0.0387805	0.0402041	0.0397501	0.0396455	0.0447462	0.0397168	0.0403303	0.0361466	-0.0624288	0.408673	-0.0954554	0.285255
Betaine aldehyde_+H2O	120.102	7.11658	8.85e-05	7e-05	0.000101856	8.64e-05	7.99e-05	7.56e-05	5.75e-05	8.38e-05	8.53e-05	0.105857	0.581976	-0.0941368	0.6377
PropionylcarnitineXC0061	218.139	8.94049	0.00701559	0.00388781	0.00443501	0.00627668	0.00613635	0.00549487	0.00609546	0.00729071	0.00339441	-0.223447	0.470896	-0.0938031	0.777674
Ectoine	143.082	9.06268	0.00013833	0.000171306	0.000219011	0.000162244	0.00028989	0.000183642	0.000184377	0.000173878	0.000237514	-0.266214	0.489182	-0.0937639	0.78254
XC0040	174.087	11.7774	0.000401218	0.000428861	0.000407014	0.000463176	0.000562682	0.00053619	0.000633191	0.000442766	0.000388097	-0.336484	0.0585513	-0.09347	0.714085
Xanthopterin	180.052	12.8422	7.02e-05	8.04e-05	8.59e-05	8.17e-05	8.13e-05	8.33e-05	9.14e-05	7.91e-05	6.07e-05	-0.0587815	0.552159	-0.0912069	0.629709
6-Aminopenicillanic acid	217.064	10.21	0.000121881	0.000119309	0.000146542	0.000142092	0.000149356	0.000130735	0.000163529	0.000113946	0.000119118	-0.122805	0.335648	-0.0902094	0.650559
XA0019	191.02	8.39969	0.0030706	0.00318076	0.00507835	0.00392865	0.00354442	0.00397811	0.00318104	0.00280347	0.00480326	-0.0153836	0.956649	-0.0860981	0.755866
dTDP-glucose	563.068	8.5615	0.00127229	0.0011744	0.001151	0.00135807	0.00113812	0.0013637	0.0011818	0.00122467	0.00123092	-0.101487	0.371275	-0.0856479	0.424288
Ser-Glu	235.093	10.0092	0.000571002	0.000504759	0.000581677	0.00041928	0.000378371	0.000344307	0.000397225	0.000340575	0.000338542	0.537446	0.00624607	-0.0853733	0.4929
11-Aminoundecanoic acid	202.18	9.30329	0.000483224	0.000420049	0.00061383	0.000664408	0.000570532	0.000648383	0.000628058	0.000493894	0.000654235	-0.311963	0.153504	-0.0844976	0.575778
Sebacic acid	201.113	11.6723	6.09e-05	5.97e-05	7.51e-05	8.8e-05	9.04e-05	8.53e-05	7.82e-05	9.19e-05	7.86e-05	-0.429723	0.0355543	-0.0835293	0.384855
Urocanic acid	139.05	7.93039	0.000104235	0.000106422	0.000116999	0.000205578	0.000108562	0.000170777	0.000255653	0.000124556	7.75e-05	-0.565557	0.204064	-0.0832964	0.889998
Creatinine	114.066	6.96534	0.0111039	0.00863205	0.0114566	0.0100121	0.0105002	0.010026	0.00973139	0.010077	0.0090355	0.0305777	0.830447	-0.0823577	0.200204
dTDP	401.015	11.4125	7.28e-05	8.09e-05	5.89e-05	5.84e-05	5.85e-05	9.41e-05	7.24e-05	6.01e-05	6.69e-05	0.0112661	0.97093	-0.0817828	0.780731
S-Methylglutathione	322.107	12.972	0.000893689	0.000760223	0.000879575	0.00092195	0.000887401	0.000898009	0.000950068	0.000840625	0.000767929	-0.0957619	0.302853	-0.0815189	0.449009
Cytosine	112.051	6.91903	3.19e-05	2.6e-05	3e-05	2.6e-05	1.57e-05	2.7e-05	1.47e-05	1.73e-05	3.31e-05	0.353712	0.212354	-0.0787648	0.86982
7-Methylguanine	166.072	7.8733	9.66e-05	8.01e-05	8.93e-05	9.53e-05	9.3e-05	8.89e-05	0.000101842	8.05e-05	8.01e-05	-0.0588987	0.526539	-0.0781809	0.568392
Uric acid	167.021	9.02302	0.000372434	0.000372768	0.000364085	0.000319708	0.000395901	0.00032472	0.000381156	0.000340648	0.000264741	0.0925936	0.449168	-0.0765817	0.69397
N-Acetylglucosamine 6-phosphate	300.049	9.27433	0.000386069	0.000286961	0.000360462	0.000369863	0.000347627	0.000317508	0.000325418	0.000367141	0.000289336	-0.00209909	0.988943	-0.0759873	0.554222
NMN	335.064	20.5855	0.000802021	0.000886847	0.000878006	0.000904537	0.000804911	0.000905946	0.00077737	0.000840218	0.000864426	-0.0270152	0.726363	-0.0755161	0.356206
OctopamineDopamine	154.086	8.33403	8.48e-05	8.4e-05	8.58e-05	7.12e-05	5.73e-05	6.57e-05	4.6e-05	6.25e-05	7.58e-05	0.39116	0.036135	-0.0752303	0.752941
gamma-Glu-His	285.119	8.32308	2.67e-05	3.63e-05	2.57e-05	1.88e-05	3.29e-05	3.04e-05	2.71e-05	2.25e-05	2.84e-05	0.111852	0.710926	-0.0747822	0.792303
Glycerol 3-phosphate	171.006	12.2279	0.0339741	0.0271467	0.0339214	0.0320229	0.0282169	0.0383722	0.0359301	0.036847	0.0209222	-0.0531948	0.766714	-0.0737256	0.800081
Glycerophosphocholine	258.11	21.6029	0.537096	0.526926	0.533504	0.49968	0.548008	0.513486	0.491599	0.465338	0.526719	0.0332076	0.489854	-0.0734742	0.32414
2-Deoxyglucose 6-phosphate	243.028	10.27	0.000710898	0.00138427	0.000697332	0.000727679	0.000778587	0.00102292	0.000855019	0.000830177	0.000726205	0.142884	0.746337	-0.0687987	0.721453
4-Guanidinobutyric acid	146.092	7.92969	0.00245772	0.00248439	0.00248876	0.00240316	0.00312839	0.00249294	0.00282379	0.00252512	0.00231762	-0.110879	0.477448	-0.0658358	0.686608
Ser	106.05	9.60467	0.187085	0.167444	0.179038	0.217049	0.189457	0.200658	0.203053	0.184604	0.192466	-0.186418	0.0738487	-0.0657258	0.409529
Ribulose 1,5-diphosphate	308.978	15.8	0.000353599	0.000250983	0.000298194	0.000304537	0.000243287	0.000268238	0.0002694	0.000279147	0.000233083	0.145691	0.45982	-0.0621919	0.640257
Carnosine	227.114	6.4363	0.0159003	0.0191401	0.0132905	0.0101271	0.0204845	0.0144794	0.0178655	0.0137597	0.0116867	0.10011	0.773593	-0.0580746	0.875656
Val	118.086	9.64362	0.0634276	0.0613686	0.0586508	0.0602804	0.0573171	0.0555315	0.05864	0.0580825	0.0496407	0.0835167	0.153732	-0.057511	0.536808
Homoserine	120.066	9.70003	0.00212902	0.00230914	0.00245397	0.00247105	0.00236325	0.00247287	0.0027998	0.00241958	0.00181036	-0.0843622	0.276725	-0.0558381	0.779542
FAD_divalent	391.571	7.98288	0.000833704	0.000726072	0.000801652	0.000807299	0.000630038	0.000717863	0.000695411	0.00066307	0.000716589	0.131837	0.329186	-0.054662	0.660131
ADMA	203.15	7.28951	0.000465111	0.000415961	0.000547173	0.000464014	0.000368506	0.000463165	0.000387021	0.000461021	0.000400271	0.14053	0.425769	-0.0537354	0.708495
Leu	132.102	9.94132	0.0839774	0.0823192	0.0700399	0.0795409	0.0766349	0.0673503	0.066299	0.0837077	0.0654608	0.0803996	0.49877	-0.0529725	0.72406
Sedoheptulose 7-phosphate	289.033	9.71046	0.00181382	0.00106547	0.00187972	0.00172369	0.00129795	0.00110606	0.00110853	0.00151843	0.0013543	0.205323	0.548995	-0.0521134	0.835419
N1-Acetylspermidine	188.176	6.02075	0.000490822	0.000499532	0.000787957	0.00045707	0.000736475	0.000405685	0.000636626	0.000497381	0.000412442	0.153131	0.695368	-0.0484182	0.893308
1-Methyl-4-imidazoleacetic acid	141.066	7.88413	0.00101316	0.0011457	0.00138872	0.00105333	0.000893048	0.00118034	0.00127154	0.000833231	0.000921941	0.182187	0.370317	-0.0468987	0.844636
Succinic acid	117.019	21.1161	0.0612202	0.0409412	0.0569734	0.0608267	0.044854	0.0488598	0.0527752	0.0600333	0.0368181	0.0422629	0.854839	-0.0466196	0.85542
Fructose 6-phosphate	259.023	10.0512	0.00286583	0.00294108	0.00321443	0.00263272	0.00255035	0.00260996	0.00195116	0.00244068	0.00315366	0.211159	0.0543475	-0.0465657	0.835384
N-Acetyllysine	189.123	9.40451	0.0030086	0.00284615	0.0035854	0.0034511	0.00309523	0.00240583	0.00327045	0.00251062	0.00288936	0.076572	0.692618	-0.0461331	0.816841
Glycolic acid	75.0087	12.7588	0.000298536	0.000351292	0.000328882	0.000347202	0.000324534	0.000319256	0.000377174	0.000285842	0.000296846	-0.0179913	0.829687	-0.0460439	0.758237
beta-Hydroxyisovaleric acid	117.056	9.2346	0.000180767	0.000157914	0.000154438	0.000175849	0.000186987	0.000143581	0.000149149	0.000136617	0.000204789	-0.0383963	0.7904	-0.045912	0.842675
1-Aminocyclopropane-1-carboxylic acidHomoserinelactone	102.055	6.77793	0.00181969	0.00166166	0.0016939	0.00183255	0.00170918	0.0018481	0.00204857	0.00160201	0.00157995	-0.0586104	0.334941	-0.0432797	0.765953
GDP-mannoseGDP-galactoseGDP-glucose	604.069	8.3867	0.00248383	0.00237178	0.00224066	0.00296492	0.00243289	0.0024924	0.00263966	0.00258854	0.00243751	-0.153003	0.253032	-0.0416436	0.708884
N-Acetylglucosamine 1-phosphate	300.049	9.65125	0.00130057	0.00124956	0.0012935	0.0011641	0.00109931	0.00131154	0.00106951	0.00117507	0.00123015	0.104546	0.287754	-0.0410217	0.693993
Homocarnosine	241.129	6.57599	0.0295512	0.0353367	0.0294837	0.0241622	0.0370273	0.0250826	0.0334823	0.0280758	0.0223627	0.129459	0.598806	-0.0398651	0.888803
beta-Ala	90.055	7.00369	0.00890658	0.00865775	0.0104006	0.00900218	0.00889389	0.00776537	0.00880703	0.00809003	0.00809283	0.124019	0.323007	-0.0382569	0.658394
UDP-N-acetylgalactosamine-2UDP-N-acetylglucosamine-2	606.074	8.56077	0.0127523	0.012115	0.0118785	0.0135237	0.011798	0.0125186	0.0127689	0.0121786	0.0119742	-0.042341	0.563884	-0.0354528	0.620839
N-Acetylaspartic acid	174.041	14.6179	0.535989	0.528226	0.57491	0.578407	0.556005	0.561426	0.555911	0.540351	0.5585	-0.0490727	0.325527	-0.0353745	0.197298
XC0137	350.102	13.1198	0.00316945	0.00264135	0.00466164	0.00329122	0.00334936	0.00389769	0.00371559	0.00351264	0.00305863	-0.00904048	0.975096	-0.034837	0.774916
Carboxymethyllysine	205.118	8.84364	0.000796286	0.000805134	0.000798787	0.000700064	0.00087245	0.000741066	0.000755829	0.000714061	0.000791946	0.0530319	0.634625	-0.0326328	0.782546
Sulfotyrosine	260.024	8.46687	6.67e-05	6.81e-05	4.93e-05	7.2e-05	7.04e-05	7.72e-05	7.07e-05	7.23e-05	7.19e-05	-0.253949	0.180997	-0.0307317	0.528111
Adenosine 5'-phosphosulfate	426.013	10.2404	1.89e-05	3.18e-05	2.22e-05	1.87e-05	2.92e-05	4.4e-05	3.37e-05	2.49e-05	3.14e-05	-0.334456	0.500222	-0.0302299	0.941299
Arg	175.119	6.78008	0.087717	0.0835208	0.0967086	0.0967134	0.0980453	0.0822366	0.11259	0.0837263	0.0750626	-0.0479172	0.66276	-0.0295538	0.890515
N2-Succinylornithine	233.113	9.89655	0.000852049	0.000909553	0.0007205	0.000658635	0.000642362	0.000684992	0.000812134	0.000565941	0.000570156	0.321705	0.0915575	-0.0276924	0.891951
Thiamine	265.112	6.27123	0.00134239	0.00102538	0.00138404	0.0012713	0.00107462	0.0010127	0.00117074	0.00117948	0.000946644	0.159718	0.400781	-0.0267739	0.859417
Glutaric acid-1Methylsuccinic acid-1	131.035	16.8931	5.24e-05	3.53e-05	3.24e-05	3.75e-05	3.31e-05	5.51e-05	5.37e-05	4.12e-05	2.85e-05	-0.0649407	0.848701	-0.0258342	0.942039
UDP-glucose-2UDP-galactose-2	565.049	8.74206	0.0186772	0.0187692	0.0177493	0.019936	0.0191228	0.0212253	0.0205278	0.0189842	0.0198452	-0.12722	0.0906367	-0.022354	0.706173
N-Acetylglycine	116.035	9.65992	3.35e-05	3.18e-05	2.44e-05	4.15e-05	2.95e-05	2.47e-05	3.24e-05	3e-05	3.19e-05	-0.0913367	0.748916	-0.0221379	0.934478
gamma-Glu-Cys	251.07	12.4268	0.00221929	0.00188074	0.00163322	0.00200201	0.00218276	0.00223012	0.00235157	0.00214241	0.00182363	-0.162072	0.314041	-0.0220452	0.860552
Isethionic acid	124.991	11.7431	0.00504517	0.00483085	0.00457246	0.00488924	0.00499069	0.0051024	0.00501561	0.00517792	0.00456873	-0.0523449	0.326607	-0.0213493	0.733395
2,3-Diphosphoglyceric acid	264.952	18.6007	0.00394263	0.00407038	0.00659003	0.00508585	0.00455559	0.00464283	0.00485883	0.00424818	0.00498627	0.0318423	0.914013	-0.0194195	0.832792
Ophthalmic acid	290.135	12.8349	0.00053148	0.000471039	0.000482492	0.000395274	0.000416405	0.000407303	0.000356834	0.000411906	0.000434223	0.284797	0.0309559	-0.0190851	0.840986
gamma-Glu-Asp	263.088	12.5602	0.00152321	0.00142868	0.0014226	0.00151324	0.00143992	0.0013639	0.00138065	0.00140946	0.00147821	0.0190624	0.742316	-0.0163825	0.772077
gamma-Glu-Ornitine	262.14	8.0512	0.000257365	0.00025488	0.00028317	0.00025528	0.000242527	0.000276968	0.000269218	0.000263752	0.000235974	0.0379313	0.637973	-0.0108992	0.899064
1-Methylhistamine	126.103	4.65037	0.000688381	0.000663258	0.00116404	0.000872983	0.000551444	0.000755517	0.000740211	0.000633085	0.000793292	0.206655	0.59126	-0.00886576	0.968916
CMP	322.045	9.69314	0.00574455	0.00765424	0.00550507	0.00601803	0.00598331	0.00658205	0.00592842	0.00573281	0.00681846	0.0246665	0.892049	-0.0080735	0.933998
FMN	455.097	8.44087	4.01e-05	5.04e-05	4.43e-05	5.66e-05	4.57e-05	4.14e-05	5.14e-05	4.31e-05	4.86e-05	-0.0927836	0.617588	-0.00657701	0.971346
Ethanolamine phosphate	140.012	8.13169	0.0557172	0.0548601	0.0471729	0.0560718	0.0533855	0.0538431	0.0529116	0.0559514	0.0537503	-0.0498859	0.572359	-0.00608243	0.861299
Glucose 6-phosphate	259.023	9.93646	0.0108813	0.0112132	0.0126411	0.00947231	0.00996702	0.00958921	0.00727945	0.0101158	0.0115793	0.258941	0.0628823	-0.00268768	0.98995
XA0017	186.113	7.96627	0.000413234	0.00226381	0.00239078	0.00200755	0.00238486	0.00236452	0.00208683	0.00201074	0.00265459	-0.415	0.472674	-0.00101576	0.995052
gamma-Butyrobetaine	146.118	7.74238	0.0203537	0.0189238	0.0202369	0.0202602	0.0225508	0.0209763	0.0226935	0.0208879	0.0201792	-0.100031	0.16607	-0.000604749	0.99338
ADP-glucoseGDP-fucose	588.074	8.41342	0.00105672	0.000936285	0.000812123	0.000965905	0.00083407	0.000997388	0.000908889	0.000968034	0.000922721	0.00399869	0.977723	0.0011754	0.989642
S-Methylcysteine	136.043	11.1726	0.000135877	6.29e-05	0.000121507	3.55e-05	9.73e-05	4.58e-05	7.04e-05	7.29e-05	3.56e-05	0.842718	0.184978	0.00133743	0.996717
Homoarginine	189.135	6.85535	0.00033649	0.000200197	0.000369689	0.000272262	0.000317081	0.000345782	0.000321848	0.000387876	0.000227217	-0.0450508	0.876502	0.0027963	0.991373
cis-Aconitic acid	173.009	28.2656	0.000840324	0.00103224	0.000795943	0.000904981	0.000870983	0.000969577	0.00097287	0.000833075	0.000945061	-0.0410595	0.766688	0.00286867	0.973744
gamma-Glu-Ilegamma-Glu-Leu	261.145	12.5335	0.000642967	0.000604856	0.000469172	0.000558581	0.000565083	0.000532389	0.000504726	0.000574221	0.000580454	0.052138	0.739328	0.00291421	0.969072
Urea	61.0397	21.0618	0.191049	0.210867	0.213445	0.210503	0.216097	0.203239	0.198271	0.211081	0.221772	-0.0335507	0.588277	0.00294366	0.959228
Gly-Asp	191.066	9.49913	0.00128844	0.00124975	0.00123383	0.00129688	0.0012869	0.00119309	0.00129155	0.00130223	0.00119512	-0.00185293	0.967831	0.00458532	0.936772
gamma-Glu-Taurine	253.05	8.23645	0.000120503	0.000132909	9.56e-05	0.000114305	0.000112877	0.000118994	0.000107637	0.000123377	0.000116306	0.0119701	0.939648	0.00475936	0.94362
Butyrylcarnitine	232.154	9.20071	0.00570643	0.00629871	0.00814169	0.00762183	0.00779442	0.00765952	0.0081787	0.00815223	0.00687231	-0.195826	0.314306	0.00794733	0.930757
gamma-Glu-Lys_divalent	138.581	8.21099	7.81e-05	6.61e-05	7.22e-05	8.45e-05	8.6e-05	8.83e-05	7.87e-05	8.86e-05	9.33e-05	-0.257718	0.0445029	0.00994059	0.90364
DaminozideAla-Ala	161.092	8.88411	0.000596178	0.000585513	0.000562467	0.000543808	0.00050045	0.000533795	0.000531593	0.000566314	0.000493843	0.144385	0.0313509	0.0124676	0.863914
Lactic acid	89.0245	10.9377	0.460472	0.414053	0.412452	0.417529	0.3692	0.394869	0.399559	0.416793	0.378142	0.123246	0.171432	0.0156591	0.822423
4-Oxopyrrolidine-2-carboxylic acid	130.05	10.5141	0.404419	0.326516	0.39504	0.40425	0.368356	0.3858	0.443433	0.395856	0.333364	-0.0409662	0.715088	0.0176356	0.898263
Asp	134.045	11.169	0.59784	0.655505	0.508134	0.582259	0.60997	0.534773	0.584939	0.576491	0.590317	0.0285171	0.826896	0.0205252	0.745208
Ascorbic acid	175.025	8.60266	0.197838	0.196114	0.197708	0.212401	0.173606	0.195869	0.197017	0.203193	0.191005	0.0240595	0.799105	0.0229719	0.812638
Citric acid	191.02	26.6122	0.0423014	0.0489404	0.0354467	0.0439571	0.043341	0.0451495	0.0452385	0.0421513	0.047208	-0.064137	0.672099	0.023233	0.68351
Guanidinosuccinic acid	176.067	9.73036	4.52e-05	4.72e-05	3.83e-05	4.02e-05	7.22e-05	4.3e-05	4.8e-05	5.24e-05	5.76e-05	-0.249971	0.509221	0.0242902	0.941435
Creatine	132.077	8.40257	4.46285	4.48361	4.42042	4.94229	4.60085	4.23519	4.85612	5.00292	4.16335	-0.0437395	0.571388	0.0253314	0.817874
CMP-N-acetylneuraminate	613.141	8.26607	0.00208106	0.00206569	0.00195446	0.00214118	0.00197623	0.00209935	0.00208086	0.0020607	0.002195	-0.027064	0.578746	0.027538	0.571939
Gly	76.0393	7.95357	0.0685652	0.0654655	0.0704701	0.0697554	0.0627803	0.0682922	0.070775	0.0676389	0.0667519	0.0261478	0.662392	0.0308313	0.594153
Pyridoxamine 5'-phosphate	249.064	10.0844	0.00311523	0.00258519	0.0038989	0.0027868	0.00275773	0.00247058	0.00293953	0.00233108	0.00292157	0.260211	0.298794	0.0315258	0.809387
O-Acetylcarnitine	204.123	8.64772	0.116884	0.120489	0.135267	0.132261	0.145963	0.138477	0.153407	0.143666	0.129189	-0.16123	0.107436	0.0327296	0.718233
N-Acetylneuraminic acid	308.099	7.3059	0.00861446	0.00870371	0.00824676	0.0089577	0.0073551	0.00821356	0.0081826	0.00788165	0.00905928	0.0598326	0.538313	0.0347055	0.750844
Tyr-Glu	311.124	10.714	8.71e-05	8.32e-05	0.000101886	9.75e-05	9.48e-05	7.33e-05	9.25e-05	8.71e-05	9.25e-05	0.0350828	0.830175	0.0353577	0.806502
XC0071	234.181	5.90344	0.000773025	0.000833688	0.00106613	0.000691355	0.000871377	0.000774187	0.000841277	0.000779493	0.000778403	0.193771	0.353137	0.0379298	0.738919
N6-Acetyllysine	189.123	11.0455	0.00051485	0.000355445	0.000474929	0.000497173	0.000442442	0.000518058	0.000536249	0.000483046	0.00047792	-0.11582	0.53245	0.0386145	0.676467
cCMP2',3'-cCMP	304.034	7.72066	3.16e-05	5.27e-05	1.51e-05	1.94e-05	6.05e-05	4.02e-05	4.54e-05	4.31e-05	3.5e-05	-0.272791	0.690443	0.0401721	0.933929
Tyr	182.081	10.9675	0.0276817	0.0251652	0.0389202	0.0431376	0.0301987	0.0293795	0.0426371	0.0344074	0.0286579	-0.162607	0.584489	0.0413508	0.876854
Lauroylcarnitine	344.28	10.7158	0.000521964	0.000462431	0.000455382	0.000422033	0.000540839	0.000500266	0.000510862	0.000515623	0.000479594	-0.0232208	0.859679	0.0417309	0.727956
2-Hydroxybutyric acid	103.04	9.86498	0.000256986	0.000292847	0.000214511	0.000247819	0.000192598	0.000200078	0.000246143	0.000227714	0.000185855	0.255033	0.22564	0.0426484	0.809275
Glutathione (GSH)	308.091	12.8429	1.02103	0.868968	0.874169	0.999111	1.00552	0.997491	1.14113	1.05062	0.904228	-0.119136	0.25233	0.0444128	0.694843
3-Hydroxy-3-methylglutaric acid	161.046	15.5961	0.00186831	0.0014926	0.00236609	0.00201304	0.00146563	0.00194938	0.00181608	0.00189724	0.00189492	0.0773483	0.763317	0.0471139	0.762685
Malonylcarnitine	248.113	9.82933	0.000132603	0.000146221	0.000186586	0.000171534	0.000161516	0.000173516	0.000188487	0.000155683	0.00017966	-0.122247	0.488907	0.0483511	0.627114
XA0065	445.054	7.06094	0.0109294	0.0122234	0.0110053	0.0109191	0.0111613	0.0118181	0.01049	0.0124619	0.0122713	0.0110046	0.871874	0.0553033	0.568513
6-Phosphogluconic acid	275.018	14.7874	0.0020973	0.00188937	0.00257963	0.00187863	0.00168586	0.00155629	0.00137588	0.00180477	0.00214319	0.358719	0.127821	0.0561068	0.79897
O-Succinylhomoserine	218.067	12.3051	0.000293603	0.000150638	0.000228466	0.00023321	0.000128717	0.000162066	0.000199109	0.000242994	0.000103528	0.36043	0.394792	0.0583747	0.895751
N6,N6,N6-Trimethyllysine	189.16	6.84522	0.00807945	0.00695715	0.00794274	0.00768172	0.00752757	0.00739003	0.00788087	0.00767232	0.00799958	0.0240583	0.757661	0.0596176	0.06823
Putrescine	89.1073	4.4482	0.00029329	0.000485305	0.000467098	0.000336044	0.000507459	0.000329677	0.000493491	0.000379321	0.000352032	0.0865239	0.789011	0.0621732	0.825011
Hydroxyproline	132.066	11.6497	0.0141221	0.0112894	0.0159164	0.013173	0.0131077	0.0146325	0.0170133	0.011685	0.0141657	0.0145498	0.930394	0.0672	0.720593
Orotidine	287.052	8.05441	0.000237703	0.000267027	0.000192633	0.000239226	0.000234933	0.000259968	0.000301821	0.000215682	0.000252631	-0.0741203	0.637426	0.0690795	0.684485
UDP-N-acetylgalactosamine-1UDP-N-acetylglucosamine-1	606.074	8.38741	0.00010503	8.33e-05	7.66e-05	0.000130841	9.94e-05	8.89e-05	0.000110168	0.000111351	0.000113341	-0.267986	0.309555	0.0694701	0.71822
CoA_divalent	382.551	10.7269	0.0107257	0.00979928	0.00966638	0.0103139	0.0098724	0.0102706	0.0108691	0.0101038	0.0110084	-0.012634	0.824071	0.0704626	0.206235
Noradrenaline6-Hydroxydopamine	170.081	8.63328	0.000244075	0.000202535	0.000268334	0.000190909	0.000236835	0.00018634	0.000218697	0.000225951	0.000200351	0.219395	0.253151	0.0708633	0.605832
GDP	442.017	10.7789	0.0260798	0.0338289	0.0245563	0.0259292	0.0262317	0.0281064	0.0273085	0.0260625	0.0311364	0.07354	0.677858	0.0742644	0.464679
Sorbitol 6-phosphate	261.038	10.0556	0.000226389	0.000237593	0.000193209	0.00022169	0.000194218	0.000188916	0.000222294	0.0002154	0.000200375	0.119797	0.360146	0.0771989	0.418116
Ornithine	133.097	6.49274	0.002214	0.00262125	0.00239919	0.00295808	0.00237037	0.00259819	0.00292412	0.00288734	0.00256157	-0.131827	0.336133	0.0790425	0.515812
3-Hydroxybutyric acid	103.04	9.64042	0.000915351	0.000979097	0.0008094	0.00111955	0.000803753	0.000850715	0.00119296	0.00110944	0.00063249	-0.0369607	0.845626	0.0813315	0.805554
1-MethylhydantoinGlycine anhydride	115.05	21.9984	0.00104674	0.000938993	0.00132142	0.00128092	0.0012607	0.00109009	0.00159291	0.00130589	0.000946915	-0.135058	0.462171	0.0826014	0.745868
Phosphorylcholine	184.073	20.4539	0.286784	0.296415	0.303368	0.304005	0.316794	0.301748	0.314013	0.30085	0.362625	-0.0573929	0.148587	0.0834567	0.434452
Cadaverine	103.123	4.7134	1.35e-05	3.73e-06	1.17e-05	9.58e-06	1.06e-05	8.02e-06	1.04e-05	8.22e-06	1.13e-05	0.0385203	0.943767	0.0866161	0.654113
Lys	147.113	6.5514	0.10515	0.0752173	0.112939	0.108337	0.101808	0.0967913	0.111921	0.117922	0.0964621	-0.0655322	0.736133	0.0882812	0.436385
1-Methylhistidine3-Methylhistidine	170.092	7.1419	0.0063591	0.00641583	0.00632905	0.0046267	0.00464377	0.00477984	0.00509727	0.00549344	0.00434961	0.44327	7.07438e-05	0.0886082	0.470403
dADP	410.027	11.0957	3.26e-05	4.23e-05	2.58e-05	2.95e-05	1.69e-05	3.52e-05	3.99e-05	2.69e-05	2.01e-05	0.304333	0.428455	0.0897965	0.834778
Glu	148.06	10.5104	2.7612	2.47631	2.69344	2.89469	2.6639	2.97375	3.39647	3.04208	2.64667	-0.105451	0.188871	0.0905802	0.496711
XA0012	166.018	9.53427	0.00155568	0.00154538	0.00166626	0.00172319	0.00146012	0.00163494	0.00166216	0.00175165	0.00171732	-0.0153301	0.857084	0.0907688	0.3088
Orotic acid	155.01	10.0426	0.000102593	9.18e-05	8.57e-05	9.61e-05	7.66e-05	9e-05	9.89e-05	0.000109174	7.18e-05	0.0920345	0.488282	0.0910411	0.679247
Trigonelline	138.055	10.0735	0.00281434	0.00217863	0.0040402	0.00253845	0.00392824	0.00290438	0.00306386	0.00241906	0.0045035	-0.0529806	0.87819	0.0917556	0.798072
Ile	132.102	9.83658	0.0381818	0.0390344	0.0345198	0.0325358	0.0322756	0.0284161	0.0316951	0.0381184	0.0296877	0.261266	0.0326321	0.0939591	0.518653
Asn	133.061	10.0988	0.0252885	0.021962	0.0234896	0.0227239	0.0205394	0.0214601	0.0242496	0.022522	0.0224377	0.12824	0.167501	0.096677	0.159565
Phosphoenolpyruvic acid	166.975	21.2169	8.1e-05	0.000189596	4.57e-05	0.000112174	0.000116956	0.000132206	0.000112622	9.88e-05	0.000175118	-0.191827	0.762936	0.0971367	0.758527
NAD+	662.102	6.67792	0.0285365	0.0292888	0.0274715	0.0260427	0.0270454	0.0303272	0.0296284	0.0298491	0.0298062	0.0321767	0.687702	0.098085	0.269512
Glu-Glu	277.103	10.4643	0.000417925	0.000455937	0.000386971	0.00039584	0.0004604	0.000348949	0.00046949	0.000417863	0.000402754	0.0651169	0.655557	0.0982311	0.506159
N-Glycolylneuraminic acid	324.094	7.28133	0.000365058	0.000393391	0.000525467	0.000356327	0.000362877	0.000310509	0.000361164	0.000346011	0.000397612	0.318309	0.222698	0.101525	0.328525
Ascorbate 2-glucoside	337.078	7.22785	0.000116042	8.86e-05	9.55e-05	9.42e-05	5.1e-05	9.02e-05	7.81e-05	7.96e-05	9.58e-05	0.351069	0.264665	0.106603	0.715911
gamma-Glu-Val	247.129	12.3192	0.000216253	0.00021875	0.000200545	0.000197108	0.000228281	0.000206246	0.000229729	0.000220497	0.000230012	0.00891054	0.911342	0.10695	0.215639
N-Acetylasparagine	173.057	8.51093	2.27e-05	2.56e-05	3.69e-05	3.62e-05	1.49e-05	3.26e-05	2.5e-05	2.94e-05	3.58e-05	0.0259305	0.9529	0.107409	0.786588
Muscimol	115.05	7.20124	0.000148236	0.000154135	0.000130854	0.000140593	0.000137277	0.000146523	0.000160052	0.000144315	0.000154969	0.0297132	0.724491	0.114147	0.112322
Homocitrulline	190.119	10.777	0.000995328	0.00138576	0.00121137	0.000999174	0.00068899	0.00102392	0.000733946	0.00100679	0.00119538	0.405568	0.133421	0.114505	0.687379
5-Hydroxyindoleacetic acid	190.051	8.32962	0.000122353	9.27e-05	0.00012402	0.000104041	6.89e-05	0.000133116	0.000130668	0.000122945	7.81e-05	0.148072	0.637993	0.116295	0.747483
5-Aminoimidazole-4-carboxamide ribotide	337.056	9.55305	9.46e-05	0.00011321	9.31e-05	8.62e-05	7.75e-05	8.82e-05	0.000106049	9.56e-05	7.15e-05	0.255932	0.110707	0.116439	0.567225
gamma-Glu-Trp	334.14	12.7326	3.37e-05	5.24e-05	2.68e-05	3e-05	2.19e-05	2.62e-05	2.55e-05	2.72e-05	3.2e-05	0.530664	0.265197	0.116836	0.511006
N-Acetylglutamic acid	188.057	13.3085	0.00335506	0.0032412	0.00286107	0.00314964	0.00278915	0.00287738	0.00345818	0.00312764	0.00297663	0.10128	0.317039	0.117226	0.241325
Imidazolelactic acid	157.061	8.37804	0.000260231	0.0001812	0.000316943	0.000326108	0.000226853	0.000159921	0.000344836	0.000221184	0.000211892	0.0892474	0.820095	0.125945	0.754112
3-Methoxytyrosine	212.092	11.3935	1.75e-05	1.37e-05	2.62e-05	2.1e-05	1.41e-05	1.44e-05	2.11e-05	1.55e-05	1.77e-05	0.215015	0.58246	0.131126	0.598474
gamma-Glu-Gln	276.119	12.6156	0.0156834	0.022301	0.00994877	0.0137939	0.0147119	0.0133489	0.0133394	0.0144881	0.0180549	0.195633	0.628229	0.132547	0.447322
gamma-Glu-Thr	249.108	12.3322	0.000553533	0.00063133	0.000485875	0.000551955	0.000594437	0.000716858	0.000718906	0.000728247	0.000597987	-0.157335	0.379974	0.134379	0.403949
Threonic acid	135.03	9.37686	0.00610493	0.00577799	0.00580818	0.00548407	0.00534264	0.00543554	0.00667346	0.00576325	0.00546553	0.121497	0.0313171	0.138613	0.270539
XA0004	144.03	9.45412	2.5e-05	2.28e-05	4.67e-05	2.31e-05	1.33e-05	3.37e-05	2.42e-05	2.46e-05	2.85e-05	0.431235	0.449005	0.141629	0.726492
3-Phosphoglyceric acid	184.986	19.8346	0.000354198	0.000527255	0.000193005	0.000381843	0.00037183	0.000415138	0.000364561	0.000406085	0.000519913	-0.121432	0.77642	0.142954	0.478171
Cysteine glutathione disulfide	427.095	11.2556	0.000268319	0.000451451	0.000123279	0.000301372	0.000201875	0.00019356	0.000171671	0.00023679	0.000362029	0.274856	0.66826	0.145017	0.731109
N-Acetylalanine	130.051	8.99629	0.000181756	0.000186429	0.000166666	0.000173645	0.000168965	0.000165202	0.00018625	0.000200796	0.000174736	0.0748421	0.267394	0.145718	0.129179
NADP+	742.068	9.4924	0.00218596	0.00229478	0.00233962	0.00200788	0.00197846	0.00222674	0.00222167	0.00230637	0.00235676	0.134539	0.105632	0.148108	0.0850225
Acetylcholine	146.118	7.25479	0.0164725	0.0243524	0.0355951	0.0255602	0.0285002	0.0272983	0.0313227	0.0259453	0.0331057	-0.0903436	0.795859	0.151609	0.296958
Argininosuccinic acid	291.13	9.0489	0.00263338	0.00299339	0.00209092	0.00242258	0.00318039	0.00244397	0.00366043	0.00290393	0.00239116	-0.0602731	0.776746	0.154336	0.538281
3-Hydroxykynurenine	225.087	9.36552	2.66e-05	1.69e-05	3.61e-05	1.97e-05	1.97e-05	2.29e-05	2.8e-05	1.58e-05	2.56e-05	0.353308	0.408011	0.155748	0.596307
gamma-Glu-Asn	262.104	12.346	6.21e-05	6.89e-05	4.46e-05	4.88e-05	5.33e-05	5.23e-05	4.92e-05	5.52e-05	6.78e-05	0.184307	0.432773	0.156076	0.393188
XC0126	310.113	14.6132	0.0006246	0.000532734	0.0006389	0.000583841	0.000511111	0.00052304	0.000565595	0.00057767	0.000668446	0.15077	0.222632	0.163148	0.186137
Kynurenine	209.092	9.50713	5.46e-05	8.83e-05	7.98e-05	5.47e-05	6.48e-05	3.96e-05	7.39e-05	2.91e-05	7.54e-05	0.484298	0.171814	0.164742	0.729197
gamma-Glu-Ser	235.093	12.214	0.000816471	0.000844488	0.000553967	0.000775808	0.000711127	0.000719248	0.000733863	0.000847464	0.000898298	0.00570611	0.978032	0.16857	0.192927
gamma-Glu-Gly	205.082	11.6505	0.000556352	0.000656135	0.000443156	0.000532735	0.000486396	0.000514225	0.000547207	0.000539555	0.000647492	0.110699	0.578725	0.177623	0.18488
Citramalic acid	147.03	17.5139	0.000100865	0.000106786	1.44e-05	0.000280387	0.00022266	0.000103461	0.000213847	0.000282952	0.000199981	-1.44932	0.117214	0.200177	0.641062
3'-CMP2'-CMP	322.045	9.89384	9.77e-05	0.00016876	3.46e-05	7.06e-05	0.000159385	0.000129767	0.000149119	0.000110719	0.000154251	-0.257032	0.699769	0.202982	0.582179
2-Hydroxy-4-methylvaleric acid	131.071	8.98977	0.00011731	8.76e-05	8.19e-05	7.82e-05	7.45e-05	8.18e-05	9.17e-05	6.45e-05	0.000114325	0.290322	0.250759	0.205845	0.493049
Spermidine	146.165	4.27137	0.00502536	0.00516623	0.00510653	0.00393277	0.00475854	0.00386193	0.00486953	0.00450632	0.00521007	0.285295	0.083504	0.216516	0.134721
Thr-Asp	235.093	10.2217	9.32e-05	0.000104549	9.09e-05	9.03e-05	0.000108805	8.01e-05	0.000104089	0.0001037	0.000117848	0.0479572	0.760138	0.222108	0.201912
Guanine	152.057	7.94705	0.000186614	0.000250478	0.000186837	0.000215387	0.000146171	0.000235179	0.000189564	0.000171582	0.000335285	0.0642849	0.805573	0.222886	0.609228
Ala	90.0549	8.65351	0.184172	0.147353	0.161718	0.172224	0.133992	0.125969	0.173654	0.174593	0.156309	0.19065	0.322272	0.223367	0.227315
2-Hydroxyisobutyric acid	103.04	9.98049	0.000383597	0.000646375	0.00032716	0.000309399	0.000399892	0.000300448	0.000428339	0.000419838	0.000330711	0.426579	0.361615	0.223445	0.274258
Malic acid	133.014	21.5233	0.113337	0.150223	0.0829159	0.109715	0.10232	0.110545	0.125229	0.110971	0.141973	0.103095	0.723057	0.22939	0.166724
Pantothenic acid	218.104	7.77265	0.00316677	0.00389703	0.00279533	0.00321571	0.00289151	0.00197681	0.00255816	0.00390647	0.00306655	0.286387	0.296776	0.237581	0.422733
Aspartame	295.129	10.4643	4.91e-05	6.08e-05	3.95e-05	4.59e-05	3.51e-05	3.94e-05	4.72e-05	4.96e-05	4.54e-05	0.311551	0.257195	0.240715	0.133997
N-Acetylhistidine	198.087	9.43052	5.33e-05	4.46e-05	6.72e-05	4.98e-05	5.07e-05	4.82e-05	6.35e-05	6.62e-05	4.59e-05	0.151308	0.494048	0.240777	0.293598
gamma-Glu-Met	279.101	12.5667	0.000106565	0.000127492	6.88e-05	0.000129927	9.99e-05	8.56e-05	0.000129546	0.000116247	0.000127897	-0.0585428	0.856128	0.244582	0.272385
N-Acetylcysteine	162.023	9.00801	2.38e-05	3.66e-05	3.67e-05	1.84e-05	2.69e-05	1.68e-05	2.42e-05	2.51e-05	2.52e-05	0.645413	0.0990612	0.26194	0.31763
Tyr-Arg_divalent	169.595	7.37094	1.93e-05	2.36e-05	1.13e-05	9.21e-06	1.16e-05	1.6e-05	2.02e-05	1.1e-05	1.3e-05	0.559093	0.250625	0.26395	0.516232
N-Acetylglucosylamine	221.113	9.55048	2.97e-05	1.63e-05	3.82e-05	3.03e-05	3.06e-05	2.56e-05	3.09e-05	4.14e-05	3.21e-05	-0.0393728	0.916761	0.271055	0.207557
Methylguanidine	74.0713	5.87593	4.48e-05	6.14e-05	5.9e-05	5.59e-05	2.68e-05	4.09e-05	2.81e-05	4.39e-05	7.79e-05	0.418514	0.246168	0.27826	0.63836
Spermine	203.223	4.21341	0.00193052	0.00253384	0.00169171	0.00214737	0.00174713	0.00185414	0.00247812	0.00195202	0.00258032	0.0987848	0.659746	0.286285	0.153893
2-Oxoglutaric acid	145.014	21.6787	0.000700927	0.000923426	0.000406898	0.000665551	0.000614591	0.000612668	0.000613294	0.000566529	0.00114069	0.101839	0.787548	0.293916	0.520092
Diethanolamine	106.086	7.28081	0.000934185	0.00108449	0.00218411	0.00231277	0.00216714	0.00199148	0.00290208	0.00284778	0.00220101	-0.622729	0.189879	0.297038	0.147587
ADP	426.022	10.9968	0.074917	0.100259	0.0742506	0.0648682	0.0835105	0.0868365	0.0854894	0.0769049	0.127634	0.0846335	0.688769	0.302212	0.370492
N-Acetyl-beta-alanine	130.051	9.05837	3.3e-05	4.5e-05	6.98e-05	2.74e-05	4.9e-05	4.12e-05	5.56e-05	5.03e-05	3.92e-05	0.328677	0.477206	0.303046	0.317237
Nicotine	163.123	5.05094	3.49e-06	5.13e-06	1.06e-05	5.12e-06	9.06e-06	6.31e-06	6.53e-06	5.38e-06	1.35e-05	-0.0933658	0.873316	0.308124	0.600814
Fumaric acid	115.004	25.6015	0.00429046	0.00510435	0.00295432	0.003913	0.00375678	0.00383139	0.00466764	0.00431648	0.00534825	0.102629	0.696488	0.317496	0.0863056
Ascorbate 2-phosphate	254.991	13.4383	0.000143259	0.000128758	0.000115612	0.000120598	0.000113351	0.000129966	0.000183206	0.000138926	0.000132513	0.0910742	0.453778	0.321138	0.191166
Cys	122.027	10.9148	0.000135503	0.0001685	0.000158392	0.000155736	0.000168763	0.000111375	0.000161005	0.000125976	0.00026372	0.0852139	0.685999	0.337355	0.462632
N8-Acetylspermidine	188.176	6.0975	7.68e-05	8.78e-05	7.89e-05	6.21e-05	7.75e-05	5.87e-05	9.12e-05	9.16e-05	6.92e-05	0.295896	0.103852	0.345493	0.133538
3,4-Dihydroxyhydrocinnamic acidHomovanillic acidHydroxyphenyllactic acid	181.051	8.37225	0.000397057	0.000345213	0.00047752	0.000515122	0.00027688	0.000387364	0.000655069	0.000409608	0.000434836	0.0486212	0.87476	0.346481	0.36365
Retinoic acid	299.202	7.29722	2.17e-05	2.63e-05	4.88e-05	3.78e-05	4.35e-05	2.29e-05	2.79e-05	2.12e-05	8.48e-05	-0.107729	0.824892	0.360996	0.678524
Phosphocreatine	210.029	12.3484	0.000263809	0.000378424	0.000431492	0.000270392	0.000407444	0.000441231	0.000387872	0.000304632	0.000765463	-0.0596724	0.843912	0.381662	0.517959
N-Acetylmethionine	190.054	8.22128	0.000130346	0.000121337	8.69e-05	8.44e-05	0.000110352	0.000111319	0.000141813	0.000139295	0.000121698	0.14569	0.53823	0.396275	0.0464518
2-Hydroxyvaleric acid	117.056	9.3523	0.000628245	0.00070088	0.000490642	0.000653396	0.000342344	0.000412671	0.00058402	0.000481827	0.000788083	0.369685	0.299893	0.396518	0.31808
gamma-Glu-Glu	277.103	12.708	0.00737657	0.00958492	0.00406395	0.0059607	0.00576331	0.00503639	0.00607336	0.0072457	0.00905283	0.327079	0.470168	0.41663	0.154056
PRPP	388.944	16.8455	0.000610474	0.00114336	0.00034081	0.000501602	0.000727446	0.000749523	0.000702688	0.000823795	0.00113633	0.0822437	0.888314	0.428491	0.220832
GTP	521.983	11.5771	0.00822975	0.0137745	0.00853237	0.0086463	0.00959606	0.0107676	0.0105895	0.00824612	0.020777	0.0739945	0.809826	0.449411	0.455972
Cys-Gly	179.049	8.82418	2.37e-05	2.91e-05	1.98e-05	1.69e-05	2.38e-05	2.26e-05	3.14e-05	3.27e-05	2.33e-05	0.199364	0.420408	0.465989	0.0979245
beta-Ala-Lys	218.15	6.40951	0.000138296	0.000114631	0.000125923	0.000115969	0.000140113	0.000138102	0.000239475	0.000170637	0.000136116	-0.0572482	0.646783	0.47063	0.23309
2-Methylserine	120.066	9.98898	0.0048738	0.000631994	0.000684536	0.00319731	0.000844135	0.0022421	0.000562834	0.00466712	0.00352652	-0.0215627	0.985425	0.478771	0.595982
beta-Leucine	132.102	8.41345	7.73e-05	0.000146735	0.00027683	0.000145781	0.000216992	0.00019004	0.000147953	0.000189184	0.000455455	-0.142472	0.801686	0.519786	0.496306
UDP	402.995	11.7575	0.00346296	0.00879647	0.00392159	0.00321069	0.00562978	0.00590081	0.00546547	0.00399176	0.0118571	0.134441	0.818009	0.531962	0.466517
5,6,7,8-Tetrahydrobiopterin	242.125	9.27151	9.66e-05	6.58e-05	2.4e-05	5.85e-05	5.57e-05	4.07e-05	8.62e-05	8.97e-05	4.98e-05	0.267407	0.671809	0.543704	0.197277
gamma-Glu-Ala	219.098	11.9174	0.000582633	0.000634466	0.000310768	0.000469188	0.000346875	0.000354446	0.00047091	0.000578127	0.000679636	0.384382	0.360983	0.562529	0.070899
Acetyl CoA_divalent	403.556	10.3559	0.000290317	0.000141266	0.000378406	0.00054158	0.00065111	0.000933283	0.00132112	0.000795638	0.00105767	-1.39215	0.0428799	0.578374	0.146554
3-Phenylpropionic acid	149.061	8.90314	6.7e-05	7.78e-05	5.33e-05	3.74e-05	9.88e-05	8.41e-05	0.00012434	0.000116964	9.78e-05	-0.152891	0.737468	0.622317	0.153672
5-Hydroxypentanoic acid	117.056	9.12271	4.75e-05	3.46e-05	4.41e-05	2.56e-05	3.85e-05	2.88e-05	5.78e-05	5.2e-05	3.33e-05	0.442376	0.112402	0.62436	0.138003
CDP	402.011	11.5648	0.000771911	0.00205032	0.000914679	0.000738163	0.00121138	0.00146923	0.00127246	0.000900864	0.00310962	0.128369	0.831468	0.627864	0.463559
ATP	505.989	11.8772	0.0264409	0.0496663	0.0300174	0.024451	0.0374834	0.0390313	0.0381997	0.0277084	0.100602	0.0718955	0.852426	0.721743	0.439452
UTP	482.962	12.6831	0.000987731	0.0031557	0.0012094	0.000989639	0.0019675	0.00219308	0.00205818	0.00117066	0.00717048	0.055669	0.936471	1.01378	0.449403
CTP	481.977	12.4624	0.000222206	0.000751741	0.000225617	0.000185399	0.000433317	0.000397315	0.000430166	0.000259544	0.0020041	0.239568	0.772907	1.40671	0.420218
