# Supplementary material for: Identification of Faecalibacterium prausnitzii strains for gut microbiome-based intervention in Alzheimer’s-type dementia
Source: Cell Rep Med. 2021 Sep 14;2(9):100398. doi: 10.1016/j.xcrm.2021.100398 (PMC8484692; doi:10.1016/j.xcrm.2021.100398)
Supplement: Table S8. Results of RNA-seq analysis in the hippocampus, related to Figure 7 [file mmc7.xlsx]

## Sheet: Table S8
Table S8. Results of RNA-seq analysis in the hippocampus. Related to Figure 7.
Group
SH:	sham-operation group (distilled-water-injected mice, which were orally administered saline)				Transcripts were determined to be differentially expressed by a comparison with the vehicle group using the Wald test along with a correction of Benjamini-Hochberg false-discovery rate (cut-off value was 0.1)
VE:	vehicle group (Aβ-injected mice, which were orally administered saline)				We performed three independent RNA-seq experiments. Transcripts, which were determined to be differentially expressed in more than two experiments, were selected as differentially expressed transcripts.
Fp14:	pasteurized Fp14 group (Aβ-injected mice, which were orally administered pasteurized Fp14)
transcript_id	Ensembl description	experiment1 (n=6, biological replicates)							experiment2 (n=6, biological replicates)							experiment3 (n=5, biological replicates)
		SH vs VE			Fp14 vs VE				SH vs VE			Fp14 vs VE				SH vs VE			Fp14 vs VE
		log2(FC)	pvalue	qvalue	log2(FC)	pvalue	qvalue		log2(FC)	pvalue	qvalue	log2(FC)	pvalue	qvalue		log2(FC)	pvalue	qvalue	log2(FC)	pvalue	qvalue
ENSMUST00000018803.11	pyridoxine 5'-phosphate oxidase (Pnpo)	-0.0998483	0.308694	0.99996	-0.376038	5.45498e-05	0.0270921		0.237076	0.0147783	0.74136	0.326418	3.94174e-06	0.00267852		NA	NA	NA	NA	NA	NA
ENSMUST00000021407.10	signal recognition particle 54A (Srp54a)	25.0738	6.9045e-17	3.18227e-13	23.2982	8.72762e-15	2.10354e-11		-1.87443	0.516048	0.999937	-25.7562	9.83992e-18	5.39099e-14		NA	NA	NA	NA	NA	NA
ENSMUST00000114601.7	myotubularin related protein 1 (Mtmr1)	-0.775509	0.611502	0.99996	-4.78589	1.43011e-05	0.00874577		-0.364907	0.438252	0.999937	5.16689	6.35024e-07	0.000510615		NA	NA	NA	NA	NA	NA
ENSMUST00000115594.7	FtsJ RNA methyltransferase homolog 1 (E. coli) (Ftsj1)	0.160139	0.955773	0.99996	-23.3175	8.38653e-15	2.08258e-11		-0.719737	0.803067	0.999937	-25.1363	5.80605e-17	1.95751e-13		NA	NA	NA	NA	NA	NA
ENSMUST00000130179.1	myotubularin related protein 1 (Mtmr1)	-0.781034	0.480963	0.99996	-3.02495	0.00014104	0.0542619		-0.111924	0.536657	0.999937	3.5112	4.83791e-05	0.0250939		NA	NA	NA	NA	NA	NA
ENSMUST00000173216.7	calumenin (Calu)	-22.37	9.74424e-14	1.34625e-10	-22.5835	5.67369e-14	1.01074e-10		22.4185	8.49528e-14	1.0628e-10	22.2133	1.42747e-13	1.62507e-10		NA	NA	NA	NA	NA	NA
ENSMUST00000209058.1	MAP/microtubule affinity regulating kinase 4 (Mark4)	4.13662	0.0016622	0.273176	5.17002	1.31494e-07	0.000118412		1.08962	0.476539	0.999937	-4.9046	3.35229e-05	0.0180281		NA	NA	NA	NA	NA	NA
ENSMUST00000160107.1	R3H domain and coiled-coil containing 1 like (R3hcc1l)	-2.28655	0.149649	0.99996	-6.79929	1.79675e-07	0.00015832		NA	NA	NA	NA	NA	NA		4.29572	0.12131	0.999997	5.80003	1.89104e-09	1.60178e-06
ENSMUST00000140212.7	homer scaffolding protein 3 (Homer3)	NA	NA	NA	NA	NA	NA		-25.2903	3.74928e-17	3.3876e-13	-25.3024	3.6226e-17	1.38067e-13		-24.0434	1.96466e-15	5.3335e-12	-24.0285	2.04432e-15	4.51025e-12
ENSMUST00000141412.7	phospholipase C, delta 4 (Plcd4)	NA	NA	NA	NA	NA	NA		0.533527	0.693884	0.999937	-3.64809	0.000212753	0.0790241		-0.770486	0.468954	0.999997	-3.88753	2.9085e-06	0.00167987
ENSMUST00000149835.1	ADP-ribosylation factor-like 6 interacting protein 4 (Arl6ip4)	NA	NA	NA	NA	NA	NA		-3.58677	2.06444e-05	0.0115777	-3.40168	4.11811e-05	0.0217386		0.467445	0.682798	0.999997	-3.24634	0.000442022	0.0882815
ENSMUST00000172568.7	L3MBTL2 polycomb repressive complex 1 subunit (L3mbtl2)	NA	NA	NA	NA	NA	NA		0.20164	0.839924	0.999937	5.10405	0.000246731	0.0868601		-1.0206	0.0126786	0.655941	3.70785	0.000194726	0.0521844
ENSMUST00000198625.4	gamma-aminobutyric acid (GABA) A receptor, subunit alpha 2 (Gabra2)	NA	NA	NA	NA	NA	NA		-3.30794	0.243435	0.999937	-9.44984	0.000100474	0.0442585		-1.4149	0.62433	0.999997	-23.2937	1.41713e-14	2.27864e-11
ENSMUST00000220541.1	phosphofurin acidic cluster sorting protein 2 (Pacs2)	NA	NA	NA	NA	NA	NA		-0.540767	0.851338	0.999937	-27.8377	1.87388e-20	3.28524e-16		-0.992995	0.730741	0.999997	-28.3877	6.5604e-21	1.55593e-16
ENSMUST00000234377.1	cDNA sequence BC004004	NA	NA	NA	NA	NA	NA		2.44568	1.58895e-05	0.00929569	2.50057	5.20183e-06	0.00345445		0.5948	0.355918	0.999997	1.74846	0.000436558	0.0875589
